# Supplementary material for: Corticosterone accelerates behavioral inflexibility via plasticity-related gene expression in the dorsal striatum
Source: Neuropsychopharmacology. 2025 Dec 9;51(3):588–603. doi: 10.1038/s41386-025-02293-y (PMC12824290; doi:10.1038/s41386-025-02293-y)
Supplement: Supplementary file 2 — Table S2 [file 41386_2025_2293_MOESM2_ESM.xlsx]

## Sheet: Table S2
Figure	Metric	ANOVA comparison	F(DFn, DFd)	p value
Fig. S2A	Training session acquisition - limited training	Training Session	F (2, 171) = 67.35	< 0.0001
		CORT	F (1, 171) = 1.074	0.3016
		Sex	F (1, 171) = 0.2843	0.5946
		Training Session x CORT	F (2, 171) = 0.2145	0.8072
		Training Session x Sex	F (2, 171) = 0.2479	0.7808
		CORT x Sex	F (1, 171) = 0.4017	0.5271
		Training Session x CORT x Sex	F (2, 171) = 0.7235	0.4865
Fig. S2A	Training session acquisition - extended training	Training Session	F (2, 120) = 257.1	< 0.0001
		CORT	F (1, 120) = 0.8404	0.3611
		Sex	F (1, 120) = 0.01145	0.915
		Training Session x CORT	F (2, 120) = 0.1566	0.8552
		Training Session x Sex	F (2, 120) = 0.2253	0.7986
		CORT x Sex	F (1, 120) = 0.2222	0.6382
		Training Session x CORT x Sex	F (2, 120) = 0.2836	0.7536
Fig. S2B	Baseline training press rates	Training duration	F (1, 103) = 4.353	0.0394
		Sex	F (1, 103) = 0.01839	0.8924
		CORT	F (1, 103) = 20.49	< 0.0001
		Training duration x Sex	F (1, 103) = 11.74	0.0009
		Training duration x CORT	F (1, 103) = 0.9262	0.3381
		Sex x CORT	F (1, 103) = 1.273	0.2618
		Training duration x Sex x CORT	F (1, 103) = 2.688
Fig. S2B	Baseline training press rates	Males Vehicle: RI60s D2&3 v D7&8 (Tukey post-hoc)	DF = 103	0.5272
		Males CORT: RI60s D2&3 v D7&8 (Tukey post-hoc)	DF = 103	0.9977
		Females Vehicle: RI60s D2&3 v D7&8 (Tukey post-hoc)	DF = 103	0.1967
		Females CORT: RI60s D2&3 v D7&8 (Tukey post-hoc)	DF = 103	0.2162
Fig. S2C	Test press rates	Training duration	F (1, 103) = 29.85	< 0.0001
		Sex	F (1, 103) = 0.9448	0.3333
		CORT	F (1, 103) = 15.77	0.0001
		Training duration x Sex	F (1, 103) = 3.746	0.0557
		Training duration x CORT	F (1, 103) = 20.37	< 0.0001
		Sex x CORT	F (1, 103) = 3.484e-005	0.9953
		Training duration x Sex x CORT	F (1, 103) = 0.06112	0.8052
Fig. S2C	Test press rates	Males Vehicle: RI60s D2&3 v D7&8 (Tukey post-hoc)	DF = 103	0.0067
		Males CORT: RI60s D2&3 v D7&8 (Tukey post-hoc)	DF = 103	> 0.9999
		Females Vehicle: RI60s D2&3 v D7&8 (Tukey post-hoc)	DF = 103	< 0.0001
		Females CORT: RI60s D2&3 v D7&8 (Tukey post-hoc)	DF = 103	0.8874
