# Supplementary material for: Corticosterone accelerates behavioral inflexibility via plasticity-related gene expression in the dorsal striatum
Source: Neuropsychopharmacology. 2025 Dec 9;51(3):588–603. doi: 10.1038/s41386-025-02293-y (PMC12824290; doi:10.1038/s41386-025-02293-y)
Supplement: Supplementary file 3 — Table S3 [file 41386_2025_2293_MOESM3_ESM.xlsx]

## Sheet: Table S3
Figure	Metric	ANOVA comparison	F(DFn, DFd)	p value
Fig. S3B	Food port entry rate - limited training	Training Day	F (8, 208) = 8.421	< 0.0001
		Sex	F (1, 26) = 0.1348	0.7165
		Training Day x Sex	F (8, 208) = 0.8222	0.5838
Fig. S3B	Food port entry rate - limited training	M_v_F D0 (Šídák post-hoc)	DF = 234	0.7215
		M_v_F D1 (Šídák post-hoc)	DF = 234	0.8903
		M_v_F D2 (Šídák post-hoc)	DF = 234	0.8732
		M_v_F D3 (Šídák post-hoc)	DF = 234	0.5747
		M_v_F D4 (Šídák post-hoc)	DF = 234	0.3497
		M_v_F D5 (Šídák post-hoc)	DF = 234	0.3043
		M_v_F D6 (Šídák post-hoc)	DF = 234	0.2092
		M_v_F D7 (Šídák post-hoc)	DF = 234	0.5445
		M_v_F D8 (Šídák post-hoc)	DF = 234	0.7409
Fig. S3B	Food port entry rate - extended training	Training Day	F (13, 244) = 7.402	< 0.0001
		Sex	F (1, 19) = 0.3558	0.5579
		Training Day x Sex	F (13, 244) = 0.8580	0.5982
Fig. S3B	Food port entry rate - extended training	M_v_F D0 (Šídák post-hoc)	DF = 263	0.0611
		M_v_F D1 (Šídák post-hoc)	DF = 263	0.5183
		M_v_F D2 (Šídák post-hoc)	DF = 263	0.9256
		M_v_F D3 (Šídák post-hoc)	DF = 263	0.6335
		M_v_F D4 (Šídák post-hoc)	DF = 263	0.9881
		M_v_F D5 (Šídák post-hoc)	DF = 263	0.9519
		M_v_F D6 (Šídák post-hoc)	DF = 263	0.4654
		M_v_F D7 (Šídák post-hoc)	DF = 263	0.7212
		M_v_F D8 (Šídák post-hoc)	DF = 263	0.5958
		M_v_F D9 (Šídák post-hoc)	DF = 263	0.9446
		M_v_F D10 (Šídák post-hoc)	DF = 263	0.1302
		M_v_F D11 (Šídák post-hoc)	DF = 263	0.3246
		M_v_F D12 (Šídák post-hoc)	DF = 263	0.8652
		M_v_F D13 (Šídák post-hoc)	DF = 263	0.8968
Fig. S3C	Lever pressing rate - limited training	Training Day	F (8, 200) = 45.76	< 0.0001
		Sex	F (1, 25) = 0.01602	0.9003
		Training Day x Sex	F (8, 200) = 0.3791	0.9309
Fig. S3C	Lever pressing rate - limited training	M_v_F D0 (Šídák post-hoc)	DF = 234	0.9958
		M_v_F D1 (Šídák post-hoc)	DF = 234	0.9688
		M_v_F D2 (Šídák post-hoc)	DF = 234	0.9239
		M_v_F D3 (Šídák post-hoc)	DF = 234	0.9894
		M_v_F D4 (Šídák post-hoc)	DF = 234	0.9126
		M_v_F D5 (Šídák post-hoc)	DF = 234	0.7847
		M_v_F D6 (Šídák post-hoc)	DF = 234	0.5024
		M_v_F D7 (Šídák post-hoc)	DF = 234	0.8052
		M_v_F D8 (Šídák post-hoc)	DF = 234	0.2121
Fig. S3C	Lever pressing rate - limited training	Training Day	F (13, 244) = 45.36	< 0.0001
		Sex	F (1, 19) = 0.5906	0.4516
		Training Day x Sex	F (13, 244) = 2.138	0.0128
Fig. S3C	Lever pressing rate - limited training	M_v_F D0 (Šídák post-hoc)	DF = 263	0.9348
		M_v_F D1 (Šídák post-hoc)	DF = 263	0.9923
		M_v_F D2 (Šídák post-hoc)	DF = 263	0.9592
		M_v_F D3 (Šídák post-hoc)	DF = 263	0.6584
		M_v_F D4 (Šídák post-hoc)	DF = 263	0.7693
		M_v_F D5 (Šídák post-hoc)	DF = 263	0.4289
		M_v_F D6 (Šídák post-hoc)	DF = 263	0.8062
		M_v_F D7 (Šídák post-hoc)	DF = 263	0.6947
		M_v_F D8 (Šídák post-hoc)	DF = 263	0.7369
		M_v_F D9 (Šídák post-hoc)	DF = 263	0.3168
		M_v_F D10 (Šídák post-hoc)	DF = 263	0.131
		M_v_F D11 (Šídák post-hoc)	DF = 263	0.0107
		M_v_F D12 (Šídák post-hoc)	DF = 263	0.022
		M_v_F D13 (Šídák post-hoc)	DF = 263	0.1132
Fig. S3D	Training session acquisition	Training Session	F (2, 100) = 60.68	< 0.0001
		Training Duration	F (1, 50) = 73.17	< 0.0001
		Sex	F (1, 50) = 0.5698	0.4539
		Training Session x Training Duration	F (2, 100) = 87.79	< 0.0001
		Training Session x Sex	F (2, 100) = 0.6646	0.5168
		Training Duration x Sex	F (1, 50) = 1.227	0.2732
		Training Session x Training Duration x Sex	F (2, 100) = 0.7607	0.47
Fig. S3E	Consumption test	Pre v Post	F(1, 52) = 286.3	< 0.0001
		Sex	F(1, 52) = 5.505	0.0228
		Pre v Post x Sex	F(1, 52) = 4.431	0.0401
Fig. S3F	Baseline training press rates	Training Duration	F (1, 50) = 0.3759	0.5426
		Sex	F (1, 50) = 0.2932	0.5906
		Training Duration x Sex	F (1, 50) = 7.634	0.008
Fig. S3F	Baseline training press rates	Males: RI60s D2&3 v D7&8 (Tukey post-hoc)	DF = 50	0.451
		Females: RI60s D2&3 v D7&8 (Tukey post-hoc)	DF = 50	0.083
		RI60s D2&3: Males v Females (Tukey post-hoc)	DF = 50	0.0509
		RI60s D7&8: Males v Females (Tukey post-hoc)	DF = 50	0.4928
Fig. S3G	Test press rates	Training Duration	F (1, 50) = 41.68	< 0.0001
		Sex	F (1, 50) = 0.4005	0.5297
		Training Duration x Sex	F (1, 50) = 1.995	0.164
Fig. S3G	Baseline training press rates	Males: Limited v Extended (Tukey post-hoc)	DF = 50	0.0054
		Females: Limited v Extended (Tukey post-hoc)	DF = 50	< 0.0001
		Limited: Males v Females (Tukey post-hoc)	DF = 50	0.9235
		Extended: Males v Females (Tukey post-hoc)	DF = 50	0.5624
Fig. S3H	Test press rates	Training Duration	F (1, 50) = 62.36	< 0.0001
		Sex	F (1, 50) = 0.1343	0.7156
		Training Duration x Sex	F (1, 50) = 8.490	0.0053
Fig. S3H	Test press rate (% Baseline)	Males: Limited v Extended (Tukey post-hoc)	DF = 50	< 0.0001
		Females: Limited v Extended (Tukey post-hoc)	DF = 50	0.004
		Limited: Male v Female (Tukey post-hoc)	DF = 50	0.1862
		Extended: Male v Female (Tukey post-hoc)	DF = 50	0.168
