# Supplementary material for: Corticosterone accelerates behavioral inflexibility via plasticity-related gene expression in the dorsal striatum
Source: Neuropsychopharmacology. 2025 Dec 9;51(3):588–603. doi: 10.1038/s41386-025-02293-y (PMC12824290; doi:10.1038/s41386-025-02293-y)
Supplement: Supplementary file 4 — Table S4 [file 41386_2025_2293_MOESM4_ESM.xlsx]

## Sheet: Table S4
Figure	Metric	ANOVA comparison	F(DFn, DFd)	p value
Fig. S4B	Mifepristone dosing	Time	F(16, 64) = 4.619	< 0.0001
		Sex	F(1, 4) = 0.397	0.5628
		Time x Sex	F(16, 64) = 2.404	0.0069
Fig. S4C	Food port entry rate	Training Day	F(8, 208) = 5.122	< 0.0001
		Sex	F(1, 26) = 3.78	0.0628
		Treatment	F(1, 26) = 0.1190	0.7329
		Training day x Sex	F(8, 208) = 1.442	0.1806
		Training Day x Treatment	F(8, 208) = 2.119	0.0354
		Sex x Treatment	F(1, 26) = 4.079	0.0538
		Training Day x Sex x Treatment	F(8, 208) = 1.45	0.1774
Fig. S4C	Food port entry rate	Males: Vehicle v MIF D0 (Šídák post-hoc)	DF = 234	> 0.9999
		Males: Vehicle v MIF D1 (Šídák post-hoc)	DF = 234	> 0.9999
		Males: Vehicle v MIF D2 (Šídák post-hoc)	DF = 234	> 0.9999
		Males: Vehicle v MIF D3 (Šídák post-hoc)	DF = 234	> 0.9999
		Males: Vehicle v MIF D4 (Šídák post-hoc)	DF = 234	> 0.9999
		Males: Vehicle v MIF D5 (Šídák post-hoc)	DF = 234	0.2148
		Males: Vehicle v MIF D6 (Šídák post-hoc)	DF = 234	0.9983
		Males: Vehicle v MIF D7 (Šídák post-hoc)	DF = 234	> 0.9999
		Males: Vehicle v MIF D8 (Šídák post-hoc)	DF = 234	> 0.9999
Fig. S4C	Food port entry rate	Females: Vehicle v MIF D0 (Šídák post-hoc)	DF = 234	> 0.9999
		Females: Vehicle v MIF D1 (Šídák post-hoc)	DF = 234	> 0.9999
		Females: Vehicle v MIF D2 (Šídák post-hoc)	DF = 234	> 0.9999
		Females: Vehicle v MIF D3 (Šídák post-hoc)	DF = 234	> 0.9999
		Females: Vehicle v MIF D4 (Šídák post-hoc)	DF = 234	> 0.9999
		Females: Vehicle v MIF D5 (Šídák post-hoc)	DF = 234	> 0.9999
		Females: Vehicle v MIF D6 (Šídák post-hoc)	DF = 234	> 0.9999
		Females: Vehicle v MIF D7 (Šídák post-hoc)	DF = 234	> 0.9999
		Females: Vehicle v MIF D8 (Šídák post-hoc)	DF = 234	> 0.9999
Fig. S4D	Lever pressing rate	Training Day	F(8, 208) = 67.32	< 0.0001
		Sex	F(1, 26) = 18.38	0.0002
		Treatment	F(1, 26) = 7.004	0.0136
		Training day x Sex	F(8, 208) = 8.074	< 0.0001
		Training Day x Treatment	F(8, 208) = 4.769	< 0.0001
		Sex x Treatment	F(1, 26) = 16.06	0.0005
		Training Day x Sex x Treatment	F(8, 208) = 11.88	< 0.0001
Fig. S4D	Lever pressing rate	Males: Vehicle v MIF D0 (Šídák post-hoc)	DF = 234	> 0.9999
		Males: Vehicle v MIF D1 (Šídák post-hoc)	DF = 234	> 0.9999
		Males: Vehicle v MIF D2 (Šídák post-hoc)	DF = 234	> 0.9999
		Males: Vehicle v MIF D3 (Šídák post-hoc)	DF = 234	> 0.9999
		Males: Vehicle v MIF D4 (Šídák post-hoc)	DF = 234	> 0.9999
		Males: Vehicle v MIF D5 (Šídák post-hoc)	DF = 234	0.0187
		Males: Vehicle v MIF D6 (Šídák post-hoc)	DF = 234	< 0.0001
		Males: Vehicle v MIF D7 (Šídák post-hoc)	DF = 234	< 0.0001
		Males: Vehicle v MIF D8 (Šídák post-hoc)	DF = 234	< 0.0001
Fig. S4D	Lever pressing rate	Females: Vehicle v MIF D0 (Šídák post-hoc)	DF = 234	> 0.9999
		Females: Vehicle v MIF D1 (Šídák post-hoc)	DF = 234	> 0.9999
		Females: Vehicle v MIF D2 (Šídák post-hoc)	DF = 234	> 0.9999
		Females: Vehicle v MIF D3 (Šídák post-hoc)	DF = 234	> 0.9999
		Females: Vehicle v MIF D4 (Šídák post-hoc)	DF = 234	> 0.9999
		Females: Vehicle v MIF D5 (Šídák post-hoc)	DF = 234	> 0.9999
		Females: Vehicle v MIF D6 (Šídák post-hoc)	DF = 234	> 0.9999
		Females: Vehicle v MIF D7 (Šídák post-hoc)	DF = 234	> 0.9999
		Females: Vehicle v MIF D8 (Šídák post-hoc)	DF = 234	0.9384
Fig. S4E	Training session acquisition	Training Session	F (2, 78) = 18.14	< 0.0001
		Sex	F (1, 78) = 0.7299	0.3955
		Treatment	F (1, 78) = 0.02273	0.8806
		Training Session x Sex	F (2, 78) = 0.5537	0.5771
		Training Session x Treatment	F (2, 78) = 0.005682	0.9943
		Sex x Treatment	F (1, 78) = 1.578	0.2127
		Training Session x Sex x Treatment	F (2, 78) = 1.311	0.2753
Fig. S4F, S4G	Test press rates Males and Females	Sex	F(2, 35) = 25.48	0.0446
		Treatment	F(1, 35) = 4.3342	< 0.0001
		Sex x Treatment	F(2, 35) = 0.5438	0.5854
Fig. S4F	Male extinction test	Veh_Male v CORT_Male (Tukey post-hoc)	DF = 35	< 0.0001
		Veh_Male v CORT+MIF_Male (Tukey post-hoc)	DF = 35	0.8193
		CORT_Male v CORT+MIF_Male (Tukey post-hoc)	DF = 35	0.0006
Fig. S4G	Female extinction test	Veh_Female v CORT_Female (Tukey post-hoc)	DF = 35	0.0054
		Veh_Female v CORT+MIF_Female (Tukey post-hoc)	DF = 35	0.9991
		CORT_Female v CORT+MIF_Female (Tukey post-hoc)	DF = 35	0.007
Fig. S4H	Consumption test	Pre v Post	F(1, 26) = 224.9	< 0.0001
		Sex	F(1, 26) = 12.87	0.0014
		Treatment	F(1, 26) = 0.3385	0.5657
		Pre v Post x Sex	F(1, 26) = 4.289	0.484
		Pre v Post x Treatment	F(1, 26) = 0.4027	0.5312
		Sex x Treatment	F(1, 26) = 4.974	0.0346
		Pre v Post x Sex x Treatment	F(1, 26) = 4.57	0.0421
