# Supplementary material for: Corticosterone accelerates behavioral inflexibility via plasticity-related gene expression in the dorsal striatum
Source: Neuropsychopharmacology. 2025 Dec 9;51(3):588–603. doi: 10.1038/s41386-025-02293-y (PMC12824290; doi:10.1038/s41386-025-02293-y)
Supplement: Supplementary file 5 — Table S5 [file 41386_2025_2293_MOESM5_ESM.xlsx]

## Sheet: Table S5
Figure	Metric	ANOVA comparison	F(DFn, DFd)	p value
Fig. S5A	Food port entry rate - limited training	Training Day	F (8, 160) = 7.191	< 0.0001
		Sex	F (1, 20) = 0.03380	0.856
		CORT	F (1, 20) = 0.4266	0.5211
		Training Day x Sex	F (8, 160) = 0.9884	0.4471
		Training Day x CORT	F (8, 160) = 1.189	0.309
		Sex x CORT	F (1, 20) = 2.104	0.1624
		Training Day x Sex x CORT	F (8, 160) = 0.6648	0.7219
Fig. S5A	Food port entry rate - limited training	Males: Vehicle v CORT D0 (Šídák post-hoc)	DF = 180	> 0.9999
		Males: Vehicle v CORT D1 (Šídák post-hoc)	DF = 180	> 0.9999
		Males: Vehicle v CORT D2 (Šídák post-hoc)	DF = 180	> 0.9999
		Males: Vehicle v CORT D3 (Šídák post-hoc)	DF = 180	> 0.9999
		Males: Vehicle v CORT D4 (Šídák post-hoc)	DF = 180	> 0.9999
		Males: Vehicle v CORT D5 (Šídák post-hoc)	DF = 180	> 0.9999
		Males: Vehicle v CORT D6 (Šídák post-hoc)	DF = 180	> 0.9999
		Males: Vehicle v CORT D7 (Šídák post-hoc)	DF = 180	> 0.9999
		Males: Vehicle v CORT D8 (Šídák post-hoc)	DF = 180	> 0.9999
Fig. S5A	Food port entry rate - limited training	Females: Vehicle v CORT D0 (Šídák post-hoc)	DF = 180	> 0.9999
		Females: Vehicle v CORT D1 (Šídák post-hoc)	DF = 180	> 0.9999
		Females: Vehicle v CORT D2 (Šídák post-hoc)	DF = 180	> 0.9999
		Females: Vehicle v CORT D3 (Šídák post-hoc)	DF = 180	> 0.9999
		Females: Vehicle v CORT D4 (Šídák post-hoc)	DF = 180	> 0.9999
		Females: Vehicle v CORT D5 (Šídák post-hoc)	DF = 180	> 0.9999
		Females: Vehicle v CORT D6 (Šídák post-hoc)	DF = 180	> 0.9999
		Females: Vehicle v CORT D7 (Šídák post-hoc)	DF = 180	> 0.9999
		Females: Vehicle v CORT D8 (Šídák post-hoc)	DF = 180	> 0.9999
Fig. S5A	Food port entry rate - extended training	Training Day	F (13, 247) = 3.220	0.0002
		Sex	F (1, 19) = 0.009277	0.9243
		CORT	F (1, 19) = 0.02793	0.869
		Training Day x Sex	F (13, 247) = 1.427	0.1472
		Training Day x CORT	F (13, 247) = 1.010	0.4424
		Sex x CORT	F (1, 19) = 0.03635	0.8508
		Training Day x Sex x CORT	F (13, 247) = 0.7667	0.695
Fig. S5A	Food port entry rate - extended training	Males: Vehicle v CORT D0 (Šídák post-hoc)	DF = 266	> 0.9999
		Males: Vehicle v CORT D1 (Šídák post-hoc)	DF = 266	> 0.9999
		Males: Vehicle v CORT D2 (Šídák post-hoc)	DF = 266	> 0.9999
		Males: Vehicle v CORT D3 (Šídák post-hoc)	DF = 266	> 0.9999
		Males: Vehicle v CORT D4 (Šídák post-hoc)	DF = 266	> 0.9999
		Males: Vehicle v CORT D5 (Šídák post-hoc)	DF = 266	> 0.9999
		Males: Vehicle v CORT D6 (Šídák post-hoc)	DF = 266	> 0.9999
		Males: Vehicle v CORT D7 (Šídák post-hoc)	DF = 266	> 0.9999
		Males: Vehicle v CORT D8 (Šídák post-hoc)	DF = 266	> 0.9999
		Males: Vehicle v CORT D9 (Šídák post-hoc)	DF = 266	> 0.9999
		Males: Vehicle v CORT D10 (Šídák post-hoc)	DF = 266	> 0.9999
		Males: Vehicle v CORT D11 (Šídák post-hoc)	DF = 266	> 0.9999
		Males: Vehicle v CORT D12 (Šídák post-hoc)	DF = 266	> 0.9999
		Males: Vehicle v CORT D13 (Šídák post-hoc)	DF = 266	> 0.9999
Fig. S5A	Food port entry rate - extended training	Females: Vehicle v CORT D0 (Šídák post-hoc)	DF = 266	> 0.9999
		Females: Vehicle v CORT D1 (Šídák post-hoc)	DF = 266	> 0.9999
		Females: Vehicle v CORT D2 (Šídák post-hoc)	DF = 266	> 0.9999
		Females: Vehicle v CORT D3 (Šídák post-hoc)	DF = 266	> 0.9999
		Females: Vehicle v CORT D4 (Šídák post-hoc)	DF = 266	> 0.9999
		Females: Vehicle v CORT D5 (Šídák post-hoc)	DF = 266	> 0.9999
		Females: Vehicle v CORT D6 (Šídák post-hoc)	DF = 266	> 0.9999
		Females: Vehicle v CORT D7 (Šídák post-hoc)	DF = 266	> 0.9999
		Females: Vehicle v CORT D8 (Šídák post-hoc)	DF = 266	> 0.9999
		Females: Vehicle v CORT D9 (Šídák post-hoc)	DF = 266	> 0.9999
		Females: Vehicle v CORT D10 (Šídák post-hoc)	DF = 266	> 0.9999
		Females: Vehicle v CORT D11 (Šídák post-hoc)	DF = 266	> 0.9999
		Females: Vehicle v CORT D12 (Šídák post-hoc)	DF = 266	> 0.9999
		Females: Vehicle v CORT D13 (Šídák post-hoc)	DF = 266	> 0.9999
Fig. S5B	Lever pressing rate - limited training	Training Day	F (8, 160) = 35.86	< 0.0001
		Sex	F (1, 20) = 0.04979	0.8257
		CORT	F (1, 20) = 0.03699	0.8494
		Training Day x Sex	F (8, 160) = 0.5659	0.8047
		Training Day x CORT	F (8, 160) = 0.1508	0.9964
		Sex x CORT	F (1, 20) = 1.095	0.3078
		Training Day x Sex x CORT	F (8, 160) = 0.5240	0.8372
Fig. S5B	Lever pressing rate - limited training	Males: Vehicle v CORT D0 (Šídák post-hoc)	DF = 180	> 0.9999
		Males: Vehicle v CORT D1 (Šídák post-hoc)	DF = 180	> 0.9999
		Males: Vehicle v CORT D2 (Šídák post-hoc)	DF = 180	> 0.9999
		Males: Vehicle v CORT D3 (Šídák post-hoc)	DF = 180	> 0.9999
		Males: Vehicle v CORT D4 (Šídák post-hoc)	DF = 180	> 0.9999
		Males: Vehicle v CORT D5 (Šídák post-hoc)	DF = 180	> 0.9999
		Males: Vehicle v CORT D6 (Šídák post-hoc)	DF = 180	> 0.9999
		Males: Vehicle v CORT D7 (Šídák post-hoc)	DF = 180	> 0.9999
		Males: Vehicle v CORT D8 (Šídák post-hoc)	DF = 180	> 0.9999
Fig. S5B	Lever pressing rate - limited training	Females: Vehicle v CORT D0 (Šídák post-hoc)	DF = 180	> 0.9999
		Females: Vehicle v CORT D1 (Šídák post-hoc)	DF = 180	> 0.9999
		Females: Vehicle v CORT D2 (Šídák post-hoc)	DF = 180	> 0.9999
		Females: Vehicle v CORT D3 (Šídák post-hoc)	DF = 180	> 0.9999
		Females: Vehicle v CORT D4 (Šídák post-hoc)	DF = 180	> 0.9999
		Females: Vehicle v CORT D5 (Šídák post-hoc)	DF = 180	> 0.9999
		Females: Vehicle v CORT D6 (Šídák post-hoc)	DF = 180	> 0.9999
		Females: Vehicle v CORT D7 (Šídák post-hoc)	DF = 180	> 0.9999
		Females: Vehicle v CORT D8 (Šídák post-hoc)	DF = 180	> 0.9999
Fig. S5B	Lever pressing rate - extended training	Training Day	F (13, 247) = 42.94	< 0.0001
		Sex	F (1, 19) = 0.5484	0.468
		CORT	F (1, 19) = 2.876	0.1062
		Training Day x Sex	F (13, 247) = 0.6767	0.7853
		Training Day x CORT	F (13, 247) = 2.189	0.0105
		Sex x CORT	F (1, 19) = 0.2795	0.6032
		Training Day x Sex x CORT	F (13, 247) = 1.143	0.3231
Fig. S5B	Lever pressing rate - extended training	Males: Vehicle v CORT D0 (Šídák post-hoc)	DF = 266	> 0.9999
		Males: Vehicle v CORT D1 (Šídák post-hoc)	DF = 266	> 0.9999
		Males: Vehicle v CORT D2 (Šídák post-hoc)	DF = 266	> 0.9999
		Males: Vehicle v CORT D3 (Šídák post-hoc)	DF = 266	> 0.9999
		Males: Vehicle v CORT D4 (Šídák post-hoc)	DF = 266	> 0.9999
		Males: Vehicle v CORT D5 (Šídák post-hoc)	DF = 266	> 0.9999
		Males: Vehicle v CORT D6 (Šídák post-hoc)	DF = 266	> 0.9999
		Males: Vehicle v CORT D7 (Šídák post-hoc)	DF = 266	> 0.9999
		Males: Vehicle v CORT D8 (Šídák post-hoc)	DF = 266	> 0.9999
		Males: Vehicle v CORT D9 (Šídák post-hoc)	DF = 266	> 0.9999
		Males: Vehicle v CORT D10 (Šídák post-hoc)	DF = 266	> 0.9999
		Males: Vehicle v CORT D11 (Šídák post-hoc)	DF = 266	> 0.9999
		Males: Vehicle v CORT D12 (Šídák post-hoc)	DF = 266	0.9935
		Males: Vehicle v CORT D13 (Šídák post-hoc)	DF = 266	0.297
Fig. S5B	Lever pressing rate - extended training	Females: Vehicle v CORT D0 (Šídák post-hoc)	DF = 266	> 0.9999
		Females: Vehicle v CORT D1 (Šídák post-hoc)	DF = 266	> 0.9999
		Females: Vehicle v CORT D2 (Šídák post-hoc)	DF = 266	> 0.9999
		Females: Vehicle v CORT D3 (Šídák post-hoc)	DF = 266	> 0.9999
		Females: Vehicle v CORT D4 (Šídák post-hoc)	DF = 266	> 0.9999
		Females: Vehicle v CORT D5 (Šídák post-hoc)	DF = 266	> 0.9999
		Females: Vehicle v CORT D6 (Šídák post-hoc)	DF = 266	> 0.9999
		Females: Vehicle v CORT D7 (Šídák post-hoc)	DF = 266	> 0.9999
		Females: Vehicle v CORT D8 (Šídák post-hoc)	DF = 266	> 0.9999
		Females: Vehicle v CORT D9 (Šídák post-hoc)	DF = 266	> 0.9999
		Females: Vehicle v CORT D10 (Šídák post-hoc)	DF = 266	> 0.9999
		Females: Vehicle v CORT D11 (Šídák post-hoc)	DF = 266	> 0.9999
		Females: Vehicle v CORT D12 (Šídák post-hoc)	DF = 266	> 0.9999
		Females: Vehicle v CORT D13 (Šídák post-hoc)	DF = 266	> 0.9999
Fig. S5C	Training session acquisition - limited training	Training Session	F (2, 60) = 65.95	< 0.0001
		CORT	F (1, 60) = 0.01818	0.8932
		Sex	F (1, 60) = 3.073	0.0847
		Training Session x CORT	F (2, 60) = 0.3455	0.7093
		Training Session x Sex	F (2, 60) = 3.073	0.0536
		CORT x Sex	F (1, 60) = 0.1636	0.125
		Training Session x CORT x Sex	F (2, 60) = 1.691	0.193
Fig. S5C	Training session acquisition - extended training	Training Session	F (2, 57) = 191.5	< 0.0001
		CORT	F (1, 57) = 0.2673	0.6072
		Sex	F (1, 57) = 0.6014	0.4413
		Training Session x CORT	F (2, 57) = 1.596	0.2116
		Training Session x Sex	F (2, 57) = 2.311	0.1083
		CORT x Sex	F (1, 57) = 0.2673	0.6072
		Training Session x CORT x Sex	F (2, 57) = 2.839	0.0668
