# Supplementary material for: Corticosterone accelerates behavioral inflexibility via plasticity-related gene expression in the dorsal striatum
Source: Neuropsychopharmacology. 2025 Dec 9;51(3):588–603. doi: 10.1038/s41386-025-02293-y (PMC12824290; doi:10.1038/s41386-025-02293-y)
Supplement: Supplementary file 6 — Table S8 [file 41386_2025_2293_MOESM6_ESM.xlsx]

## Sheet: Table S8
Figure 2E: Pearson's Chi-squared test across DEGs
Raw Table
		Down	Up	NonSig
	M_DMS	1	1	967
	M_DLS	0	2	938
	F_DMS	14	7	903
	F_DLS	26	163	727
Expectation
		Down	Up	NonSig
	M_DMS	10.5972	44.7151	913.688
	M_DLS	10.2801	43.3769	886.343
	F_DMS	10.1051	42.6386	871.256
	F_DLS	10.0176	42.2694	863.713
Residuals
		Down	Up	NonSig
	M_DMS	-2.94815	-6.53739	1.76372
	M_DLS	-3.20626	-6.28245	1.73511
	F_DMS	1.22526	-5.45782	1.07543
	F_DLS	5.04963	18.5697	-4.65184
Pearson's Chi-squared test
	X-squared = 531.72
	df = 6
	p-value < 2.2e-16
