# Supplementary material for: Corticosterone accelerates behavioral inflexibility via plasticity-related gene expression in the dorsal striatum
Source: Neuropsychopharmacology. 2025 Dec 9;51(3):588–603. doi: 10.1038/s41386-025-02293-y (PMC12824290; doi:10.1038/s41386-025-02293-y)
Supplement: Supplementary file 8 — Dataset 2 [file 41386_2025_2293_MOESM8_ESM.xlsx]

## Sheet: CORT_NoBeh_v_Veh_NoBeh
	Ensembl	SYMBOL	region	sex	log2FoldChange	pvalue	p.adjust
1	ENSMUSG00000000001.5	Gnai3	DMS	Males	-0.141486	0.148334	0.51402
2	ENSMUSG00000000001.5	Gnai3	DLS	Females	-0.00975846	0.911388	0.979207
3	ENSMUSG00000000001.5	Gnai3	DMS	Females	-0.0874591	0.223445	0.612751
4	ENSMUSG00000000001.5	Gnai3	DLS	Males	-0.0897919	0.285935	0.674094
5	ENSMUSG00000000028.16	Cdc45	DLS	Males	0.115331	0.608415	0.874606
6	ENSMUSG00000000028.16	Cdc45	DMS	Males	0.227505	0.310384	0.695423
7	ENSMUSG00000000028.16	Cdc45	DMS	Females	-0.0709956	0.684368	0.905704
8	ENSMUSG00000000028.16	Cdc45	DLS	Females	-0.16382	0.470297	0.805103
9	ENSMUSG00000000037.18	Scml2	DMS	Males	-1.18109	0.00532024	0.0912648
10	ENSMUSG00000000037.18	Scml2	DMS	Females	-0.559997	0.204412	0.589938
11	ENSMUSG00000000037.18	Scml2	DLS	Males	-0.19034	0.770795	0.935955
12	ENSMUSG00000000049.12	Apoh	DLS	Males	-0.575201	0.58084	0.862114
13	ENSMUSG00000000049.12	Apoh	DMS	Females	1.42694	0.21928	0.607314
14	ENSMUSG00000000049.12	Apoh	DLS	Females	0.513368	0.578865	0.861131
15	ENSMUSG00000000056.8	Narf	DMS	Females	-0.0680845	0.49469	0.818645
16	ENSMUSG00000000056.8	Narf	DLS	Females	0.0613227	0.495648	0.819304
17	ENSMUSG00000000056.8	Narf	DMS	Males	0.0958076	0.363664	0.736664
18	ENSMUSG00000000056.8	Narf	DLS	Males	0.201059	0.0420016	0.286719
19	ENSMUSG00000000058.7	Cav2	DMS	Males	-0.131432	0.489297	0.815445
20	ENSMUSG00000000058.7	Cav2	DLS	Males	-0.426623	0.0433083	0.290802
21	ENSMUSG00000000058.7	Cav2	DLS	Females	-0.553895	0.00031429	0.0141529
22	ENSMUSG00000000058.7	Cav2	DMS	Females	-0.246726	0.176417	0.55496
23	ENSMUSG00000000078.8	Klf6	DMS	Males	0.117043	0.481722	0.811387
24	ENSMUSG00000000078.8	Klf6	DLS	Males	-0.0543977	0.766028	0.934099
25	ENSMUSG00000000078.8	Klf6	DLS	Females	-0.364879	0.082635	0.396042
26	ENSMUSG00000000078.8	Klf6	DMS	Females	-0.207382	0.312902	0.697772
27	ENSMUSG00000000085.17	Scmh1	DMS	Females	-0.328324	4.39e-05	0.00361818
28	ENSMUSG00000000085.17	Scmh1	DLS	Females	-0.147492	0.232521	0.622864
29	ENSMUSG00000000085.17	Scmh1	DMS	Males	-0.117811	0.205076	0.590765
30	ENSMUSG00000000085.17	Scmh1	DLS	Males	-0.255971	0.00883884	0.123367
31	ENSMUSG00000000088.8	Cox5a	DMS	Females	0.174106	0.05211	0.318403
32	ENSMUSG00000000088.8	Cox5a	DMS	Males	-0.0565837	0.470391	0.805109
33	ENSMUSG00000000088.8	Cox5a	DLS	Males	0.0289679	0.870622	0.96786
34	ENSMUSG00000000088.8	Cox5a	DLS	Females	0.0824606	0.269667	0.659961
35	ENSMUSG00000000093.7	Tbx2	DMS	Males	-0.1091	0.749588	0.928625
36	ENSMUSG00000000093.7	Tbx2	DMS	Females	-0.00287209	0.993427	1
37	ENSMUSG00000000093.7	Tbx2	DLS	Males	0.099942	0.693298	0.909325
38	ENSMUSG00000000093.7	Tbx2	DLS	Females	-0.454238	0.154216	0.522642
39	ENSMUSG00000000120.7	Ngfr	DMS	Males	-1.40061	1.51e-07	4.33e-05
40	ENSMUSG00000000120.7	Ngfr	DLS	Females	-0.0540124	0.928073	0.983877
41	ENSMUSG00000000120.7	Ngfr	DMS	Females	0.420112	0.50028	0.822021
42	ENSMUSG00000000120.7	Ngfr	DLS	Males	-0.368018	0.444844	0.790408
43	ENSMUSG00000000125.6	Wnt3	DMS	Females	0.216101	0.596243	0.869557
44	ENSMUSG00000000125.6	Wnt3	DMS	Males	-0.437422	0.0595379	0.340582
45	ENSMUSG00000000125.6	Wnt3	DLS	Females	-0.100278	0.726078	0.921266
46	ENSMUSG00000000125.6	Wnt3	DLS	Males	-0.475939	0.0207018	0.198678
47	ENSMUSG00000000126.12	Wnt9a	DMS	Males	-0.17816	0.807641	0.947743
48	ENSMUSG00000000126.12	Wnt9a	DLS	Males	-0.560196	0.470265	0.805103
49	ENSMUSG00000000126.12	Wnt9a	DMS	Females	-1.00682	0.22625	0.61616
50	ENSMUSG00000000126.12	Wnt9a	DLS	Females	-1.25503	0.0832004	0.397094
51	ENSMUSG00000000127.16	Fer	DLS	Females	0.0765662	0.498434	0.821
52	ENSMUSG00000000127.16	Fer	DMS	Females	-0.0393831	0.739069	0.925171
53	ENSMUSG00000000127.16	Fer	DMS	Males	0.0328704	0.766401	0.93418
54	ENSMUSG00000000127.16	Fer	DLS	Males	0.122382	0.338586	0.718225
55	ENSMUSG00000000131.16	Xpo6	DMS	Males	-0.0386659	0.797659	0.945253
56	ENSMUSG00000000131.16	Xpo6	DLS	Males	-0.174951	0.37264	0.742683
57	ENSMUSG00000000131.16	Xpo6	DMS	Females	-0.232796	0.0643302	0.353235
58	ENSMUSG00000000131.16	Xpo6	DLS	Females	0.0999001	0.41864	0.774785
59	ENSMUSG00000000134.18	Tfe3	DMS	Males	0.00912804	0.919075	0.980838
60	ENSMUSG00000000134.18	Tfe3	DLS	Males	-0.0604588	0.525297	0.835034
61	ENSMUSG00000000134.18	Tfe3	DMS	Females	-0.0492657	0.597379	0.870075
62	ENSMUSG00000000134.18	Tfe3	DLS	Females	0.0394612	0.592443	0.868243
63	ENSMUSG00000000142.16	Axin2	DMS	Males	0.121549	0.29726	0.684186
64	ENSMUSG00000000142.16	Axin2	DMS	Females	-0.214428	0.118206	0.464021
65	ENSMUSG00000000142.16	Axin2	DLS	Males	0.0922275	0.385058	0.751825
66	ENSMUSG00000000142.16	Axin2	DLS	Females	-0.349823	0.00178279	0.0455643
67	ENSMUSG00000000148.18	Brat1	DLS	Females	-0.00701907	0.945388	0.988724
68	ENSMUSG00000000148.18	Brat1	DMS	Males	-0.397182	3.25e-05	0.00293096
69	ENSMUSG00000000148.18	Brat1	DLS	Males	-0.0478249	0.62949	0.88298
70	ENSMUSG00000000148.18	Brat1	DMS	Females	-0.170559	0.0466117	0.301594
71	ENSMUSG00000000149.11	Gna12	DMS	Males	-0.930235	1.68e-09	9.81e-07
72	ENSMUSG00000000149.11	Gna12	DMS	Females	-0.804172	1.54e-07	4.35e-05
73	ENSMUSG00000000149.11	Gna12	DLS	Females	-0.597861	0.00184557	0.0466102
74	ENSMUSG00000000149.11	Gna12	DLS	Males	-0.751516	4.55e-08	1.61e-05
75	ENSMUSG00000000154.17	Slc22a18	DMS	Males	-0.174464	0.679962	0.903972
76	ENSMUSG00000000154.17	Slc22a18	DLS	Males	1.04813	0.00893165	0.124174
77	ENSMUSG00000000154.17	Slc22a18	DMS	Females	0.832136	0.120727	0.468947
78	ENSMUSG00000000154.17	Slc22a18	DLS	Females	0.0937159	0.803162	0.946479
79	ENSMUSG00000000159.17	Igsf5	DMS	Females	0.645199	0.509624	0.827632
80	ENSMUSG00000000167.15	Pih1d2	DLS	Females	0.72381	0.0659434	0.357484
81	ENSMUSG00000000167.15	Pih1d2	DLS	Males	1.03867	0.00785236	0.115192
82	ENSMUSG00000000167.15	Pih1d2	DMS	Males	0.147403	0.740793	0.92586
83	ENSMUSG00000000167.15	Pih1d2	DMS	Females	0.254846	0.434544	0.784051
84	ENSMUSG00000000168.11	Dlat	DMS	Females	0.125865	0.0565432	0.331905
85	ENSMUSG00000000168.11	Dlat	DLS	Males	0.107553	0.238097	0.628741
86	ENSMUSG00000000168.11	Dlat	DMS	Males	0.0334114	0.758792	0.931417
87	ENSMUSG00000000168.11	Dlat	DLS	Females	0.00564114	0.949481	0.989839
88	ENSMUSG00000000171.6	Sdhd	DMS	Males	-0.0398207	0.555933	0.849808
89	ENSMUSG00000000171.6	Sdhd	DLS	Females	-0.0623532	0.326273	0.710079
90	ENSMUSG00000000171.6	Sdhd	DMS	Females	0.0496186	0.489693	0.815445
91	ENSMUSG00000000171.6	Sdhd	DLS	Males	0.0525544	0.640469	0.887691
92	ENSMUSG00000000184.13	Ccnd2	DMS	Females	-0.178605	0.195314	0.577951
93	ENSMUSG00000000184.13	Ccnd2	DLS	Females	-0.0680216	0.733315	0.923421
94	ENSMUSG00000000184.13	Ccnd2	DLS	Males	-0.129395	0.384775	0.751784
95	ENSMUSG00000000184.13	Ccnd2	DMS	Males	-0.0449862	0.761681	0.932451
96	ENSMUSG00000000194.14	Gpr107	DMS	Females	-0.102574	0.349331	0.726155
97	ENSMUSG00000000194.14	Gpr107	DLS	Females	0.1479	0.0904877	0.413063
98	ENSMUSG00000000194.14	Gpr107	DMS	Males	0.191354	0.0681612	0.362817
99	ENSMUSG00000000194.14	Gpr107	DLS	Males	0.0737524	0.411589	0.770539
100	ENSMUSG00000000197.9	Nalcn	DMS	Females	0.125997	0.228842	0.618915
101	ENSMUSG00000000197.9	Nalcn	DMS	Males	0.167059	0.161381	0.533337
102	ENSMUSG00000000197.9	Nalcn	DLS	Females	0.293536	0.00480895	0.0859639
103	ENSMUSG00000000197.9	Nalcn	DLS	Males	0.0557174	0.657295	0.894631
104	ENSMUSG00000000202.10	Btbd17	DLS	Females	-0.278807	0.117559	0.462671
105	ENSMUSG00000000202.10	Btbd17	DMS	Females	-0.132483	0.385079	0.751825
106	ENSMUSG00000000202.10	Btbd17	DMS	Males	-0.175444	0.22676	0.616414
107	ENSMUSG00000000202.10	Btbd17	DLS	Males	-0.438621	0.0305995	0.243398
108	ENSMUSG00000000214.12	Th	DLS	Females	0.32979	0.0339193	0.257911
109	ENSMUSG00000000214.12	Th	DMS	Females	-0.253611	0.227269	0.617199
110	ENSMUSG00000000214.12	Th	DMS	Males	-0.374713	0.0506993	0.31387
111	ENSMUSG00000000214.12	Th	DLS	Males	0.333136	0.0349941	0.262095
112	ENSMUSG00000000223.14	Drp2	DLS	Females	-0.0120033	0.895038	0.974839
113	ENSMUSG00000000223.14	Drp2	DMS	Females	-0.0251125	0.763552	0.933191
114	ENSMUSG00000000223.14	Drp2	DMS	Males	0.0947578	0.292876	0.680285
115	ENSMUSG00000000223.14	Drp2	DLS	Males	-0.0107162	0.934513	0.98555
116	ENSMUSG00000000247.12	Lhx2	DLS	Females	-0.333313	0.0211498	0.201144
117	ENSMUSG00000000247.12	Lhx2	DMS	Females	-0.272042	0.0617373	0.34637
118	ENSMUSG00000000247.12	Lhx2	DLS	Males	-0.514834	1.56e-06	0.000272965
119	ENSMUSG00000000247.12	Lhx2	DMS	Males	-0.106799	0.409979	0.769228
120	ENSMUSG00000000253.14	Gmpr	DMS	Males	-0.292665	0.0635415	0.351224
121	ENSMUSG00000000253.14	Gmpr	DLS	Males	-0.0556755	0.775648	0.937637
122	ENSMUSG00000000253.14	Gmpr	DLS	Females	0.0807587	0.502115	0.823266
123	ENSMUSG00000000253.14	Gmpr	DMS	Females	-0.0797029	0.542592	0.843082
124	ENSMUSG00000000266.12	Mid2	DLS	Females	0.292866	0.00470974	0.0848618
125	ENSMUSG00000000266.12	Mid2	DMS	Males	0.245418	0.0703765	0.368377
126	ENSMUSG00000000266.12	Mid2	DMS	Females	0.113141	0.344589	0.722384
127	ENSMUSG00000000266.12	Mid2	DLS	Males	0.167104	0.173925	0.55154
128	ENSMUSG00000000275.17	Trim25	DLS	Females	-0.188968	0.332512	0.713897
129	ENSMUSG00000000275.17	Trim25	DMS	Males	-0.0719936	0.756077	0.930863
130	ENSMUSG00000000275.17	Trim25	DMS	Females	0.344761	0.201916	0.586372
131	ENSMUSG00000000275.17	Trim25	DLS	Males	-0.236827	0.240925	0.631687
132	ENSMUSG00000000276.12	Dgke	DMS	Males	0.194016	0.0413452	0.284513
133	ENSMUSG00000000276.12	Dgke	DLS	Males	0.107472	0.486196	0.813675
134	ENSMUSG00000000276.12	Dgke	DMS	Females	0.127567	0.151509	0.518475
135	ENSMUSG00000000276.12	Dgke	DLS	Females	0.14477	0.101904	0.434983
136	ENSMUSG00000000278.11	Scpep1	DLS	Males	0.209723	0.0972451	0.425609
137	ENSMUSG00000000278.11	Scpep1	DLS	Females	-0.0953755	0.485496	0.813404
138	ENSMUSG00000000278.11	Scpep1	DMS	Females	-0.0908836	0.550634	0.847007
139	ENSMUSG00000000278.11	Scpep1	DMS	Males	-0.117394	0.337466	0.717362
140	ENSMUSG00000000282.13	Mnt	DMS	Females	-0.00213944	0.986749	0.999112
141	ENSMUSG00000000282.13	Mnt	DLS	Females	-0.0110557	0.935561	0.985858
142	ENSMUSG00000000282.13	Mnt	DLS	Males	0.191361	0.175013	0.553126
143	ENSMUSG00000000282.13	Mnt	DMS	Males	0.240216	0.0220331	0.205681
144	ENSMUSG00000000290.14	Itgb2	DLS	Females	0.261876	0.0269672	0.227324
145	ENSMUSG00000000290.14	Itgb2	DMS	Males	-0.134676	0.348795	0.725608
146	ENSMUSG00000000290.14	Itgb2	DLS	Males	0.0767056	0.565624	0.854761
147	ENSMUSG00000000290.14	Itgb2	DMS	Females	0.17121	0.216178	0.603365
148	ENSMUSG00000000295.14	Hddc2	DMS	Females	0.225944	0.172151	0.549457
149	ENSMUSG00000000295.14	Hddc2	DLS	Females	-0.0491627	0.677681	0.903215
150	ENSMUSG00000000295.14	Hddc2	DMS	Males	-0.126926	0.39224	0.756561
151	ENSMUSG00000000295.14	Hddc2	DLS	Males	-0.132059	0.441737	0.788424
152	ENSMUSG00000000296.9	Tpd52l1	DMS	Males	-0.201776	0.0551053	0.327462
153	ENSMUSG00000000296.9	Tpd52l1	DLS	Females	-0.185251	0.213598	0.600214
154	ENSMUSG00000000296.9	Tpd52l1	DLS	Males	-0.242112	0.0850993	0.401075
155	ENSMUSG00000000296.9	Tpd52l1	DMS	Females	0.0164647	0.90511	0.977797
156	ENSMUSG00000000301.17	Pemt	DLS	Females	-0.31769	0.258401	0.650019
157	ENSMUSG00000000301.17	Pemt	DMS	Males	0.181639	0.619746	0.878805
158	ENSMUSG00000000301.17	Pemt	DMS	Females	0.506739	0.105185	0.44065
159	ENSMUSG00000000301.17	Pemt	DLS	Males	-0.503339	0.0761745	0.381923
160	ENSMUSG00000000303.13	Cdh1	DLS	Females	0.503379	0.512516	0.828769
161	ENSMUSG00000000303.13	Cdh1	DMS	Males	-0.645763	0.330704	0.712782
162	ENSMUSG00000000303.13	Cdh1	DLS	Males	-0.554072	0.151761	0.518806
163	ENSMUSG00000000303.13	Cdh1	DMS	Females	0.50686	0.494686	0.818645
164	ENSMUSG00000000305.13	Cdh4	DMS	Males	0.446832	0.0706046	0.36888
165	ENSMUSG00000000305.13	Cdh4	DMS	Females	0.440854	0.0208913	0.199715
166	ENSMUSG00000000305.13	Cdh4	DLS	Females	0.367938	0.170184	0.546556
167	ENSMUSG00000000305.13	Cdh4	DLS	Males	0.310795	0.0769279	0.38379
168	ENSMUSG00000000308.15	Ckmt1	DMS	Females	0.076263	0.267322	0.657719
169	ENSMUSG00000000308.15	Ckmt1	DLS	Females	0.224128	0.00137578	0.0383614
170	ENSMUSG00000000308.15	Ckmt1	DMS	Males	0.114265	0.0780414	0.386424
171	ENSMUSG00000000308.15	Ckmt1	DLS	Males	0.146237	0.187946	0.569329
172	ENSMUSG00000000317.12	Bcl6b	DLS	Males	0.233608	0.567268	0.855577
173	ENSMUSG00000000317.12	Bcl6b	DLS	Females	-1.20968	0.00379226	0.0743299
174	ENSMUSG00000000317.12	Bcl6b	DMS	Males	-0.344195	0.420089	0.775683
175	ENSMUSG00000000317.12	Bcl6b	DMS	Females	-0.876039	0.0304184	0.242645
176	ENSMUSG00000000318.17	Clec10a	DLS	Males	0.523265	0.310116	0.695198
177	ENSMUSG00000000318.17	Clec10a	DLS	Females	-0.510621	0.153126	0.520835
178	ENSMUSG00000000320.11	Alox12	DMS	Males	-1.02764	0.0268205	0.226708
179	ENSMUSG00000000320.11	Alox12	DMS	Females	0.106883	0.804369	0.946783
180	ENSMUSG00000000320.11	Alox12	DLS	Females	0.0772203	0.892404	0.974134
181	ENSMUSG00000000320.11	Alox12	DLS	Males	-0.104131	0.801328	0.945961
182	ENSMUSG00000000326.14	Comt	DMS	Females	0.162922	0.0956919	0.422717
183	ENSMUSG00000000326.14	Comt	DMS	Males	0.0774076	0.360045	0.734188
184	ENSMUSG00000000326.14	Comt	DLS	Females	0.320744	1.65e-07	4.54e-05
185	ENSMUSG00000000326.14	Comt	DLS	Males	0.174524	0.0479916	0.305852
186	ENSMUSG00000000339.15	Rtca	DMS	Males	-0.0361103	0.663549	0.897585
187	ENSMUSG00000000339.15	Rtca	DLS	Females	-0.0749775	0.325159	0.708926
188	ENSMUSG00000000339.15	Rtca	DMS	Females	-0.107456	0.13849	0.498737
189	ENSMUSG00000000339.15	Rtca	DLS	Males	0.0561999	0.6088	0.874794
190	ENSMUSG00000000340.11	Dbt	DMS	Males	0.198655	0.0540816	0.324495
191	ENSMUSG00000000340.11	Dbt	DLS	Females	0.176774	0.0855652	0.401914
192	ENSMUSG00000000340.11	Dbt	DMS	Females	0.283445	0.00877045	0.122872
193	ENSMUSG00000000340.11	Dbt	DLS	Males	0.161893	0.108408	0.446398
194	ENSMUSG00000000346.10	Dazap2	DMS	Females	-0.178146	0.0182862	0.184795
195	ENSMUSG00000000346.10	Dazap2	DMS	Males	-0.149289	0.0782927	0.387154
196	ENSMUSG00000000346.10	Dazap2	DLS	Females	-0.115848	0.11919	0.466107
197	ENSMUSG00000000346.10	Dazap2	DLS	Males	0.0143396	0.814316	0.949583
198	ENSMUSG00000000355.14	Mcts1	DMS	Males	0.0876764	0.473849	0.807135
199	ENSMUSG00000000355.14	Mcts1	DLS	Females	-0.0182534	0.841037	0.958785
200	ENSMUSG00000000355.14	Mcts1	DMS	Females	0.226068	0.0204629	0.197452
201	ENSMUSG00000000355.14	Mcts1	DLS	Males	0.131703	0.297471	0.68446
202	ENSMUSG00000000359.4	Rem1	DMS	Females	-0.0419785	0.945735	0.988826
203	ENSMUSG00000000365.10	Rnf17	DLS	Females	-0.878642	0.0715644	0.370824
204	ENSMUSG00000000365.10	Rnf17	DMS	Males	-1.14889	0.0115951	0.14408
205	ENSMUSG00000000365.10	Rnf17	DMS	Females	-0.36885	0.494364	0.818397
206	ENSMUSG00000000365.10	Rnf17	DLS	Males	-0.443065	0.499583	0.821552
207	ENSMUSG00000000374.9	Trappc10	DMS	Females	-0.0529746	0.392011	0.756436
208	ENSMUSG00000000374.9	Trappc10	DMS	Males	0.131865	0.106706	0.443156
209	ENSMUSG00000000374.9	Trappc10	DLS	Females	0.0612822	0.36347	0.736616
210	ENSMUSG00000000374.9	Trappc10	DLS	Males	-0.0127081	0.890345	0.973506
211	ENSMUSG00000000378.16	Ccm2	DMS	Males	0.211236	0.148498	0.514226
212	ENSMUSG00000000378.16	Ccm2	DLS	Males	0.112297	0.364393	0.736941
213	ENSMUSG00000000378.16	Ccm2	DLS	Females	0.251771	0.0196611	0.192405
214	ENSMUSG00000000378.16	Ccm2	DMS	Females	0.313547	0.00974832	0.130467
215	ENSMUSG00000000384.16	Tbrg4	DLS	Females	-0.034061	0.726293	0.92136
216	ENSMUSG00000000384.16	Tbrg4	DMS	Males	0.072726	0.408026	0.767856
217	ENSMUSG00000000384.16	Tbrg4	DLS	Males	-0.0792928	0.355162	0.730123
218	ENSMUSG00000000384.16	Tbrg4	DMS	Females	-0.0440648	0.562491	0.853271
219	ENSMUSG00000000386.19	Mx1	DMS	Males	0.37166	0.712243	0.916189
220	ENSMUSG00000000386.19	Mx1	DLS	Females	0.991133	0.279082	0.668647
221	ENSMUSG00000000386.19	Mx1	DLS	Males	0.618349	0.483455	0.812496
222	ENSMUSG00000000386.19	Mx1	DMS	Females	1.72692	0.0581653	0.337101
223	ENSMUSG00000000392.18	Fap	DLS	Males	-0.754408	0.240937	0.631687
224	ENSMUSG00000000392.18	Fap	DLS	Females	0.417564	0.581711	0.862545
225	ENSMUSG00000000392.18	Fap	DMS	Females	2.35255	0.0398865	0.279559
226	ENSMUSG00000000392.18	Fap	DMS	Males	-0.292863	0.727519	0.921867
227	ENSMUSG00000000399.11	Ndufa9	DMS	Males	0.0505248	0.453731	0.795256
228	ENSMUSG00000000399.11	Ndufa9	DMS	Females	0.054699	0.309825	0.695037
229	ENSMUSG00000000399.11	Ndufa9	DLS	Males	0.0638739	0.580194	0.861734
230	ENSMUSG00000000399.11	Ndufa9	DLS	Females	0.0755976	0.23135	0.621916
231	ENSMUSG00000000402.3	Egfl6	DMS	Females	-0.214393	0.422568	0.777005
232	ENSMUSG00000000402.3	Egfl6	DLS	Males	-0.682988	0.0102467	0.133987
233	ENSMUSG00000000402.3	Egfl6	DMS	Males	-0.817614	0.00577459	0.0956572
234	ENSMUSG00000000402.3	Egfl6	DLS	Females	-0.344414	0.0692296	0.365545
235	ENSMUSG00000000409.15	Lck	DLS	Males	-0.37338	0.251784	0.643066
236	ENSMUSG00000000409.15	Lck	DLS	Females	-0.673448	0.00513382	0.0892463
237	ENSMUSG00000000409.15	Lck	DMS	Females	-0.311826	0.307706	0.693357
238	ENSMUSG00000000409.15	Lck	DMS	Males	-0.187771	0.646521	0.890185
239	ENSMUSG00000000416.17	Cttnbp2	DLS	Females	0.159174	0.277941	0.667438
240	ENSMUSG00000000416.17	Cttnbp2	DLS	Males	0.12879	0.286236	0.674326
241	ENSMUSG00000000416.17	Cttnbp2	DMS	Males	0.172198	0.210168	0.596518
242	ENSMUSG00000000416.17	Cttnbp2	DMS	Females	0.0613142	0.659328	0.895601
243	ENSMUSG00000000420.16	Galnt1	DLS	Females	0.0198778	0.80548	0.946969
244	ENSMUSG00000000420.16	Galnt1	DMS	Females	0.0117568	0.876238	0.969581
245	ENSMUSG00000000420.16	Galnt1	DLS	Males	0.0209526	0.858547	0.964178
246	ENSMUSG00000000420.16	Galnt1	DMS	Males	-0.0516439	0.555149	0.849501
247	ENSMUSG00000000439.10	Mkrn2	DMS	Males	-0.13071	0.172882	0.550207
248	ENSMUSG00000000439.10	Mkrn2	DMS	Females	-0.0332875	0.70075	0.91167
249	ENSMUSG00000000439.10	Mkrn2	DLS	Females	0.0995722	0.249708	0.640815
250	ENSMUSG00000000439.10	Mkrn2	DLS	Males	-0.0619246	0.407074	0.767013
251	ENSMUSG00000000440.13	Pparg	DMS	Females	0.393424	0.477313	0.809175
252	ENSMUSG00000000440.13	Pparg	DLS	Males	0.651569	0.0461311	0.300029
253	ENSMUSG00000000440.13	Pparg	DMS	Males	0.320057	0.546886	0.845304
254	ENSMUSG00000000440.13	Pparg	DLS	Females	0.214166	0.452851	0.794751
255	ENSMUSG00000000441.18	Raf1	DLS	Females	0.095517	0.424642	0.778034
256	ENSMUSG00000000441.18	Raf1	DLS	Males	-0.0271411	0.712427	0.916343
257	ENSMUSG00000000441.18	Raf1	DMS	Females	0.0915891	0.315951	0.700777
258	ENSMUSG00000000441.18	Raf1	DMS	Males	0.0849679	0.274388	0.6646
259	ENSMUSG00000000486.14	Septin1	DMS	Males	-0.431227	0.0940379	0.419875
260	ENSMUSG00000000486.14	Gm4532	DMS	Males	-0.431227	0.0940379	0.419875
261	ENSMUSG00000000486.14	Septin1	DLS	Females	-0.153207	0.570151	0.857143
262	ENSMUSG00000000486.14	Gm4532	DLS	Females	-0.153207	0.570151	0.857143
263	ENSMUSG00000000486.14	Septin1	DMS	Females	-0.248095	0.352861	0.728266
264	ENSMUSG00000000486.14	Gm4532	DMS	Females	-0.248095	0.352861	0.728266
265	ENSMUSG00000000486.14	Septin1	DLS	Males	-0.202433	0.38867	0.753969
266	ENSMUSG00000000486.14	Gm4532	DLS	Males	-0.202433	0.38867	0.753969
267	ENSMUSG00000000489.8	Pdgfb	DMS	Males	0.402396	0.0613065	0.345164
268	ENSMUSG00000000489.8	Pdgfb	DLS	Females	0.137977	0.399196	0.761399
269	ENSMUSG00000000489.8	Pdgfb	DLS	Males	0.416624	0.0428062	0.28921
270	ENSMUSG00000000489.8	Pdgfb	DMS	Females	-0.193511	0.191116	0.572642
271	ENSMUSG00000000530.17	Acvrl1	DLS	Females	-0.467357	0.188411	0.569502
272	ENSMUSG00000000530.17	Acvrl1	DMS	Males	-0.078325	0.812029	0.948812
273	ENSMUSG00000000530.17	Acvrl1	DMS	Females	-0.362589	0.0232746	0.210959
274	ENSMUSG00000000530.17	Acvrl1	DLS	Males	-0.347132	0.0921449	0.415854
275	ENSMUSG00000000531.6	Tamalin	DLS	Females	0.250739	0.0454838	0.297743
276	ENSMUSG00000000531.6	Tamalin	DLS	Males	0.370415	0.00498929	0.0878629
277	ENSMUSG00000000531.6	Tamalin	DMS	Males	0.0981659	0.599376	0.870852
278	ENSMUSG00000000531.6	Tamalin	DMS	Females	0.0164945	0.914095	0.979792
279	ENSMUSG00000000532.12	Acvr1b	DMS	Females	-0.0600264	0.385805	0.752141
280	ENSMUSG00000000532.12	Acvr1b	DLS	Females	0.0666028	0.38504	0.751825
281	ENSMUSG00000000532.12	Acvr1b	DLS	Males	0.03656	0.66299	0.897386
282	ENSMUSG00000000532.12	Acvr1b	DMS	Males	0.140706	0.0468754	0.302354
283	ENSMUSG00000000538.19	Tom1l2	DMS	Females	-0.111723	0.0913069	0.414027
284	ENSMUSG00000000538.19	Tom1l2	DMS	Males	0.0642234	0.31443	0.699066
285	ENSMUSG00000000538.19	Tom1l2	DLS	Females	-0.0845397	0.176789	0.555412
286	ENSMUSG00000000538.19	Tom1l2	DLS	Males	-0.0831787	0.149865	0.516333
287	ENSMUSG00000000552.11	Zfp385a	DMS	Males	0.0513829	0.521508	0.833806
288	ENSMUSG00000000552.11	Zfp385a	DLS	Males	-0.0485022	0.650409	0.891426
289	ENSMUSG00000000552.11	Zfp385a	DLS	Females	-0.143389	0.19187	0.573695
290	ENSMUSG00000000552.11	Zfp385a	DMS	Females	-0.102045	0.357855	0.73255
291	ENSMUSG00000000555.9	Itga5	DLS	Females	-0.263545	0.224037	0.613538
292	ENSMUSG00000000555.9	Itga5	DLS	Males	-0.0584117	0.73114	0.922898
293	ENSMUSG00000000555.9	Itga5	DMS	Females	-0.317757	0.0159465	0.171149
294	ENSMUSG00000000555.9	Itga5	DMS	Males	-0.166928	0.490643	0.816216
295	ENSMUSG00000000560.10	Gabra2	DLS	Males	0.185408	0.193111	0.575311
296	ENSMUSG00000000560.10	Gabra2	DMS	Females	0.357414	0.0468578	0.302354
297	ENSMUSG00000000560.10	Gabra2	DLS	Females	0.395771	0.0121378	0.147754
298	ENSMUSG00000000560.10	Gabra2	DMS	Males	0.175529	0.249978	0.641242
299	ENSMUSG00000000561.15	Wdr77	DLS	Females	0.159632	0.0558205	0.329427
300	ENSMUSG00000000561.15	Wdr77	DMS	Females	0.0285181	0.711333	0.915877
301	ENSMUSG00000000561.15	Wdr77	DLS	Males	-0.0660224	0.403793	0.764574
302	ENSMUSG00000000561.15	Wdr77	DMS	Males	-0.0321962	0.760709	0.931915
303	ENSMUSG00000000562.6	Adora3	DMS	Females	-0.00748252	0.97891	0.997277
304	ENSMUSG00000000562.6	Tmigd3	DMS	Females	-0.00748252	0.97891	0.997277
305	ENSMUSG00000000562.6	Adora3	DLS	Males	-0.169653	0.617118	0.877899
306	ENSMUSG00000000562.6	Tmigd3	DLS	Males	-0.169653	0.617118	0.877899
307	ENSMUSG00000000562.6	Adora3	DLS	Females	-0.43502	0.173526	0.550969
308	ENSMUSG00000000562.6	Tmigd3	DLS	Females	-0.43502	0.173526	0.550969
309	ENSMUSG00000000562.6	Adora3	DMS	Males	-1.16892	0.000397264	0.0166873
310	ENSMUSG00000000562.6	Tmigd3	DMS	Males	-1.16892	0.000397264	0.0166873
311	ENSMUSG00000000563.18	Atp5pb	DLS	Males	0.0509299	0.744732	0.927233
312	ENSMUSG00000000563.18	Atp5pb	DLS	Females	0.0519595	0.303761	0.68995
313	ENSMUSG00000000563.18	Atp5pb	DMS	Males	-0.0030718	0.963271	0.993252
314	ENSMUSG00000000563.18	Atp5pb	DMS	Females	0.133105	0.0575164	0.335105
315	ENSMUSG00000000567.6	Sox9	DLS	Females	-0.134374	0.302618	0.689017
316	ENSMUSG00000000567.6	Sox9	DMS	Males	0.184822	0.0239341	0.21398
317	ENSMUSG00000000567.6	Sox9	DMS	Females	-0.0841449	0.554889	0.84933
318	ENSMUSG00000000567.6	Sox9	DLS	Males	0.199235	0.087422	0.405884
319	ENSMUSG00000000568.16	Hnrnpd	DMS	Females	-0.052874	0.579277	0.861372
320	ENSMUSG00000000568.16	Hnrnpd	DLS	Females	0.185043	0.00739737	0.111446
321	ENSMUSG00000000568.16	Hnrnpd	DLS	Males	0.192701	0.00834972	0.119768
322	ENSMUSG00000000568.16	Hnrnpd	DMS	Males	-0.0106534	0.889477	0.973166
323	ENSMUSG00000000579.15	Dynlt1c	DMS	Males	0.41128	0.245164	0.635833
324	ENSMUSG00000000579.15	Dynlt1c	DLS	Females	-0.0927633	0.760404	0.931897
325	ENSMUSG00000000579.15	Dynlt1c	DMS	Females	0.579236	0.133939	0.491027
326	ENSMUSG00000000579.15	Dynlt1c	DLS	Males	0.438454	0.255234	0.646672
327	ENSMUSG00000000581.9	C1d	DMS	Males	-0.248028	0.0061331	0.0990865
328	ENSMUSG00000000581.9	C1d	DMS	Females	0.0783135	0.473512	0.806969
329	ENSMUSG00000000581.9	C1d	DLS	Males	-0.0240347	0.841035	0.958785
330	ENSMUSG00000000581.9	C1d	DLS	Females	0.148245	0.132512	0.489089
331	ENSMUSG00000000594.8	Gm2a	DLS	Females	-0.211509	0.0029047	0.0623595
332	ENSMUSG00000000594.8	Gm2a	DMS	Females	0.0782127	0.513197	0.829043
333	ENSMUSG00000000594.8	Gm2a	DMS	Males	-0.353033	2.69e-07	6.83e-05
334	ENSMUSG00000000594.8	Gm2a	DLS	Males	-0.21739	0.00562268	0.0941449
335	ENSMUSG00000000600.16	Krit1	DMS	Females	0.136938	0.303994	0.690125
336	ENSMUSG00000000600.16	Krit1	DLS	Males	0.0700278	0.470442	0.805109
337	ENSMUSG00000000600.16	Krit1	DMS	Males	0.159785	0.261904	0.653315
338	ENSMUSG00000000600.16	Krit1	DLS	Females	0.269512	0.0374643	0.271145
339	ENSMUSG00000000605.10	Clcn4	DLS	Males	-0.00706598	0.88881	0.973013
340	ENSMUSG00000000605.10	Clcn4	DMS	Females	0.00341456	0.959793	0.992361
341	ENSMUSG00000000605.10	Clcn4	DMS	Males	0.00728263	0.913929	0.979792
342	ENSMUSG00000000605.10	Clcn4	DLS	Females	-0.00729286	0.921769	0.981662
343	ENSMUSG00000000627.16	Sema4f	DLS	Females	0.00272215	0.977716	0.997166
344	ENSMUSG00000000627.16	Sema4f	DLS	Males	0.0217005	0.801167	0.945961
345	ENSMUSG00000000627.16	Sema4f	DMS	Males	0.102802	0.235566	0.626171
346	ENSMUSG00000000627.16	Sema4f	DMS	Females	0.0287573	0.691326	0.908477
347	ENSMUSG00000000628.11	Hk2	DLS	Females	-0.0881469	0.618097	0.878187
348	ENSMUSG00000000628.11	Hk2	DLS	Males	-0.456777	0.0540882	0.324495
349	ENSMUSG00000000628.11	Hk2	DMS	Males	0.228725	0.392443	0.756771
350	ENSMUSG00000000628.11	Hk2	DMS	Females	0.19274	0.264878	0.655578
351	ENSMUSG00000000631.21	Myo18a	DMS	Males	-0.129564	0.388373	0.753836
352	ENSMUSG00000000631.21	Myo18a	DMS	Females	-0.137309	0.272053	0.662213
353	ENSMUSG00000000631.21	Myo18a	DLS	Males	-0.27524	0.0223017	0.206843
354	ENSMUSG00000000631.21	Myo18a	DLS	Females	-0.210811	0.155804	0.524767
355	ENSMUSG00000000632.14	Sez6	DMS	Males	-0.0156425	0.898216	0.97572
356	ENSMUSG00000000632.14	Sez6	DMS	Females	-0.215884	0.0457598	0.298689
357	ENSMUSG00000000632.14	Sez6	DLS	Males	-0.0156205	0.901577	0.97659
358	ENSMUSG00000000632.14	Sez6	DLS	Females	0.0702338	0.577232	0.860366
359	ENSMUSG00000000673.10	Haao	DLS	Males	-0.677672	0.389606	0.754716
360	ENSMUSG00000000673.10	Haao	DMS	Females	-0.384409	0.658726	0.895272
361	ENSMUSG00000000673.10	Haao	DMS	Males	-1.93804	0.0763849	0.38236
362	ENSMUSG00000000673.10	Haao	DLS	Females	-0.528563	0.596165	0.869557
363	ENSMUSG00000000682.8	Cd52	DMS	Females	0.774846	0.00975228	0.130497
364	ENSMUSG00000000682.8	Cd52	DLS	Females	0.0862271	0.742738	0.926626
365	ENSMUSG00000000682.8	Cd52	DMS	Males	0.0881386	0.798243	0.945442
366	ENSMUSG00000000682.8	Cd52	DLS	Males	-0.153201	0.523587	0.83455
367	ENSMUSG00000000686.12	Abhd15	DMS	Males	0.862611	0.0123935	0.149186
368	ENSMUSG00000000686.12	Abhd15	DLS	Females	0.850783	0.00200928	0.0491992
369	ENSMUSG00000000686.12	Abhd15	DMS	Females	0.818808	0.00969464	0.130053
370	ENSMUSG00000000686.12	Abhd15	DLS	Males	0.646859	0.0299581	0.240581
371	ENSMUSG00000000693.11	Loxl3	DMS	Males	-0.305055	0.10377	0.438512
372	ENSMUSG00000000693.11	Loxl3	DLS	Females	-0.262743	0.158684	0.529126
373	ENSMUSG00000000693.11	Loxl3	DMS	Females	0.0389065	0.83772	0.957644
374	ENSMUSG00000000693.11	Loxl3	DLS	Males	-0.272997	0.183233	0.563516
375	ENSMUSG00000000708.15	Kat2b	DLS	Females	0.122335	0.371232	0.741863
376	ENSMUSG00000000708.15	Kat2b	DMS	Males	-0.233177	0.0846963	0.400176
377	ENSMUSG00000000708.15	Kat2b	DMS	Females	0.153543	0.311695	0.696772
378	ENSMUSG00000000708.15	Kat2b	DLS	Males	0.0686167	0.642244	0.888533
379	ENSMUSG00000000711.4	Rab5b	DMS	Females	-0.102491	0.00939395	0.127953
380	ENSMUSG00000000711.4	Rab5b	DMS	Males	-0.0864333	0.232603	0.622926
381	ENSMUSG00000000711.4	Rab5b	DLS	Males	-0.0227761	0.800596	0.945876
382	ENSMUSG00000000711.4	Rab5b	DLS	Females	-0.0839057	0.128174	0.481371
383	ENSMUSG00000000732.10	Icosl	DMS	Males	0.493012	0.00516648	0.0896886
384	ENSMUSG00000000732.10	Icosl	DMS	Females	0.459919	0.0770854	0.384087
385	ENSMUSG00000000732.10	Icosl	DLS	Males	0.919276	1.15e-06	0.000217751
386	ENSMUSG00000000732.10	Icosl	DLS	Females	0.810999	0.0119851	0.146686
387	ENSMUSG00000000738.19	Spg7	DMS	Females	0.0117992	0.910522	0.979082
388	ENSMUSG00000000738.19	Spg7	DMS	Males	0.136865	0.0594006	0.34024
389	ENSMUSG00000000738.19	Spg7	DLS	Males	-0.271552	0.0024558	0.0559524
390	ENSMUSG00000000738.19	Spg7	DLS	Females	-0.230543	0.0107799	0.137781
391	ENSMUSG00000000739.15	Sult5a1	DLS	Males	1.02817	0.138402	0.498694
392	ENSMUSG00000000740.13	Rpl13	DMS	Males	-0.110528	0.228578	0.618657
393	ENSMUSG00000000740.13	Rpl13	DLS	Males	0.0508166	0.752715	0.929656
394	ENSMUSG00000000740.13	Rpl13	DLS	Females	0.0413827	0.625477	0.881406
395	ENSMUSG00000000740.13	Rpl13	DMS	Females	0.0947432	0.238788	0.629662
396	ENSMUSG00000000743.10	Chmp1a	DMS	Males	-0.0691342	0.307374	0.693031
397	ENSMUSG00000000743.10	Chmp1a	DLS	Females	-0.130092	0.0817261	0.393948
398	ENSMUSG00000000743.10	Chmp1a	DLS	Males	-0.0412951	0.613721	0.876896
399	ENSMUSG00000000743.10	Chmp1a	DMS	Females	-0.0940652	0.0838491	0.398533
400	ENSMUSG00000000751.14	Rpa1	DMS	Females	-0.0698233	0.399744	0.761923
401	ENSMUSG00000000751.14	Rpa1	DMS	Males	0.0355672	0.794218	0.944108
402	ENSMUSG00000000751.14	Rpa1	DLS	Males	0.151594	0.0996654	0.430945
403	ENSMUSG00000000751.14	Rpa1	DLS	Females	0.189843	0.0744181	0.377992
404	ENSMUSG00000000753.16	Serpinf1	DMS	Males	-0.36516	0.0377754	0.272234
405	ENSMUSG00000000753.16	Serpinf1	DLS	Males	-0.0757777	0.696239	0.910084
406	ENSMUSG00000000753.16	Serpinf1	DMS	Females	0.144833	0.522968	0.834346
407	ENSMUSG00000000753.16	Serpinf1	DLS	Females	0.169644	0.244999	0.635723
408	ENSMUSG00000000759.15	Tubgcp3	DLS	Males	0.00462913	0.959275	0.992267
409	ENSMUSG00000000759.15	Tubgcp3	DLS	Females	0.102993	0.132871	0.489572
410	ENSMUSG00000000759.15	Tubgcp3	DMS	Males	0.0337771	0.708291	0.914571
411	ENSMUSG00000000759.15	Tubgcp3	DMS	Females	0.0991745	0.186735	0.567941
412	ENSMUSG00000000766.19	Oprm1	DMS	Females	0.088616	0.700779	0.911678
413	ENSMUSG00000000766.19	Oprm1	DMS	Males	0.894749	0.0120253	0.146985
414	ENSMUSG00000000766.19	Oprm1	DLS	Females	0.29547	0.400135	0.762047
415	ENSMUSG00000000766.19	Oprm1	DLS	Males	-0.389618	0.350612	0.726712
416	ENSMUSG00000000776.14	Polr3d	DMS	Females	-0.00407826	0.974267	0.996516
417	ENSMUSG00000000776.14	Polr3d	DLS	Females	0.0903948	0.23607	0.626741
418	ENSMUSG00000000776.14	Polr3d	DLS	Males	-0.179895	0.0958336	0.422865
419	ENSMUSG00000000776.14	Polr3d	DMS	Males	0.0135743	0.919884	0.981166
420	ENSMUSG00000000782.17	Tcf7	DLS	Females	0.168493	0.398317	0.760992
421	ENSMUSG00000000782.17	Tcf7	DLS	Males	0.0739791	0.760805	0.931915
422	ENSMUSG00000000782.17	Tcf7	DMS	Males	0.0794527	0.707436	0.914168
423	ENSMUSG00000000782.17	Tcf7	DMS	Females	-0.220637	0.0972248	0.42559
424	ENSMUSG00000000787.13	Ddx3x	DMS	Females	0.0608008	0.340885	0.719985
425	ENSMUSG00000000787.13	Ddx3x	DLS	Males	0.113675	0.244159	0.634702
426	ENSMUSG00000000787.13	Ddx3x	DLS	Females	0.141186	0.0488909	0.308851
427	ENSMUSG00000000787.13	Ddx3x	DMS	Males	0.0391167	0.611395	0.876225
428	ENSMUSG00000000791.10	Il12rb1	DLS	Females	1.35207	7.64e-06	0.000979838
429	ENSMUSG00000000791.10	Il12rb1	DMS	Males	1.84092	5.34e-07	0.000116091
430	ENSMUSG00000000791.10	Il12rb1	DLS	Males	1.57203	3.66e-05	0.00316116
431	ENSMUSG00000000791.10	Il12rb1	DMS	Females	1.46663	0.00122474	0.0355267
432	ENSMUSG00000000792.3	Slc5a5	DMS	Males	-0.257898	0.582054	0.862646
433	ENSMUSG00000000792.3	Slc5a5	DLS	Females	-0.368257	0.194261	0.576917
434	ENSMUSG00000000792.3	Slc5a5	DMS	Females	-0.709059	0.18543	0.56652
435	ENSMUSG00000000792.3	Slc5a5	DLS	Males	0.123111	0.720331	0.919291
436	ENSMUSG00000000794.10	Kcnn3	DLS	Males	0.11972	0.599441	0.870878
437	ENSMUSG00000000794.10	Kcnn3	DMS	Females	0.268342	0.0742172	0.377439
438	ENSMUSG00000000794.10	Kcnn3	DMS	Males	0.465288	0.0351649	0.26261
439	ENSMUSG00000000794.10	Kcnn3	DLS	Females	0.409332	0.00301971	0.0639811
440	ENSMUSG00000000804.15	Usp32	DMS	Females	0.0256706	0.791688	0.943501
441	ENSMUSG00000000804.15	Usp32	DMS	Males	0.168555	0.112266	0.453893
442	ENSMUSG00000000804.15	Usp32	DLS	Males	0.0692869	0.685835	0.906242
443	ENSMUSG00000000804.15	Usp32	DLS	Females	0.0731936	0.490908	0.816292
444	ENSMUSG00000000805.19	Car4	DMS	Males	0.350591	0.271134	0.661447
445	ENSMUSG00000000805.19	Car4	DLS	Males	0.413966	0.159819	0.531113
446	ENSMUSG00000000805.19	Car4	DMS	Females	0.0436597	0.898708	0.975841
447	ENSMUSG00000000805.19	Car4	DLS	Females	-0.0370619	0.912911	0.979592
448	ENSMUSG00000000811.15	Txnrd3	DMS	Females	-0.0309338	0.862807	0.965378
449	ENSMUSG00000000811.15	Txnrd3	DLS	Males	-0.562549	0.026072	0.223622
450	ENSMUSG00000000811.15	Txnrd3	DLS	Females	-0.566286	0.0192174	0.190044
451	ENSMUSG00000000811.15	Txnrd3	DMS	Males	-0.713564	0.000398727	0.0167361
452	ENSMUSG00000000823.17	Zfp512b	DLS	Males	-0.0898596	0.536644	0.840416
453	ENSMUSG00000000823.17	Zfp512b	DMS	Males	0.00629903	0.962885	0.993093
454	ENSMUSG00000000823.17	Zfp512b	DMS	Females	-0.127305	0.310498	0.695535
455	ENSMUSG00000000823.17	Zfp512b	DLS	Females	-0.0184468	0.894486	0.974757
456	ENSMUSG00000000826.17	Dnajc5	DMS	Males	0.198156	0.0397268	0.279068
457	ENSMUSG00000000826.17	Dnajc5	DLS	Males	0.0602154	0.656017	0.894227
458	ENSMUSG00000000826.17	Dnajc5	DLS	Females	0.0627721	0.38507	0.751825
459	ENSMUSG00000000826.17	Dnajc5	DMS	Females	-0.0226781	0.750156	0.9288
460	ENSMUSG00000000827.19	Tpd52l2	DLS	Males	-0.0532618	0.506409	0.826019
461	ENSMUSG00000000827.19	Tpd52l2	DLS	Females	0.187569	0.028366	0.233837
462	ENSMUSG00000000827.19	Tpd52l2	DMS	Males	-0.11923	0.0913777	0.414139
463	ENSMUSG00000000827.19	Tpd52l2	DMS	Females	0.037995	0.679762	0.903896
464	ENSMUSG00000000838.18	Fmr1	DMS	Males	0.0398917	0.724063	0.920597
465	ENSMUSG00000000838.18	Fmr1	DMS	Females	0.0540141	0.512394	0.828687
466	ENSMUSG00000000838.18	Fmr1	DLS	Males	0.0382663	0.755365	0.930525
467	ENSMUSG00000000838.18	Fmr1	DLS	Females	0.0758891	0.432714	0.782801
468	ENSMUSG00000000861.16	Bcl11a	DLS	Females	-0.10914	0.215389	0.60228
469	ENSMUSG00000000861.16	Bcl11a	DMS	Females	-0.141391	0.339499	0.718957
470	ENSMUSG00000000861.16	Bcl11a	DMS	Males	-0.122741	0.285528	0.673647
471	ENSMUSG00000000861.16	Bcl11a	DLS	Males	0.0027781	0.975506	0.99668
472	ENSMUSG00000000869.13	Il4	DLS	Males	0.0980525	0.506615	0.826077
473	ENSMUSG00000000869.13	Il4	DMS	Females	-0.0315838	0.830373	0.955354
474	ENSMUSG00000000869.13	Il4	DLS	Females	0.057834	0.683408	0.905066
475	ENSMUSG00000000869.13	Il4	DMS	Males	0.202391	0.20833	0.59434
476	ENSMUSG00000000876.12	Pxmp4	DLS	Females	-0.364526	0.000606694	0.0221662
477	ENSMUSG00000000876.12	Pxmp4	DLS	Males	-0.0205709	0.850881	0.962156
478	ENSMUSG00000000876.12	Pxmp4	DMS	Females	-0.214011	0.0320942	0.249916
479	ENSMUSG00000000876.12	Pxmp4	DMS	Males	-0.0401428	0.731451	0.922898
480	ENSMUSG00000000881.13	Dlg3	DMS	Males	0.272868	0.00314888	0.0655995
481	ENSMUSG00000000881.13	Dlg3	DLS	Females	0.11942	0.192589	0.574694
482	ENSMUSG00000000881.13	Dlg3	DLS	Males	0.0898155	0.208872	0.594865
483	ENSMUSG00000000881.13	Dlg3	DMS	Females	0.240235	0.0087796	0.122952
484	ENSMUSG00000000884.18	Gnb1l	DLS	Males	-0.291168	0.241773	0.632157
485	ENSMUSG00000000884.18	Gnb1l	DMS	Males	-0.214161	0.2623	0.653482
486	ENSMUSG00000000884.18	Gnb1l	DLS	Females	-0.286612	0.18805	0.569359
487	ENSMUSG00000000884.18	Gnb1l	DMS	Females	-0.0462398	0.857242	0.964007
488	ENSMUSG00000000901.18	Mmp11	DLS	Females	-0.559066	0.0577498	0.335748
489	ENSMUSG00000000901.18	Mmp11	DLS	Males	-0.391422	0.201642	0.585955
490	ENSMUSG00000000901.18	Mmp11	DMS	Males	-0.345636	0.345156	0.722813
491	ENSMUSG00000000901.18	Mmp11	DMS	Females	-0.587947	0.0640575	0.35256
492	ENSMUSG00000000902.14	Smarcb1	DMS	Females	-0.105092	0.171129	0.547896
493	ENSMUSG00000000902.14	Smarcb1	DLS	Females	0.0332287	0.568013	0.855923
494	ENSMUSG00000000902.14	Smarcb1	DLS	Males	0.00482437	0.960891	0.99266
495	ENSMUSG00000000902.14	Smarcb1	DMS	Males	-0.0872723	0.227567	0.617536
496	ENSMUSG00000000915.16	Hip1r	DLS	Males	-0.16775	0.00983527	0.131076
497	ENSMUSG00000000915.16	Hip1r	DMS	Females	-0.199684	0.0145522	0.162743
498	ENSMUSG00000000915.16	Hip1r	DLS	Females	-0.124638	0.163502	0.536659
499	ENSMUSG00000000915.16	Hip1r	DMS	Males	-0.217295	0.0042903	0.0801525
500	ENSMUSG00000000916.16	Nsun5	DMS	Males	0.0370253	0.792446	0.94365
501	ENSMUSG00000000916.16	Nsun5	DLS	Males	0.0211543	0.893486	0.974498
502	ENSMUSG00000000916.16	Nsun5	DLS	Females	0.0618233	0.660262	0.896162
503	ENSMUSG00000000916.16	Nsun5	DMS	Females	0.0325485	0.79495	0.944413
504	ENSMUSG00000000934.10	Top1mt	DLS	Males	0.108972	0.321733	0.705612
505	ENSMUSG00000000934.10	Top1mt	DMS	Males	0.0278276	0.875067	0.969321
506	ENSMUSG00000000934.10	Top1mt	DLS	Females	-0.0527654	0.643414	0.88898
507	ENSMUSG00000000934.10	Top1mt	DMS	Females	0.141014	0.288989	0.676688
508	ENSMUSG00000000948.17	NA	DLS	Females	-0.00945791	0.961344	0.992736
509	ENSMUSG00000000948.17	NA	DLS	Males	-0.133959	0.492065	0.816921
510	ENSMUSG00000000948.17	NA	DMS	Females	0.197914	0.45975	0.799292
511	ENSMUSG00000000948.17	NA	DMS	Males	0.375885	0.037569	0.271403
512	ENSMUSG00000000957.12	Mmp14	DLS	Males	-0.419322	0.0171065	0.177877
513	ENSMUSG00000000957.12	Mmp14	DMS	Males	-0.264182	0.0180223	0.183296
514	ENSMUSG00000000957.12	Mmp14	DLS	Females	-0.505319	0.0122517	0.148435
515	ENSMUSG00000000957.12	Mmp14	DMS	Females	-0.301593	0.128709	0.48224
516	ENSMUSG00000000958.11	Slc7a7	DMS	Males	-0.0134092	0.932009	0.984881
517	ENSMUSG00000000958.11	Slc7a7	DLS	Males	-0.0388323	0.868821	0.967468
518	ENSMUSG00000000958.11	Slc7a7	DLS	Females	0.404279	0.0323409	0.250681
519	ENSMUSG00000000958.11	Slc7a7	DMS	Females	-0.176202	0.330085	0.71244
520	ENSMUSG00000000959.8	Oxa1l	DLS	Females	0.071032	0.327053	0.710419
521	ENSMUSG00000000959.8	Oxa1l	DLS	Males	0.0511765	0.545269	0.844504
522	ENSMUSG00000000959.8	Oxa1l	DMS	Females	-0.0168921	0.8245	0.953073
523	ENSMUSG00000000959.8	Oxa1l	DMS	Males	0.0488272	0.468068	0.804035
524	ENSMUSG00000000976.14	Heatr6	DMS	Females	-0.137554	0.249095	0.640106
525	ENSMUSG00000000976.14	Heatr6	DLS	Females	-0.0165327	0.879878	0.970598
526	ENSMUSG00000000976.14	Heatr6	DLS	Males	0.0489019	0.735137	0.924064
527	ENSMUSG00000000976.14	Heatr6	DMS	Males	0.251813	0.0521673	0.318532
528	ENSMUSG00000000983.14	Wfdc18	DLS	Males	-0.0839655	0.772406	0.936523
529	ENSMUSG00000000983.14	Wfdc18	DMS	Females	0.628357	0.109983	0.449638
530	ENSMUSG00000000983.14	Wfdc18	DMS	Males	-1.88332	4.23e-11	4.26e-08
531	ENSMUSG00000000983.14	Wfdc18	DLS	Females	0.374817	0.417679	0.774292
532	ENSMUSG00000001014.7	Icam4	DMS	Males	0.250744	0.689989	0.908121
533	ENSMUSG00000001014.7	Icam4	DLS	Males	0.0222219	0.974564	0.996558
534	ENSMUSG00000001014.7	Icam4	DLS	Females	-0.0814274	0.905235	0.977865
535	ENSMUSG00000001014.7	Icam4	DMS	Females	-0.0727092	0.89401	0.974716
536	ENSMUSG00000001016.13	Ilf2	DMS	Males	-0.0042021	0.949862	0.989987
537	ENSMUSG00000001016.13	Ilf2	DLS	Males	-0.0328418	0.730789	0.922722
538	ENSMUSG00000001016.13	Ilf2	DLS	Females	0.0227957	0.665861	0.898424
539	ENSMUSG00000001016.13	Ilf2	DMS	Females	-0.0237881	0.771802	0.9363
540	ENSMUSG00000001017.16	Chtop	DLS	Females	0.0713262	0.128693	0.48224
541	ENSMUSG00000001017.16	Chtop	DLS	Males	0.0251339	0.712548	0.916435
542	ENSMUSG00000001017.16	Chtop	DMS	Females	-0.016694	0.775581	0.937637
543	ENSMUSG00000001017.16	Chtop	DMS	Males	-0.000991001	0.990407	0.999833
544	ENSMUSG00000001018.16	Snapin	DMS	Males	-0.322179	0.000196807	0.0103483
545	ENSMUSG00000001018.16	Snapin	DLS	Females	-0.173767	0.0989802	0.429384
546	ENSMUSG00000001018.16	Snapin	DLS	Males	-0.143417	0.168299	0.543878
547	ENSMUSG00000001018.16	Snapin	DMS	Females	-0.133104	0.121503	0.470032
548	ENSMUSG00000001020.9	S100a4	DLS	Females	-0.679569	0.0121861	0.148067
549	ENSMUSG00000001020.9	S100a4	DLS	Males	0.241666	0.353578	0.728797
550	ENSMUSG00000001020.9	S100a4	DMS	Females	0.0373407	0.915491	0.980049
551	ENSMUSG00000001020.9	S100a4	DMS	Males	-1.5277	1.51e-08	6.68e-06
552	ENSMUSG00000001021.14	S100a3	DMS	Males	-1.07723	0.00275165	0.0605266
553	ENSMUSG00000001021.14	S100a3	DLS	Males	-0.169978	0.488074	0.814604
554	ENSMUSG00000001021.14	S100a3	DLS	Females	-0.878073	0.00310153	0.0649854
555	ENSMUSG00000001021.14	S100a3	DMS	Females	-0.594839	0.0214378	0.202673
556	ENSMUSG00000001025.9	S100a6	DLS	Females	-0.501301	0.000342791	0.0150262
557	ENSMUSG00000001025.9	S100a6	DMS	Males	-0.876291	5.96e-05	0.00447702
558	ENSMUSG00000001025.9	S100a6	DLS	Males	-0.360256	0.0412101	0.28416
559	ENSMUSG00000001025.9	S100a6	DMS	Females	-0.461679	0.00169302	0.0441199
560	ENSMUSG00000001029.16	Icam2	DMS	Females	0.192354	0.670926	0.900445
561	ENSMUSG00000001029.16	Icam2	DMS	Males	0.620218	0.291308	0.679083
562	ENSMUSG00000001029.16	Icam2	DLS	Males	-0.317199	0.494212	0.818328
563	ENSMUSG00000001029.16	Icam2	DLS	Females	-0.973107	0.0538487	0.323795
564	ENSMUSG00000001034.18	Mapk7	DLS	Males	-0.141095	0.281074	0.6701
565	ENSMUSG00000001034.18	Mapk7	DMS	Females	-0.359386	0.000516427	0.0198786
566	ENSMUSG00000001034.18	Mapk7	DMS	Males	-0.0878647	0.560169	0.851919
567	ENSMUSG00000001034.18	Mapk7	DLS	Females	-0.0367046	0.817156	0.950679
568	ENSMUSG00000001036.18	Epn2	DLS	Males	-0.166369	0.0523635	0.319207
569	ENSMUSG00000001036.18	Epn2	DMS	Females	-0.189392	0.0367154	0.268539
570	ENSMUSG00000001036.18	Epn2	DLS	Females	-0.0337209	0.691762	0.908635
571	ENSMUSG00000001036.18	Epn2	DMS	Males	-0.0762741	0.334314	0.714884
572	ENSMUSG00000001039.13	B9d1	DLS	Females	0.0373973	0.801135	0.945961
573	ENSMUSG00000001039.13	B9d1	DMS	Males	-0.0327819	0.807712	0.947743
574	ENSMUSG00000001039.13	B9d1	DMS	Females	0.22988	0.0769274	0.38379
575	ENSMUSG00000001039.13	B9d1	DLS	Males	-0.0970781	0.493348	0.817695
576	ENSMUSG00000001052.16	Sec24b	DLS	Females	0.135893	0.182761	0.562945
577	ENSMUSG00000001052.16	Sec24b	DMS	Females	-0.0382457	0.711924	0.916103
578	ENSMUSG00000001052.16	Sec24b	DLS	Males	0.0255728	0.78503	0.940649
579	ENSMUSG00000001052.16	Sec24b	DMS	Males	0.0718835	0.504503	0.824964
580	ENSMUSG00000001053.16	N4bp3	DLS	Females	-0.13408	0.176576	0.555155
581	ENSMUSG00000001053.16	N4bp3	DMS	Females	-0.0501872	0.827566	0.954392
582	ENSMUSG00000001053.16	N4bp3	DLS	Males	-0.0145748	0.933567	0.985472
583	ENSMUSG00000001053.16	N4bp3	DMS	Males	0.282088	0.189417	0.570703
584	ENSMUSG00000001054.10	Rmnd5b	DMS	Males	-0.00202367	0.983592	0.99828
585	ENSMUSG00000001054.10	Rmnd5b	DLS	Females	-0.0196775	0.842023	0.95906
586	ENSMUSG00000001054.10	Rmnd5b	DLS	Males	-0.0631771	0.460469	0.799842
587	ENSMUSG00000001054.10	Rmnd5b	DMS	Females	-0.107805	0.15055	0.51721
588	ENSMUSG00000001056.4	Nhp2	DMS	Females	-0.154601	0.0659464	0.357484
589	ENSMUSG00000001056.4	Nhp2	DLS	Females	-0.0608993	0.442406	0.788624
590	ENSMUSG00000001056.4	Nhp2	DLS	Males	0.00389795	0.97862	0.997277
591	ENSMUSG00000001056.4	Nhp2	DMS	Males	-0.218977	0.0822272	0.395169
592	ENSMUSG00000001062.19	Vps9d1	DLS	Males	-0.193481	0.0432572	0.290623
593	ENSMUSG00000001062.19	Vps9d1	DLS	Females	-0.234669	0.0052411	0.0904706
594	ENSMUSG00000001062.19	Vps9d1	DMS	Males	-0.117332	0.127847	0.480717
595	ENSMUSG00000001062.19	Vps9d1	DMS	Females	-0.268293	0.00389538	0.0755172
596	ENSMUSG00000001065.16	Zfp276	DLS	Males	0.0274237	0.814048	0.949488
597	ENSMUSG00000001065.16	Zfp276	DMS	Females	0.166944	0.233641	0.623977
598	ENSMUSG00000001065.16	Zfp276	DLS	Females	0.376715	0.0261834	0.223961
599	ENSMUSG00000001065.16	Zfp276	DMS	Males	0.0110369	0.933784	0.985482
600	ENSMUSG00000001082.13	Mfsd10	DLS	Males	-0.0669617	0.757942	0.931211
601	ENSMUSG00000001082.13	Mfsd10	DMS	Females	-0.0865407	0.637516	0.886548
602	ENSMUSG00000001082.13	Mfsd10	DLS	Females	-0.226854	0.268013	0.658442
603	ENSMUSG00000001082.13	Mfsd10	DMS	Males	0.249384	0.133272	0.490001
604	ENSMUSG00000001089.15	Luzp1	DMS	Females	0.330423	0.00242311	0.0555216
605	ENSMUSG00000001089.15	Luzp1	DLS	Females	0.146613	0.16829	0.543878
606	ENSMUSG00000001089.15	Luzp1	DLS	Males	0.20726	0.0621926	0.347321
607	ENSMUSG00000001089.15	Luzp1	DMS	Males	0.184433	0.0901789	0.412575
608	ENSMUSG00000001098.16	Kctd10	DMS	Females	-0.0156265	0.811071	0.948667
609	ENSMUSG00000001098.16	Kctd10	DLS	Males	-0.059428	0.535794	0.840054
610	ENSMUSG00000001098.16	Kctd10	DMS	Males	-0.00546561	0.932756	0.985118
611	ENSMUSG00000001098.16	Kctd10	DLS	Females	-0.128777	0.0625284	0.348268
612	ENSMUSG00000001100.11	Poldip2	DLS	Males	0.0228832	0.625244	0.881314
613	ENSMUSG00000001100.11	Poldip2	DMS	Males	0.0261431	0.716598	0.917944
614	ENSMUSG00000001100.11	Poldip2	DLS	Females	-0.0199927	0.778038	0.938519
615	ENSMUSG00000001100.11	Poldip2	DMS	Females	0.0734852	0.203774	0.589135
616	ENSMUSG00000001103.8	Sebox	DLS	Males	-0.303779	0.66342	0.897583
617	ENSMUSG00000001103.8	Sebox	DMS	Males	-1.56366	0.200443	0.584638
618	ENSMUSG00000001103.8	Sebox	DMS	Females	-1.18314	0.228171	0.618161
619	ENSMUSG00000001103.8	Sebox	DLS	Females	-1.14879	0.237774	0.628468
620	ENSMUSG00000001105.16	Ift20	DMS	Males	-0.11695	0.0678479	0.362362
621	ENSMUSG00000001105.16	Ift20	DMS	Females	-0.074196	0.340626	0.71997
622	ENSMUSG00000001105.16	Ift20	DLS	Males	-0.0382945	0.672597	0.901018
623	ENSMUSG00000001105.16	Ift20	DLS	Females	-0.0733983	0.206347	0.591945
624	ENSMUSG00000001119.8	Col6a1	DLS	Females	0.0373294	0.892557	0.974149
625	ENSMUSG00000001119.8	Col6a1	DMS	Females	-0.241851	0.365406	0.737709
626	ENSMUSG00000001119.8	Col6a1	DMS	Males	0.0787673	0.680447	0.904054
627	ENSMUSG00000001119.8	Col6a1	DLS	Males	0.148704	0.598942	0.870665
628	ENSMUSG00000001120.16	Pcbp3	DLS	Males	-0.070588	0.411067	0.770215
629	ENSMUSG00000001120.16	Pcbp3	DMS	Females	-0.0430504	0.604515	0.872747
630	ENSMUSG00000001120.16	Pcbp3	DLS	Females	-0.0579216	0.439352	0.786754
631	ENSMUSG00000001120.16	Pcbp3	DMS	Males	-0.131324	0.148713	0.51437
632	ENSMUSG00000001123.16	Lgals9	DLS	Females	-0.474944	0.0162331	0.17295
633	ENSMUSG00000001123.16	Lgals9	DLS	Males	-0.435941	0.0303696	0.242436
634	ENSMUSG00000001123.16	Lgals9	DMS	Females	-0.0252119	0.911023	0.979205
635	ENSMUSG00000001123.16	Lgals9	DMS	Males	-0.783269	0.00434834	0.0807618
636	ENSMUSG00000001127.13	Araf	DMS	Females	0.102449	0.0941413	0.420042
637	ENSMUSG00000001127.13	Araf	DLS	Females	0.0581193	0.417862	0.774365
638	ENSMUSG00000001127.13	Araf	DMS	Males	0.0886373	0.253292	0.644727
639	ENSMUSG00000001127.13	Araf	DLS	Males	0.062903	0.407811	0.767742
640	ENSMUSG00000001128.8	Cfp	DMS	Males	0.0181286	0.954868	0.991355
641	ENSMUSG00000001128.8	Cfp	DMS	Females	0.11161	0.659268	0.895568
642	ENSMUSG00000001128.8	Cfp	DLS	Females	-0.0292762	0.921542	0.981574
643	ENSMUSG00000001128.8	Cfp	DLS	Males	-0.0865645	0.744859	0.927242
644	ENSMUSG00000001134.10	Uxt	DLS	Males	0.0283219	0.902365	0.976949
645	ENSMUSG00000001134.10	Uxt	DLS	Females	0.137575	0.353683	0.728896
646	ENSMUSG00000001134.10	Uxt	DMS	Females	0.19273	0.253089	0.644463
647	ENSMUSG00000001134.10	Uxt	DMS	Males	-0.140402	0.431347	0.782073
648	ENSMUSG00000001138.14	Cnnm3	DLS	Females	-0.0712359	0.471825	0.805977
649	ENSMUSG00000001138.14	Cnnm3	DMS	Males	-0.0310069	0.776375	0.937839
650	ENSMUSG00000001138.14	Cnnm3	DLS	Males	-0.195623	0.188058	0.569359
651	ENSMUSG00000001138.14	Cnnm3	DMS	Females	-0.0187745	0.849264	0.961787
652	ENSMUSG00000001143.14	Lman2l	DMS	Males	0.176368	0.171392	0.548076
653	ENSMUSG00000001143.14	Lman2l	DMS	Females	0.160874	0.232119	0.622436
654	ENSMUSG00000001143.14	Lman2l	DLS	Males	0.0891386	0.421232	0.776305
655	ENSMUSG00000001143.14	Lman2l	DLS	Females	0.344783	0.0232485	0.210825
656	ENSMUSG00000001150.8	Mcm3ap	DLS	Females	0.0966419	0.458102	0.797945
657	ENSMUSG00000001150.8	Mcm3ap	DMS	Males	-0.0454012	0.840587	0.958586
658	ENSMUSG00000001150.8	Mcm3ap	DMS	Females	0.132665	0.336995	0.716951
659	ENSMUSG00000001150.8	Mcm3ap	DLS	Males	-0.0597568	0.824122	0.953001
660	ENSMUSG00000001151.11	Pcnt	DMS	Males	-0.228803	0.0823858	0.395493
661	ENSMUSG00000001151.11	Pcnt	DLS	Males	0.268322	0.0937113	0.419395
662	ENSMUSG00000001151.11	Pcnt	DLS	Females	-0.033034	0.819409	0.951638
663	ENSMUSG00000001151.11	Pcnt	DMS	Females	-0.171111	0.104661	0.439934
664	ENSMUSG00000001155.14	Ftcd	DLS	Males	0.0383844	0.954303	0.991138
665	ENSMUSG00000001155.14	Ftcd	DMS	Males	-0.136091	0.844004	0.959881
666	ENSMUSG00000001155.14	Ftcd	DMS	Females	1.03777	0.0393726	0.277827
667	ENSMUSG00000001155.14	Ftcd	DLS	Females	-0.013381	0.981071	0.997655
668	ENSMUSG00000001156.10	Mxd1	DMS	Females	0.00837619	0.949966	0.990012
669	ENSMUSG00000001156.10	Mxd1	DMS	Males	0.101967	0.42052	0.775819
670	ENSMUSG00000001156.10	Mxd1	DLS	Males	0.134459	0.167092	0.542142
671	ENSMUSG00000001156.10	Mxd1	DLS	Females	0.361844	0.00537247	0.0917025
672	ENSMUSG00000001157.14	Gmcl1	DMS	Females	-0.118397	0.0603892	0.343004
673	ENSMUSG00000001157.14	Gmcl1	DMS	Males	-0.011704	0.9114	0.979207
674	ENSMUSG00000001157.14	Gmcl1	DLS	Females	-0.0951556	0.341184	0.720213
675	ENSMUSG00000001157.14	Gmcl1	DLS	Males	-0.00796082	0.91957	0.981065
676	ENSMUSG00000001158.14	Snrnp27	DLS	Males	0.0195272	0.905593	0.97791
677	ENSMUSG00000001158.14	Snrnp27	DMS	Females	0.0853224	0.414589	0.772314
678	ENSMUSG00000001158.14	Snrnp27	DMS	Males	-0.0862398	0.387288	0.753043
679	ENSMUSG00000001158.14	Snrnp27	DLS	Females	0.0394621	0.669512	0.899811
680	ENSMUSG00000001166.18	Oas1c	DLS	Males	-0.0132653	0.968955	0.995113
681	ENSMUSG00000001166.18	Oas1c	DLS	Females	-0.852079	0.00748469	0.112285
682	ENSMUSG00000001166.18	Oas1c	DMS	Males	-0.847339	0.0870605	0.4051
683	ENSMUSG00000001166.18	Oas1c	DMS	Females	0.974859	0.0618417	0.346607
684	ENSMUSG00000001173.16	Ocrl	DLS	Males	0.198352	0.00686689	0.106466
685	ENSMUSG00000001173.16	Ocrl	DLS	Females	0.0614275	0.440956	0.787753
686	ENSMUSG00000001173.16	Ocrl	DMS	Males	0.220462	0.00242808	0.0555967
687	ENSMUSG00000001173.16	Ocrl	DMS	Females	0.124504	0.142477	0.505086
688	ENSMUSG00000001175.17	Calm1	DMS	Females	-0.067777	0.328248	0.711562
689	ENSMUSG00000001175.17	Calm1	DLS	Males	-0.00540582	0.955483	0.99147
690	ENSMUSG00000001175.17	Calm1	DMS	Males	0.106767	0.268635	0.658927
691	ENSMUSG00000001175.17	Calm1	DLS	Females	0.0677191	0.382543	0.749993
692	ENSMUSG00000001211.16	Agpat3	DMS	Males	0.050469	0.620047	0.879016
693	ENSMUSG00000001211.16	Agpat3	DMS	Females	0.0183101	0.799598	0.945652
694	ENSMUSG00000001211.16	Agpat3	DLS	Males	-0.0597041	0.682535	0.904803
695	ENSMUSG00000001211.16	Agpat3	DLS	Females	-0.032734	0.736248	0.924402
696	ENSMUSG00000001225.13	Slc26a3	DMS	Females	-1.30857	0.0104856	0.135523
697	ENSMUSG00000001225.13	Slc26a3	DMS	Males	-0.306544	0.575841	0.859561
698	ENSMUSG00000001227.13	Sema6b	DLS	Females	-0.159569	0.0335706	0.256305
699	ENSMUSG00000001227.13	Sema6b	DMS	Males	0.1068	0.353823	0.728999
700	ENSMUSG00000001227.13	Sema6b	DMS	Females	-0.230824	9.79e-05	0.00634137
701	ENSMUSG00000001227.13	Sema6b	DLS	Males	-0.128237	0.160195	0.531555
702	ENSMUSG00000001228.15	Uhrf1	DMS	Males	0.0025481	0.993005	1
703	ENSMUSG00000001228.15	Uhrf1	DLS	Males	-0.566618	0.0801861	0.391146
704	ENSMUSG00000001228.15	Uhrf1	DLS	Females	-0.177064	0.661852	0.896872
705	ENSMUSG00000001228.15	Uhrf1	DMS	Females	-0.709782	0.0131652	0.153831
706	ENSMUSG00000001229.10	Dpp9	DMS	Males	0.180565	0.0434186	0.291149
707	ENSMUSG00000001229.10	Dpp9	DLS	Females	0.178059	0.0880033	0.40718
708	ENSMUSG00000001229.10	Dpp9	DLS	Males	-0.0210258	0.770325	0.935787
709	ENSMUSG00000001229.10	Dpp9	DMS	Females	0.0692757	0.484698	0.813082
710	ENSMUSG00000001240.14	Ramp2	DMS	Females	0.684374	9.46e-06	0.0011419
711	ENSMUSG00000001240.14	Ramp2	DLS	Females	0.284474	0.058911	0.339186
712	ENSMUSG00000001240.14	Ramp2	DMS	Males	0.529312	0.0101187	0.133084
713	ENSMUSG00000001240.14	Ramp2	DLS	Males	0.0296998	0.86781	0.967089
714	ENSMUSG00000001247.17	Lsr	DLS	Males	0.226241	0.387451	0.753202
715	ENSMUSG00000001247.17	Lsr	DMS	Males	0.0509754	0.867641	0.967089
716	ENSMUSG00000001247.17	Lsr	DMS	Females	0.200277	0.676887	0.903041
717	ENSMUSG00000001247.17	Lsr	DLS	Females	-0.513744	0.0312074	0.246213
718	ENSMUSG00000001248.16	Gramd1a	DLS	Males	0.0200086	0.88453	0.971845
719	ENSMUSG00000001248.16	Gramd1a	DMS	Males	0.0625263	0.458535	0.798335
720	ENSMUSG00000001248.16	Gramd1a	DMS	Females	-0.0119302	0.878596	0.970231
721	ENSMUSG00000001248.16	Gramd1a	DLS	Females	-0.0332222	0.736959	0.924723
722	ENSMUSG00000001249.15	Hpn	DMS	Females	0.972173	0.0436868	0.291924
723	ENSMUSG00000001249.15	Hpn	DLS	Males	-0.150517	0.810691	0.948575
724	ENSMUSG00000001249.15	Hpn	DMS	Males	-1.11586	0.0412639	0.284295
725	ENSMUSG00000001249.15	Hpn	DLS	Females	-0.47224	0.511257	0.828141
726	ENSMUSG00000001260.11	Gabrg1	DLS	Males	-0.088068	0.567398	0.855653
727	ENSMUSG00000001260.11	Gabrg1	DMS	Females	0.717926	7.55e-05	0.0052901
728	ENSMUSG00000001260.11	Gabrg1	DMS	Males	0.336788	0.163606	0.53671
729	ENSMUSG00000001260.11	Gabrg1	DLS	Females	0.169458	0.258272	0.649855
730	ENSMUSG00000001270.10	Ckb	DLS	Males	0.0348785	0.849845	0.961943
731	ENSMUSG00000001270.10	Ckb	DMS	Females	0.0292564	0.795122	0.944483
732	ENSMUSG00000001270.10	Ckb	DMS	Males	-0.0335137	0.796485	0.944763
733	ENSMUSG00000001270.10	Ckb	DLS	Females	0.0912212	0.368031	0.739751
734	ENSMUSG00000001280.14	Sp1	DLS	Males	0.146612	0.379069	0.747531
735	ENSMUSG00000001280.14	Sp1	DMS	Females	-0.172773	0.123802	0.473347
736	ENSMUSG00000001280.14	Sp1	DLS	Females	0.204556	0.0158333	0.17035
737	ENSMUSG00000001280.14	Sp1	DMS	Males	-0.0261771	0.86824	0.967277
738	ENSMUSG00000001281.11	Itgb7	DMS	Females	0.0106496	0.984976	0.998543
739	ENSMUSG00000001281.11	Itgb7	DLS	Females	-0.347148	0.52191	0.833921
740	ENSMUSG00000001281.11	Itgb7	DLS	Males	0.300072	0.655815	0.89415
741	ENSMUSG00000001281.11	Itgb7	DMS	Males	-0.283514	0.682819	0.904842
742	ENSMUSG00000001285.13	Myg1	DMS	Males	0.119386	0.329102	0.71185
743	ENSMUSG00000001285.13	Myg1	DLS	Females	0.16346	0.0607445	0.343739
744	ENSMUSG00000001285.13	Myg1	DLS	Males	0.06969	0.632058	0.884186
745	ENSMUSG00000001285.13	Myg1	DMS	Females	0.116643	0.207504	0.593736
746	ENSMUSG00000001288.16	Rarg	DLS	Females	-0.400745	0.1169	0.461547
747	ENSMUSG00000001288.16	Rarg	DMS	Females	-0.233375	0.304213	0.690266
748	ENSMUSG00000001288.16	Rarg	DLS	Males	0.135154	0.449969	0.792949
749	ENSMUSG00000001288.16	Rarg	DMS	Males	-0.112938	0.674166	0.901747
750	ENSMUSG00000001289.13	Pfdn5	DMS	Males	-0.203872	0.0598033	0.341498
751	ENSMUSG00000001289.13	Pfdn5	DLS	Males	0.054922	0.735793	0.92424
752	ENSMUSG00000001289.13	Pfdn5	DLS	Females	0.0371199	0.71134	0.915877
753	ENSMUSG00000001289.13	Pfdn5	DMS	Females	0.0871421	0.338221	0.717941
754	ENSMUSG00000001300.17	Efnb2	DLS	Females	0.212164	0.0404403	0.281114
755	ENSMUSG00000001300.17	Efnb2	DMS	Males	-0.130383	0.330687	0.712767
756	ENSMUSG00000001300.17	Efnb2	DLS	Males	0.12536	0.218359	0.606314
757	ENSMUSG00000001300.17	Efnb2	DMS	Females	-0.216869	0.106945	0.44358
758	ENSMUSG00000001305.6	Rrp15	DLS	Females	0.0989128	0.41353	0.771695
759	ENSMUSG00000001305.6	Rrp15	DMS	Males	-0.118497	0.340949	0.720024
760	ENSMUSG00000001305.6	Rrp15	DLS	Males	0.00806562	0.959152	0.992236
761	ENSMUSG00000001305.6	Rrp15	DMS	Females	0.161044	0.211911	0.598438
762	ENSMUSG00000001313.13	Rnd2	DMS	Females	0.0491646	0.632352	0.884329
763	ENSMUSG00000001313.13	Rnd2	DMS	Males	-0.188637	0.00659273	0.103712
764	ENSMUSG00000001313.13	Rnd2	DLS	Females	0.080371	0.42381	0.777636
765	ENSMUSG00000001313.13	Rnd2	DLS	Males	0.0946965	0.592173	0.868243
766	ENSMUSG00000001323.18	Srr	DMS	Males	0.00777087	0.926349	0.983167
767	ENSMUSG00000001323.18	Srr	DMS	Females	-0.158527	0.0441947	0.293686
768	ENSMUSG00000001323.18	Srr	DLS	Males	-0.0294139	0.835539	0.957115
769	ENSMUSG00000001323.18	Srr	DLS	Females	0.0520637	0.565996	0.854996
770	ENSMUSG00000001333.10	Sync	DLS	Females	-0.0083307	0.971869	0.995837
771	ENSMUSG00000001333.10	Sync	DMS	Males	-1.13979	0.00760025	0.11317
772	ENSMUSG00000001333.10	Sync	DLS	Males	-0.334151	0.345539	0.723224
773	ENSMUSG00000001333.10	Sync	DMS	Females	-0.908651	0.0103184	0.134458
774	ENSMUSG00000001334.10	Fndc5	DLS	Males	0.0275658	0.835811	0.957175
775	ENSMUSG00000001334.10	Fndc5	DMS	Males	-0.0227372	0.778123	0.938586
776	ENSMUSG00000001334.10	Fndc5	DMS	Females	0.256586	0.0962267	0.423534
777	ENSMUSG00000001334.10	Fndc5	DLS	Females	0.0381707	0.708172	0.914547
778	ENSMUSG00000001348.16	Acp5	DLS	Males	-0.239063	0.673595	0.901312
779	ENSMUSG00000001348.16	Acp5	DMS	Males	-1.36584	0.0534112	0.322535
780	ENSMUSG00000001348.16	Acp5	DLS	Females	-0.311157	0.435665	0.784372
781	ENSMUSG00000001348.16	Acp5	DMS	Females	0.0496805	0.940069	0.986746
782	ENSMUSG00000001349.6	Cnn1	DLS	Males	-0.460871	0.46557	0.802435
783	ENSMUSG00000001349.6	Cnn1	DMS	Females	1.15352	0.0425632	0.288292
784	ENSMUSG00000001366.15	Fbxo9	DLS	Females	-0.00527817	0.934909	0.985652
785	ENSMUSG00000001366.15	Fbxo9	DMS	Females	0.0800697	0.235837	0.626447
786	ENSMUSG00000001366.15	Fbxo9	DLS	Males	0.0786386	0.322492	0.70627
787	ENSMUSG00000001366.15	Fbxo9	DMS	Males	0.128793	0.0910693	0.413922
788	ENSMUSG00000001376.18	Vps50	DLS	Males	0.067498	0.550906	0.847021
789	ENSMUSG00000001376.18	Vps50	DMS	Females	0.0977194	0.285285	0.673607
790	ENSMUSG00000001376.18	Vps50	DMS	Males	0.134504	0.03879	0.275998
791	ENSMUSG00000001376.18	Vps50	DLS	Females	0.0566978	0.484236	0.812803
792	ENSMUSG00000001380.8	Hars	DLS	Males	0.0131368	0.850401	0.962093
793	ENSMUSG00000001380.8	Hars	DMS	Females	0.056295	0.437044	0.785375
794	ENSMUSG00000001380.8	Hars	DLS	Females	0.119051	0.100366	0.43201
795	ENSMUSG00000001380.8	Hars	DMS	Males	0.14049	0.0961574	0.423429
796	ENSMUSG00000001383.10	Zmat2	DMS	Females	0.00865726	0.912803	0.979573
797	ENSMUSG00000001383.10	Zmat2	DMS	Males	-0.0578807	0.447026	0.791353
798	ENSMUSG00000001383.10	Zmat2	DLS	Females	-0.0141027	0.845497	0.960302
799	ENSMUSG00000001383.10	Zmat2	DLS	Males	0.0871744	0.310585	0.695684
800	ENSMUSG00000001403.14	Ube2c	DMS	Males	-0.450967	0.148191	0.513869
801	ENSMUSG00000001403.14	Ube2c	DLS	Males	-0.187268	0.663973	0.897877
802	ENSMUSG00000001403.14	Ube2c	DMS	Females	-0.356877	0.174423	0.552207
803	ENSMUSG00000001415.11	Smg5	DMS	Males	0.158062	0.174438	0.552229
804	ENSMUSG00000001415.11	Smg5	DLS	Females	0.173142	0.193013	0.57515
805	ENSMUSG00000001415.11	Smg5	DLS	Males	0.119319	0.321126	0.705143
806	ENSMUSG00000001415.11	Smg5	DMS	Females	0.0980215	0.511867	0.828409
807	ENSMUSG00000001416.14	Cct3	DMS	Males	0.0872605	0.245073	0.635799
808	ENSMUSG00000001416.14	Cct3	DLS	Males	0.0430547	0.771452	0.936231
809	ENSMUSG00000001416.14	Cct3	DLS	Females	0.233643	9.63e-05	0.00628495
810	ENSMUSG00000001416.14	Cct3	DMS	Females	0.111284	0.212457	0.599076
811	ENSMUSG00000001418.14	Glmp	DLS	Females	0.119489	0.298266	0.684943
812	ENSMUSG00000001418.14	Glmp	DLS	Males	-0.224569	0.104349	0.43954
813	ENSMUSG00000001418.14	Glmp	DMS	Males	-0.199578	0.17717	0.555875
814	ENSMUSG00000001418.14	Glmp	DMS	Females	0.022775	0.858427	0.964153
815	ENSMUSG00000001419.18	Mef2d	DMS	Males	0.147149	0.0679066	0.362447
816	ENSMUSG00000001419.18	Mef2d	DLS	Females	0.0379583	0.67502	0.902023
817	ENSMUSG00000001419.18	Mef2d	DMS	Females	-0.127274	0.145603	0.509776
818	ENSMUSG00000001419.18	Mef2d	DLS	Males	0.0529164	0.723421	0.920215
819	ENSMUSG00000001420.14	Tmem79	DLS	Males	0.446104	0.127318	0.479821
820	ENSMUSG00000001420.14	Tmem79	DLS	Females	-0.0648777	0.811214	0.948667
821	ENSMUSG00000001420.14	Tmem79	DMS	Males	0.0551347	0.858922	0.964257
822	ENSMUSG00000001420.14	Tmem79	DMS	Females	-0.26812	0.338824	0.718413
823	ENSMUSG00000001424.15	Snd1	DMS	Males	-0.0570024	0.534598	0.839575
824	ENSMUSG00000001424.15	Snd1	DLS	Males	-0.127317	0.0976526	0.426423
825	ENSMUSG00000001424.15	Snd1	DLS	Females	0.063833	0.466248	0.802948
826	ENSMUSG00000001424.15	Snd1	DMS	Females	-0.0507211	0.59024	0.867279
827	ENSMUSG00000001435.16	Col18a1	DMS	Males	0.102258	0.730535	0.922712
828	ENSMUSG00000001435.16	Col18a1	DLS	Females	-0.313074	0.27418	0.664441
829	ENSMUSG00000001435.16	Col18a1	DMS	Females	0.962037	0.141228	0.50323
830	ENSMUSG00000001435.16	Col18a1	DLS	Males	0.211885	0.462073	0.800528
831	ENSMUSG00000001436.16	Slc19a1	DMS	Females	0.0253864	0.85839	0.964125
832	ENSMUSG00000001436.16	Slc19a1	DMS	Males	-0.0665327	0.655893	0.89415
833	ENSMUSG00000001436.16	Slc19a1	DLS	Males	0.0501744	0.69873	0.911042
834	ENSMUSG00000001436.16	Slc19a1	DLS	Females	0.0667786	0.638281	0.88683
835	ENSMUSG00000001440.6	Kpnb1	DMS	Males	0.0280762	0.804137	0.94676
836	ENSMUSG00000001440.6	Kpnb1	DMS	Females	-0.117628	0.122906	0.47144
837	ENSMUSG00000001440.6	Kpnb1	DLS	Males	0.0132629	0.938419	0.986501
838	ENSMUSG00000001440.6	Kpnb1	DLS	Females	-0.0263799	0.736274	0.924402
839	ENSMUSG00000001441.14	Npepps	DMS	Females	0.0454869	0.620808	0.87932
840	ENSMUSG00000001441.14	Npepps	DLS	Males	-0.0132417	0.922947	0.981892
841	ENSMUSG00000001441.14	Npepps	DLS	Females	0.068449	0.395413	0.758967
842	ENSMUSG00000001441.14	Npepps	DMS	Males	0.0406052	0.665751	0.898403
843	ENSMUSG00000001445.11	Mrpl10	DMS	Females	-0.00128674	0.985194	0.9986
844	ENSMUSG00000001445.11	Mrpl10	DLS	Males	0.00991529	0.905347	0.977865
845	ENSMUSG00000001445.11	Mrpl10	DMS	Males	0.0424397	0.590425	0.867293
846	ENSMUSG00000001445.11	Mrpl10	DLS	Females	-0.0152079	0.830128	0.955301
847	ENSMUSG00000001467.6	Cyp51	DMS	Males	-0.58197	3.75e-06	0.00055527
848	ENSMUSG00000001467.6	Cyp51	DMS	Females	-0.263838	0.109124	0.44795
849	ENSMUSG00000001467.6	Cyp51	DLS	Males	-0.6165	2.64e-06	0.000416477
850	ENSMUSG00000001467.6	Cyp51	DLS	Females	-0.350807	0.0296879	0.239586
851	ENSMUSG00000001472.18	Tcf25	DMS	Males	0.0900376	0.186314	0.567581
852	ENSMUSG00000001472.18	Tcf25	DLS	Females	0.0289208	0.664448	0.898022
853	ENSMUSG00000001472.18	Tcf25	DMS	Females	0.0215646	0.739289	0.925182
854	ENSMUSG00000001472.18	Tcf25	DLS	Males	0.0255467	0.734836	0.923966
855	ENSMUSG00000001473.8	Tubb6	DMS	Males	0.39862	0.0520047	0.318128
856	ENSMUSG00000001473.8	Tubb6	DLS	Females	0.219756	0.0579069	0.336351
857	ENSMUSG00000001473.8	Tubb6	DMS	Females	0.0638469	0.717697	0.918389
858	ENSMUSG00000001473.8	Tubb6	DLS	Males	0.245783	0.130908	0.486193
859	ENSMUSG00000001482.16	Def8	DLS	Females	0.109103	0.106072	0.442003
860	ENSMUSG00000001482.16	Def8	DLS	Males	0.0262355	0.805824	0.947072
861	ENSMUSG00000001482.16	Def8	DMS	Females	0.0478007	0.585485	0.864277
862	ENSMUSG00000001482.16	Def8	DMS	Males	0.0906607	0.265089	0.655662
863	ENSMUSG00000001493.10	Meox1	DLS	Females	-1.2706	0.00884991	0.123455
864	ENSMUSG00000001493.10	Meox1	DLS	Males	-0.638393	0.263663	0.654582
865	ENSMUSG00000001493.10	Meox1	DMS	Females	-0.91844	0.0873111	0.405713
866	ENSMUSG00000001493.10	Meox1	DMS	Males	-0.949933	0.0739231	0.376766
867	ENSMUSG00000001496.16	Nkx2-1	DLS	Males	-0.0383031	0.898306	0.97572
868	ENSMUSG00000001496.16	Nkx2-1	DMS	Males	0.0206486	0.902718	0.977068
869	ENSMUSG00000001496.16	Nkx2-1	DLS	Females	0.43367	0.0386471	0.275318
870	ENSMUSG00000001496.16	Nkx2-1	DMS	Females	-0.0409297	0.883518	0.971561
871	ENSMUSG00000001506.11	Col1a1	DMS	Males	-0.429788	0.120712	0.468935
872	ENSMUSG00000001506.11	Col1a1	DMS	Females	0.189835	0.434864	0.78408
873	ENSMUSG00000001506.11	Col1a1	DLS	Males	-0.534755	0.00632744	0.100979
874	ENSMUSG00000001506.11	Col1a1	DLS	Females	0.436314	0.0682612	0.362905
875	ENSMUSG00000001507.17	Itga3	DLS	Females	0.0918187	0.5415	0.842491
876	ENSMUSG00000001507.17	Itga3	DMS	Males	-0.345926	0.0668652	0.359605
877	ENSMUSG00000001507.17	Itga3	DLS	Males	-0.0285429	0.73234	0.923133
878	ENSMUSG00000001507.17	Itga3	DMS	Females	0.0559107	0.793614	0.943896
879	ENSMUSG00000001508.16	Sgca	DMS	Males	0.0176946	0.98548	0.998626
880	ENSMUSG00000001508.16	Sgca	DLS	Males	-0.247855	0.749235	0.92852
881	ENSMUSG00000001508.16	Sgca	DMS	Females	-0.793994	0.251002	0.642165
882	ENSMUSG00000001517.15	Foxm1	DMS	Males	-0.894318	0.0191302	0.189573
883	ENSMUSG00000001517.15	Foxm1	DLS	Males	-0.581244	0.257061	0.64855
884	ENSMUSG00000001517.15	Foxm1	DLS	Females	-0.602255	0.150057	0.516564
885	ENSMUSG00000001517.15	Foxm1	DMS	Females	-0.336039	0.176415	0.55496
886	ENSMUSG00000001518.13	Itfg2	DMS	Females	0.0884788	0.591578	0.86803
887	ENSMUSG00000001518.13	Itfg2	DMS	Males	0.347014	0.0556142	0.328877
888	ENSMUSG00000001518.13	Itfg2	DLS	Males	0.279144	0.0274467	0.229574
889	ENSMUSG00000001518.13	Itfg2	DLS	Females	0.0373749	0.76429	0.933422
890	ENSMUSG00000001520.13	Nrip2	DMS	Males	0.746225	0.095115	0.421703
891	ENSMUSG00000001520.13	Nrip2	DLS	Males	0.432004	0.0132762	0.154653
892	ENSMUSG00000001520.13	Nrip2	DLS	Females	0.203202	0.310319	0.695411
893	ENSMUSG00000001520.13	Nrip2	DMS	Females	0.73396	0.00857525	0.1213
894	ENSMUSG00000001521.13	Tulp3	DLS	Males	0.116344	0.400792	0.762599
895	ENSMUSG00000001521.13	Tulp3	DLS	Females	0.152494	0.228904	0.618982
896	ENSMUSG00000001521.13	Tulp3	DMS	Males	0.0588594	0.617365	0.878066
897	ENSMUSG00000001521.13	Tulp3	DMS	Females	0.242783	0.042001	0.286719
898	ENSMUSG00000001524.15	Gtf2h4	DMS	Males	0.0716838	0.580198	0.861734
899	ENSMUSG00000001524.15	Gtf2h4	DLS	Males	-0.0487757	0.822639	0.952452
900	ENSMUSG00000001524.15	Gtf2h4	DLS	Females	-0.097779	0.489172	0.815399
901	ENSMUSG00000001524.15	Gtf2h4	DMS	Females	-0.0739963	0.542617	0.843082
902	ENSMUSG00000001525.11	Tubb5	DLS	Females	-0.0952182	0.428128	0.779854
903	ENSMUSG00000001525.11	Tubb5	DMS	Males	0.0414857	0.69065	0.908247
904	ENSMUSG00000001525.11	Tubb5	DLS	Males	-0.123578	0.234537	0.624998
905	ENSMUSG00000001525.11	Tubb5	DMS	Females	-0.225741	0.0209356	0.199892
906	ENSMUSG00000001542.8	Ell2	DMS	Females	-0.0635308	0.724017	0.920595
907	ENSMUSG00000001542.8	Ell2	DLS	Females	0.0269643	0.858461	0.964177
908	ENSMUSG00000001542.8	Ell2	DLS	Males	-0.129125	0.58175	0.862545
909	ENSMUSG00000001542.8	Ell2	DMS	Males	-0.188408	0.349972	0.7265
910	ENSMUSG00000001552.15	Jup	DLS	Females	-0.0443324	0.735059	0.924024
911	ENSMUSG00000001552.15	Jup	DMS	Females	-0.551246	8.76e-10	5.78e-07
912	ENSMUSG00000001552.15	Jup	DMS	Males	-0.277911	0.154763	0.523237
913	ENSMUSG00000001552.15	Jup	DLS	Males	-0.0406103	0.799488	0.945652
914	ENSMUSG00000001555.11	Fkbp10	DLS	Females	-0.0207379	0.889221	0.973058
915	ENSMUSG00000001555.11	Fkbp10	DLS	Males	-0.063858	0.720534	0.919375
916	ENSMUSG00000001555.11	Fkbp10	DMS	Males	-0.295713	0.0179363	0.182771
917	ENSMUSG00000001555.11	Fkbp10	DMS	Females	0.0461793	0.684775	0.905863
918	ENSMUSG00000001558.6	Klhl10	DMS	Males	1.06579	0.111385	0.452703
919	ENSMUSG00000001558.6	Klhl10	DLS	Males	0.424928	0.474781	0.807717
920	ENSMUSG00000001558.6	Klhl10	DMS	Females	-0.23908	0.584133	0.86362
921	ENSMUSG00000001569.11	Nom1	DMS	Females	-0.229344	0.183079	0.56332
922	ENSMUSG00000001569.11	Nom1	DLS	Females	-0.0531382	0.68005	0.904018
923	ENSMUSG00000001569.11	Nom1	DMS	Males	0.147664	0.346238	0.723657
924	ENSMUSG00000001569.11	Nom1	DLS	Males	0.198776	0.27267	0.662788
925	ENSMUSG00000001576.16	Ergic1	DLS	Females	-0.0273414	0.636891	0.886352
926	ENSMUSG00000001576.16	Ergic1	DLS	Males	-0.0470324	0.570092	0.857143
927	ENSMUSG00000001576.16	Ergic1	DMS	Females	0.0761241	0.192653	0.574694
928	ENSMUSG00000001576.16	Ergic1	DMS	Males	0.0269685	0.734044	0.923656
929	ENSMUSG00000001604.15	Tcea3	DMS	Females	1.13642	0.195593	0.578385
930	ENSMUSG00000001604.15	Tcea3	DMS	Males	-0.838028	0.270882	0.661287
931	ENSMUSG00000001627.13	Ifrd1	DMS	Females	0.442331	0.00193165	0.0479573
932	ENSMUSG00000001627.13	Ifrd1	DLS	Males	0.314931	0.127526	0.480063
933	ENSMUSG00000001627.13	Ifrd1	DMS	Males	-0.134506	0.243431	0.633804
934	ENSMUSG00000001627.13	Ifrd1	DLS	Females	0.129202	0.188836	0.569979
935	ENSMUSG00000001630.14	Stk38l	DLS	Females	0.206164	0.00437047	0.080994
936	ENSMUSG00000001630.14	Stk38l	DLS	Males	0.0663238	0.5646	0.854292
937	ENSMUSG00000001630.14	Stk38l	DMS	Males	0.37447	6.75e-06	0.000886049
938	ENSMUSG00000001630.14	Stk38l	DMS	Females	0.138549	0.0912816	0.414018
939	ENSMUSG00000001632.17	Brpf1	DLS	Males	0.00563014	0.935145	0.985695
940	ENSMUSG00000001632.17	Brpf1	DLS	Females	0.179256	0.0137088	0.157444
941	ENSMUSG00000001632.17	Brpf1	DMS	Males	0.157776	0.0277983	0.231152
942	ENSMUSG00000001632.17	Brpf1	DMS	Females	-0.0418387	0.591318	0.867925
943	ENSMUSG00000001642.19	Akr1b3	DMS	Males	-0.195833	0.0345978	0.260769
944	ENSMUSG00000001642.19	Akr1b3	DMS	Females	-0.0384796	0.605924	0.873488
945	ENSMUSG00000001642.19	Akr1b3	DLS	Females	-0.0207965	0.76472	0.933542
946	ENSMUSG00000001642.19	Akr1b3	DLS	Males	-0.06441	0.536207	0.840239
947	ENSMUSG00000001663.11	Gstt1	DLS	Males	-0.0565401	0.785622	0.940905
948	ENSMUSG00000001663.11	Gstt1	DLS	Females	-0.471604	0.0192092	0.190028
949	ENSMUSG00000001663.11	Gstt1	DMS	Females	0.379667	0.0378475	0.27256
950	ENSMUSG00000001663.11	Gstt1	DMS	Males	-0.17259	0.385253	0.752008
951	ENSMUSG00000001665.12	Gstt3	DMS	Females	-0.196132	0.271238	0.661504
952	ENSMUSG00000001665.12	Gstt3	DMS	Males	0.0326102	0.885949	0.972363
953	ENSMUSG00000001665.12	Gstt3	DLS	Males	0.108106	0.603314	0.87239
954	ENSMUSG00000001665.12	Gstt3	DLS	Females	-0.273693	0.325014	0.708797
955	ENSMUSG00000001666.9	Ddt	DMS	Females	0.102089	0.393093	0.757387
956	ENSMUSG00000001666.9	Ddt	DLS	Males	0.183372	0.261047	0.652529
957	ENSMUSG00000001666.9	Ddt	DMS	Males	-0.0564311	0.592193	0.868243
958	ENSMUSG00000001666.9	Ddt	DLS	Females	0.117195	0.1696	0.545529
959	ENSMUSG00000001670.14	Tat	DMS	Males	2.46762	0.131975	0.488096
960	ENSMUSG00000001670.14	Tat	DMS	Females	3.74459	0.0177101	0.181488
961	ENSMUSG00000001670.14	Tat	DLS	Males	1.68812	0.469792	0.804981
962	ENSMUSG00000001672.15	Marveld3	DLS	Females	0.286344	0.234726	0.62513
963	ENSMUSG00000001672.15	Marveld3	DMS	Females	0.242812	0.53717	0.8407
964	ENSMUSG00000001672.15	Marveld3	DMS	Males	-0.0743709	0.797499	0.945177
965	ENSMUSG00000001672.15	Marveld3	DLS	Males	-0.177442	0.387172	0.753023
966	ENSMUSG00000001674.12	Ddx18	DMS	Males	-0.0386316	0.71526	0.917564
967	ENSMUSG00000001674.12	Ddx18	DMS	Females	0.242581	0.0166469	0.175243
968	ENSMUSG00000001674.12	Ddx18	DLS	Females	0.286888	0.000947759	0.0299548
969	ENSMUSG00000001674.12	Ddx18	DLS	Males	-0.025913	0.864067	0.965976
970	ENSMUSG00000001687.16	Ubl3	DMS	Males	0.0240083	0.848151	0.961502
971	ENSMUSG00000001687.16	Ubl3	DMS	Females	0.10417	0.300508	0.686898
972	ENSMUSG00000001687.16	Ubl3	DLS	Males	0.0482656	0.651431	0.891977
973	ENSMUSG00000001687.16	Ubl3	DLS	Females	0.208117	0.0119226	0.14645
974	ENSMUSG00000001700.11	Gramd3	DMS	Females	-0.38302	0.00169592	0.0441199
975	ENSMUSG00000001700.11	Gramd3	DMS	Males	-0.466492	0.00185569	0.0467627
976	ENSMUSG00000001700.11	Gramd3	DLS	Females	-0.273009	0.0766318	0.383031
977	ENSMUSG00000001700.11	Gramd3	DLS	Males	-0.402554	0.000465835	0.018534
978	ENSMUSG00000001707.9	Eef1e1	DMS	Males	0.0247611	0.854542	0.963165
979	ENSMUSG00000001707.9	Eef1e1	DLS	Females	0.226437	0.0927707	0.417138
980	ENSMUSG00000001707.9	Eef1e1	DLS	Males	0.0121757	0.922052	0.981663
981	ENSMUSG00000001707.9	Eef1e1	DMS	Females	0.260343	0.0759177	0.381453
982	ENSMUSG00000001729.15	Akt1	DLS	Males	-0.164202	0.0304406	0.242691
983	ENSMUSG00000001729.15	Akt1	DLS	Females	-0.139773	0.0301284	0.24126
984	ENSMUSG00000001729.15	Akt1	DMS	Males	-0.19789	0.0412599	0.284295
985	ENSMUSG00000001729.15	Akt1	DMS	Females	-0.165149	0.0100611	0.13263
986	ENSMUSG00000001741.13	Il16	DMS	Males	0.0286099	0.905797	0.977971
987	ENSMUSG00000001741.13	Il16	DLS	Males	0.172034	0.349165	0.725921
988	ENSMUSG00000001741.13	Il16	DLS	Females	-0.0915489	0.716259	0.917926
989	ENSMUSG00000001741.13	Il16	DMS	Females	0.284029	0.282135	0.670785
990	ENSMUSG00000001750.17	Tcirg1	DLS	Males	-0.014752	0.950247	0.990084
991	ENSMUSG00000001750.17	Tcirg1	DMS	Males	-0.866467	0.000895167	0.0289184
992	ENSMUSG00000001750.17	Tcirg1	DLS	Females	-0.0832789	0.606419	0.873695
993	ENSMUSG00000001750.17	Tcirg1	DMS	Females	-0.257806	0.146276	0.510645
994	ENSMUSG00000001751.10	Naglu	DMS	Males	0.0762136	0.636008	0.885856
995	ENSMUSG00000001751.10	Naglu	DLS	Males	-0.104824	0.396792	0.760046
996	ENSMUSG00000001751.10	Naglu	DLS	Females	-0.17495	0.272975	0.663246
997	ENSMUSG00000001751.10	Naglu	DMS	Females	-0.106759	0.626293	0.881882
998	ENSMUSG00000001755.13	Coasy	DLS	Males	-0.0074984	0.957056	0.991671
999	ENSMUSG00000001755.13	Coasy	DMS	Females	0.112668	0.33991	0.719399
1000	ENSMUSG00000001755.13	Coasy	DMS	Males	0.090376	0.431348	0.782073
1001	ENSMUSG00000001755.13	Coasy	DLS	Females	-0.00777323	0.943969	0.988332
1002	ENSMUSG00000001761.8	Smo	DMS	Males	-0.0707699	0.60045	0.871308
1003	ENSMUSG00000001761.8	Smo	DLS	Females	-0.0866269	0.544575	0.844281
1004	ENSMUSG00000001761.8	Smo	DLS	Males	-0.117654	0.560957	0.852292
1005	ENSMUSG00000001761.8	Smo	DMS	Females	-0.0156622	0.92965	0.98433
1006	ENSMUSG00000001763.15	Tspan33	DMS	Males	0.457549	0.261549	0.65291
1007	ENSMUSG00000001763.15	Tspan33	DLS	Males	0.179705	0.274491	0.664762
1008	ENSMUSG00000001763.15	Tspan33	DLS	Females	0.0546065	0.74893	0.92838
1009	ENSMUSG00000001763.15	Tspan33	DMS	Females	0.879119	0.0827056	0.396207
1010	ENSMUSG00000001767.6	Crnkl1	DLS	Females	0.423154	4.23e-05	0.00352337
1011	ENSMUSG00000001767.6	Crnkl1	DMS	Males	0.242741	0.0717233	0.371169
1012	ENSMUSG00000001767.6	Crnkl1	DLS	Males	0.176326	0.124876	0.475183
1013	ENSMUSG00000001767.6	Crnkl1	DMS	Females	0.0744335	0.592788	0.868243
1014	ENSMUSG00000001768.17	BC039771	DLS	Females	0.472848	0.000678471	0.0238842
1015	ENSMUSG00000001768.17	Rin2	DLS	Females	0.472848	0.000678471	0.0238842
1016	ENSMUSG00000001768.17	BC039771	DMS	Males	0.206825	0.179229	0.558323
1017	ENSMUSG00000001768.17	Rin2	DMS	Males	0.206825	0.179229	0.558323
1018	ENSMUSG00000001768.17	BC039771	DLS	Males	0.237825	0.086236	0.403094
1019	ENSMUSG00000001768.17	Rin2	DLS	Males	0.237825	0.086236	0.403094
1020	ENSMUSG00000001768.17	BC039771	DMS	Females	0.160442	0.127504	0.480039
1021	ENSMUSG00000001768.17	Rin2	DMS	Females	0.160442	0.127504	0.480039
1022	ENSMUSG00000001773.15	Folh1	DLS	Females	0.513645	0.00773342	0.114333
1023	ENSMUSG00000001773.15	Folh1	DLS	Males	0.379826	0.134234	0.491455
1024	ENSMUSG00000001773.15	Folh1	DMS	Females	0.154298	0.395794	0.759345
1025	ENSMUSG00000001773.15	Folh1	DMS	Males	0.42896	0.115957	0.459935
1026	ENSMUSG00000001774.9	Chordc1	DMS	Males	0.576581	0.00557174	0.093595
1027	ENSMUSG00000001774.9	Chordc1	DLS	Females	0.564576	0.0201263	0.195316
1028	ENSMUSG00000001774.9	Chordc1	DLS	Males	0.36991	0.0647297	0.354317
1029	ENSMUSG00000001774.9	Chordc1	DMS	Females	0.436092	0.0509126	0.31458
1030	ENSMUSG00000001783.4	Rtcb	DLS	Females	0.104471	0.0445701	0.295128
1031	ENSMUSG00000001783.4	Rtcb	DMS	Males	0.0907191	0.111828	0.453418
1032	ENSMUSG00000001783.4	Rtcb	DLS	Males	-0.000670646	0.992491	1
1033	ENSMUSG00000001783.4	Rtcb	DMS	Females	0.0522511	0.432741	0.782832
1034	ENSMUSG00000001785.14	Pwp1	DMS	Females	-0.110589	0.298168	0.684908
1035	ENSMUSG00000001785.14	Pwp1	DLS	Females	0.052309	0.65142	0.891977
1036	ENSMUSG00000001785.14	Pwp1	DMS	Males	-0.078091	0.38621	0.752439
1037	ENSMUSG00000001785.14	Pwp1	DLS	Males	-0.115672	0.33068	0.712767
1038	ENSMUSG00000001786.15	Fbxo7	DLS	Females	0.0445444	0.680096	0.90403
1039	ENSMUSG00000001786.15	Fbxo7	DLS	Males	0.0266134	0.844596	0.960053
1040	ENSMUSG00000001786.15	Fbxo7	DMS	Males	-0.225309	0.0656471	0.356501
1041	ENSMUSG00000001786.15	Fbxo7	DMS	Females	-0.0801569	0.518686	0.832111
1042	ENSMUSG00000001794.14	Capns1	DLS	Females	-0.11137	0.0860198	0.402533
1043	ENSMUSG00000001794.14	Capns1	DMS	Males	-0.0768931	0.467247	0.803466
1044	ENSMUSG00000001794.14	Capns1	DMS	Females	-0.0696195	0.36015	0.734244
1045	ENSMUSG00000001794.14	Capns1	DLS	Males	-0.0887333	0.255341	0.646737
1046	ENSMUSG00000001802.17	Lrp3	DMS	Females	0.0106182	0.908894	0.978765
1047	ENSMUSG00000001802.17	Lrp3	DMS	Males	0.0754733	0.510711	0.827878
1048	ENSMUSG00000001802.17	Lrp3	DLS	Males	0.00469468	0.948931	0.989634
1049	ENSMUSG00000001802.17	Lrp3	DLS	Females	-0.128178	0.143476	0.506589
1050	ENSMUSG00000001827.13	Folr1	DMS	Males	0.432415	0.69502	0.909748
1051	ENSMUSG00000001829.18	Clpb	DMS	Females	-0.0743083	0.279248	0.668656
1052	ENSMUSG00000001829.18	Clpb	DLS	Females	0.0179552	0.857361	0.96402
1053	ENSMUSG00000001829.18	Clpb	DMS	Males	0.0733887	0.397098	0.760261
1054	ENSMUSG00000001829.18	Clpb	DLS	Males	-0.0754384	0.272743	0.662869
1055	ENSMUSG00000001833.18	Septin7	DMS	Males	-0.203857	0.0368442	0.26906
1056	ENSMUSG00000001833.18	Septin7	DLS	Females	-0.0917036	0.415207	0.772614
1057	ENSMUSG00000001833.18	Septin7	DLS	Males	-0.058119	0.583454	0.863307
1058	ENSMUSG00000001833.18	Septin7	DMS	Females	-0.26049	0.00752733	0.112698
1059	ENSMUSG00000001844.11	Zdhhc4	DLS	Males	-0.0482815	0.640007	0.887573
1060	ENSMUSG00000001844.11	Zdhhc4	DMS	Males	-0.165725	0.202116	0.586601
1061	ENSMUSG00000001844.11	Zdhhc4	DLS	Females	-0.0945349	0.442571	0.788637
1062	ENSMUSG00000001844.11	Zdhhc4	DMS	Females	-0.0749917	0.503619	0.824293
1063	ENSMUSG00000001847.15	Rac1	DMS	Males	-0.100946	0.169463	0.545351
1064	ENSMUSG00000001847.15	Rac1	DLS	Females	-0.0417789	0.45925	0.798882
1065	ENSMUSG00000001847.15	Rac1	DLS	Males	-0.0667908	0.218478	0.606424
1066	ENSMUSG00000001847.15	Rac1	DMS	Females	0.065076	0.287118	0.675188
1067	ENSMUSG00000001855.16	Nup214	DMS	Males	0.03257	0.868678	0.967441
1068	ENSMUSG00000001855.16	Nup214	DLS	Males	0.109689	0.439783	0.787005
1069	ENSMUSG00000001855.16	Nup214	DLS	Females	0.345696	0.0495962	0.310798
1070	ENSMUSG00000001855.16	Nup214	DMS	Females	0.009314	0.955628	0.991494
1071	ENSMUSG00000001864.14	Aif1l	DMS	Males	-0.774046	0.000263376	0.0126016
1072	ENSMUSG00000001864.14	Aif1l	DLS	Males	-1.16944	1.14e-07	3.47e-05
1073	ENSMUSG00000001864.14	Aif1l	DLS	Females	-0.510992	0.109202	0.448131
1074	ENSMUSG00000001864.14	Aif1l	DMS	Females	-0.708116	0.000113736	0.0070727
1075	ENSMUSG00000001870.17	Ltbp1	DLS	Males	0.155432	0.498885	0.821213
1076	ENSMUSG00000001870.17	Ltbp1	DMS	Females	0.144816	0.616804	0.877871
1077	ENSMUSG00000001870.17	Ltbp1	DMS	Males	-0.528581	0.129405	0.483462
1078	ENSMUSG00000001870.17	Ltbp1	DLS	Females	-0.856092	1.12e-05	0.00129756
1079	ENSMUSG00000001891.17	Ugp2	DMS	Females	0.019169	0.851142	0.962249
1080	ENSMUSG00000001891.17	Ugp2	DLS	Males	-0.102169	0.240535	0.631489
1081	ENSMUSG00000001891.17	Ugp2	DLS	Females	-0.0368914	0.659728	0.895947
1082	ENSMUSG00000001891.17	Ugp2	DMS	Males	-0.306185	0.00112348	0.0335847
1083	ENSMUSG00000001901.16	Kcnh6	DLS	Males	-0.419883	0.0452712	0.297158
1084	ENSMUSG00000001901.16	Kcnh6	DLS	Females	0.0664986	0.731537	0.922898
1085	ENSMUSG00000001901.16	Kcnh6	DMS	Females	-0.10418	0.598456	0.870519
1086	ENSMUSG00000001901.16	Kcnh6	DMS	Males	0.151044	0.594474	0.868723
1087	ENSMUSG00000001909.17	Trmt1	DLS	Males	-0.260108	0.0454118	0.297601
1088	ENSMUSG00000001909.17	Trmt1	DLS	Females	-0.0940471	0.459372	0.798972
1089	ENSMUSG00000001909.17	Trmt1	DMS	Males	0.140712	0.281162	0.670105
1090	ENSMUSG00000001909.17	Trmt1	DMS	Females	-0.00196574	0.981355	0.997694
1091	ENSMUSG00000001910.6	Nacc1	DMS	Males	0.0708915	0.29646	0.683529
1092	ENSMUSG00000001910.6	Nacc1	DLS	Males	-0.0616813	0.470369	0.805109
1093	ENSMUSG00000001910.6	Nacc1	DLS	Females	-0.0461682	0.416152	0.773308
1094	ENSMUSG00000001910.6	Nacc1	DMS	Females	-0.0600506	0.284312	0.672731
1095	ENSMUSG00000001911.17	Nfix	DMS	Males	-0.116387	0.444763	0.790332
1096	ENSMUSG00000001911.17	Nfix	DLS	Males	-0.151865	0.413751	0.771926
1097	ENSMUSG00000001911.17	Nfix	DMS	Females	-0.563228	0.00629478	0.10063
1098	ENSMUSG00000001911.17	Nfix	DLS	Females	-0.467324	0.0222729	0.206776
1099	ENSMUSG00000001918.18	Slc1a5	DLS	Males	1.23069	0.00362262	0.0719698
1100	ENSMUSG00000001918.18	Slc1a5	DMS	Females	1.03134	0.010614	0.136281
1101	ENSMUSG00000001918.18	Slc1a5	DLS	Females	0.222692	0.456272	0.796853
1102	ENSMUSG00000001918.18	Slc1a5	DMS	Males	0.515656	0.279013	0.668613
1103	ENSMUSG00000001924.16	Uba1	DLS	Males	0.0257934	0.71505	0.917454
1104	ENSMUSG00000001924.16	Uba1	DMS	Males	0.0297483	0.704885	0.91348
1105	ENSMUSG00000001924.16	Uba1	DLS	Females	0.0943813	0.199141	0.583462
1106	ENSMUSG00000001924.16	Uba1	DMS	Females	-0.047249	0.414968	0.772399
1107	ENSMUSG00000001930.18	Vwf	DMS	Males	0.65718	0.194316	0.576989
1108	ENSMUSG00000001930.18	Vwf	DLS	Males	-0.156738	0.549418	0.846446
1109	ENSMUSG00000001930.18	Vwf	DMS	Females	0.357165	0.246669	0.637602
1110	ENSMUSG00000001930.18	Vwf	DLS	Females	-0.193753	0.702082	0.912079
1111	ENSMUSG00000001942.9	Siae	DMS	Males	0.0737745	0.60075	0.871368
1112	ENSMUSG00000001942.9	Siae	DLS	Females	0.282663	0.0922177	0.415951
1113	ENSMUSG00000001942.9	Siae	DLS	Males	-0.0114181	0.929806	0.98433
1114	ENSMUSG00000001942.9	Siae	DMS	Females	0.0118483	0.906689	0.978133
1115	ENSMUSG00000001943.9	Vsig2	DLS	Females	-0.523583	0.00581441	0.0960821
1116	ENSMUSG00000001943.9	Vsig2	DLS	Males	-0.367067	0.0380222	0.272958
1117	ENSMUSG00000001943.9	Vsig2	DMS	Females	-0.368667	0.078384	0.387528
1118	ENSMUSG00000001943.9	Vsig2	DMS	Males	0.241961	0.19841	0.582374
1119	ENSMUSG00000001946.15	Esam	DMS	Females	-0.550736	0.000784864	0.0263839
1120	ENSMUSG00000001946.15	Esam	DMS	Males	-0.301356	0.118947	0.46567
1121	ENSMUSG00000001946.15	Esam	DLS	Males	-0.310271	0.0465212	0.301226
1122	ENSMUSG00000001946.15	Esam	DLS	Females	-0.781015	3.47e-05	0.00304911
1123	ENSMUSG00000001948.11	Spa17	DLS	Females	0.237678	0.295476	0.682439
1124	ENSMUSG00000001948.11	Spa17	DMS	Females	0.328596	0.0516234	0.317222
1125	ENSMUSG00000001948.11	Spa17	DLS	Males	0.0619305	0.763562	0.933191
1126	ENSMUSG00000001948.11	Spa17	DMS	Males	-0.268498	0.222343	0.611161
1127	ENSMUSG00000001962.9	Fam50a	DLS	Males	-0.0728854	0.588322	0.865825
1128	ENSMUSG00000001962.9	Fam50a	DMS	Females	-0.343413	0.000197262	0.0103649
1129	ENSMUSG00000001962.9	Fam50a	DMS	Males	-0.249465	0.0109194	0.138816
1130	ENSMUSG00000001962.9	Fam50a	DLS	Females	-0.209925	0.081367	0.393419
1131	ENSMUSG00000001964.15	Emd	DLS	Males	0.100138	0.238041	0.628677
1132	ENSMUSG00000001964.15	Emd	DMS	Females	-0.0292094	0.791564	0.943485
1133	ENSMUSG00000001964.15	Emd	DMS	Males	0.00308832	0.975963	0.996765
1134	ENSMUSG00000001964.15	Emd	DLS	Females	0.125408	0.0814448	0.393483
1135	ENSMUSG00000001983.8	Taco1	DMS	Males	0.144841	0.28021	0.669306
1136	ENSMUSG00000001983.8	Taco1	DLS	Males	0.148898	0.24211	0.632307
1137	ENSMUSG00000001983.8	Taco1	DLS	Females	0.251208	0.026877	0.226922
1138	ENSMUSG00000001983.8	Taco1	DMS	Females	-0.00152083	0.989078	0.999435
1139	ENSMUSG00000001985.10	Grik3	DMS	Males	0.256685	0.0317976	0.248724
1140	ENSMUSG00000001985.10	Grik3	DLS	Males	-0.0968869	0.586522	0.864832
1141	ENSMUSG00000001985.10	Grik3	DLS	Females	-0.0395516	0.685685	0.906193
1142	ENSMUSG00000001985.10	Grik3	DMS	Females	-0.130094	0.309513	0.694849
1143	ENSMUSG00000001986.17	Gria3	DLS	Females	0.110753	0.208773	0.594831
1144	ENSMUSG00000001986.17	Gria3	DMS	Males	0.180201	0.0360768	0.266167
1145	ENSMUSG00000001986.17	Gria3	DLS	Males	0.0487866	0.718553	0.9188
1146	ENSMUSG00000001986.17	Gria3	DMS	Females	-0.0531416	0.627696	0.882338
1147	ENSMUSG00000001988.10	Npas1	DMS	Males	-0.242718	0.493591	0.817934
1148	ENSMUSG00000001988.10	Npas1	DLS	Females	-0.229969	0.454421	0.795736
1149	ENSMUSG00000001988.10	Npas1	DMS	Females	-0.609902	0.150439	0.517068
1150	ENSMUSG00000001988.10	Npas1	DLS	Males	0.0833109	0.789497	0.942425
1151	ENSMUSG00000001995.10	Sipa1l2	DLS	Males	-0.0808788	0.676868	0.903041
1152	ENSMUSG00000001995.10	Sipa1l2	DMS	Females	-0.0702196	0.595808	0.869425
1153	ENSMUSG00000001995.10	Sipa1l2	DLS	Females	-0.337115	0.050456	0.313183
1154	ENSMUSG00000001995.10	Sipa1l2	DMS	Males	0.0134976	0.929459	0.98433
1155	ENSMUSG00000001998.16	Ap4e1	DLS	Males	0.393423	0.117657	0.462768
1156	ENSMUSG00000001998.16	Ap4e1	DMS	Females	-0.112853	0.533871	0.839299
1157	ENSMUSG00000001998.16	Ap4e1	DMS	Males	0.26953	0.147808	0.513132
1158	ENSMUSG00000001998.16	Ap4e1	DLS	Females	-0.182957	0.417721	0.774292
1159	ENSMUSG00000001999.16	Blvra	DMS	Males	-0.0990752	0.442197	0.788624
1160	ENSMUSG00000001999.16	Blvra	DMS	Females	-0.0867463	0.461795	0.800528
1161	ENSMUSG00000001999.16	Blvra	DLS	Males	0.0959068	0.53706	0.840661
1162	ENSMUSG00000001999.16	Blvra	DLS	Females	0.066146	0.479839	0.810439
1163	ENSMUSG00000002006.13	Pdzd4	DLS	Males	-0.145073	0.0440762	0.293133
1164	ENSMUSG00000002006.13	Pdzd4	DLS	Females	-0.113945	0.08518	0.401161
1165	ENSMUSG00000002006.13	Pdzd4	DMS	Males	-0.0871453	0.160633	0.53216
1166	ENSMUSG00000002006.13	Pdzd4	DMS	Females	-0.109518	0.212037	0.598616
1167	ENSMUSG00000002007.6	Srpk3	DMS	Females	0.393764	0.378722	0.747312
1168	ENSMUSG00000002007.6	Srpk3	DMS	Males	-0.505319	0.292976	0.680301
1169	ENSMUSG00000002007.6	Srpk3	DLS	Males	-0.677829	0.20583	0.591402
1170	ENSMUSG00000002007.6	Srpk3	DLS	Females	-1.4376	0.00133012	0.0374099
1171	ENSMUSG00000002010.18	Idh3g	DMS	Females	-0.0221231	0.765298	0.933843
1172	ENSMUSG00000002010.18	Idh3g	DMS	Males	0.101526	0.202716	0.587453
1173	ENSMUSG00000002010.18	Idh3g	DLS	Males	0.0613127	0.353818	0.728999
1174	ENSMUSG00000002010.18	Idh3g	DLS	Females	0.0942061	0.155333	0.524007
1175	ENSMUSG00000002012.14	Pnck	DMS	Males	0.161898	0.49424	0.818328
1176	ENSMUSG00000002012.14	Pnck	DLS	Males	-0.212132	0.13299	0.48971
1177	ENSMUSG00000002012.14	Pnck	DMS	Females	0.200747	0.266885	0.657315
1178	ENSMUSG00000002012.14	Pnck	DLS	Females	-0.0481874	0.809355	0.948202
1179	ENSMUSG00000002014.13	Ssr4	DLS	Males	-0.121714	0.29624	0.68332
1180	ENSMUSG00000002014.13	Ssr4	DMS	Females	0.0478616	0.506606	0.826077
1181	ENSMUSG00000002014.13	Ssr4	DMS	Males	0.00596795	0.925624	0.982791
1182	ENSMUSG00000002014.13	Ssr4	DLS	Females	0.0260908	0.760762	0.931915
1183	ENSMUSG00000002015.6	Bcap31	DMS	Males	-0.0438248	0.566064	0.855025
1184	ENSMUSG00000002015.6	Bcap31	DLS	Males	0.0379843	0.689168	0.907718
1185	ENSMUSG00000002015.6	Bcap31	DMS	Females	0.0519643	0.544766	0.844338
1186	ENSMUSG00000002015.6	Bcap31	DLS	Females	0.0740365	0.300141	0.686749
1187	ENSMUSG00000002017.11	Fam98a	DLS	Males	0.0239089	0.843488	0.959722
1188	ENSMUSG00000002017.11	Fam98a	DLS	Females	0.0143402	0.889414	0.973142
1189	ENSMUSG00000002017.11	Fam98a	DMS	Females	-0.101455	0.255043	0.646491
1190	ENSMUSG00000002017.11	Fam98a	DMS	Males	-0.0645463	0.418558	0.774688
1191	ENSMUSG00000002020.16	Ltbp2	DMS	Males	0.878572	0.227779	0.617861
1192	ENSMUSG00000002020.16	Ltbp2	DLS	Males	-0.532942	0.279778	0.668935
1193	ENSMUSG00000002020.16	Ltbp2	DLS	Females	-0.275675	0.622189	0.880005
1194	ENSMUSG00000002020.16	Ltbp2	DMS	Females	1.46136	0.0243769	0.215912
1195	ENSMUSG00000002028.14	Kmt2a	DMS	Females	-0.0842711	0.439221	0.786665
1196	ENSMUSG00000002028.14	Kmt2a	DMS	Males	0.312094	0.00874371	0.12259
1197	ENSMUSG00000002028.14	Kmt2a	DLS	Males	0.155695	0.243194	0.633612
1198	ENSMUSG00000002028.14	Kmt2a	DLS	Females	0.154783	0.218475	0.606424
1199	ENSMUSG00000002031.14	Ift46	DMS	Males	-0.165425	0.120096	0.468076
1200	ENSMUSG00000002031.14	Ift46	DLS	Females	-0.202065	0.0501231	0.312394
1201	ENSMUSG00000002031.14	Ift46	DMS	Females	-0.0686482	0.489603	0.815445
1202	ENSMUSG00000002031.14	Ift46	DLS	Males	0.0652118	0.571432	0.857567
1203	ENSMUSG00000002032.18	Tmem25	DMS	Males	0.410043	0.128731	0.48224
1204	ENSMUSG00000002032.18	Tmem25	DLS	Females	-0.0254755	0.907746	0.97851
1205	ENSMUSG00000002032.18	Tmem25	DLS	Males	0.297865	0.193532	0.575968
1206	ENSMUSG00000002032.18	Tmem25	DMS	Females	0.168523	0.523375	0.834466
1207	ENSMUSG00000002043.18	Trappc6a	DMS	Males	-0.317158	0.0229918	0.209825
1208	ENSMUSG00000002043.18	Trappc6a	DLS	Females	-0.0854542	0.575222	0.859273
1209	ENSMUSG00000002043.18	Trappc6a	DLS	Males	0.0183008	0.925181	0.982672
1210	ENSMUSG00000002043.18	Trappc6a	DMS	Females	0.00857144	0.956007	0.991627
1211	ENSMUSG00000002052.7	Supt6	DLS	Males	0.0509671	0.466217	0.802948
1212	ENSMUSG00000002052.7	Supt6	DMS	Males	0.137314	0.0162422	0.173003
1213	ENSMUSG00000002052.7	Supt6	DMS	Females	-0.0211996	0.748264	0.928156
1214	ENSMUSG00000002052.7	Supt6	DLS	Females	0.110777	0.0285151	0.234528
1215	ENSMUSG00000002055.10	Spag5	DMS	Females	0.210799	0.527597	0.836568
1216	ENSMUSG00000002055.10	Spag5	DLS	Females	0.62718	0.047572	0.304461
1217	ENSMUSG00000002055.10	Spag5	DLS	Males	0.00484668	0.989778	0.999687
1218	ENSMUSG00000002055.10	Spag5	DMS	Males	0.244187	0.37367	0.743431
1219	ENSMUSG00000002058.14	Unc119	DLS	Females	-0.270588	0.100015	0.431378
1220	ENSMUSG00000002058.14	Unc119	DMS	Females	0.0982223	0.628021	0.882447
1221	ENSMUSG00000002058.14	Unc119	DMS	Males	-0.0539853	0.765423	0.933848
1222	ENSMUSG00000002058.14	Unc119	DLS	Males	-0.125528	0.385541	0.752102
1223	ENSMUSG00000002059.19	Rab34	DLS	Males	-0.333752	0.0323246	0.250663
1224	ENSMUSG00000002059.19	Rab34	DLS	Females	0.0113048	0.949592	0.989886
1225	ENSMUSG00000002059.19	Rab34	DMS	Females	-0.10277	0.534769	0.83966
1226	ENSMUSG00000002059.19	Rab34	DMS	Males	0.173831	0.268196	0.658664
1227	ENSMUSG00000002064.11	Sdf2	DLS	Females	0.0751076	0.320968	0.704992
1228	ENSMUSG00000002064.11	Sdf2	DLS	Males	0.0277363	0.83822	0.957809
1229	ENSMUSG00000002064.11	Sdf2	DMS	Females	0.200121	0.00305562	0.0643398
1230	ENSMUSG00000002064.11	Sdf2	DMS	Males	-0.0472807	0.517974	0.831547
1231	ENSMUSG00000002068.17	Ccne1	DLS	Males	0.193935	0.318663	0.703193
1232	ENSMUSG00000002068.17	Ccne1	DMS	Males	0.202547	0.349483	0.726239
1233	ENSMUSG00000002068.17	Ccne1	DLS	Females	0.209089	0.142381	0.504943
1234	ENSMUSG00000002068.17	Ccne1	DMS	Females	-0.0799191	0.62958	0.88298
1235	ENSMUSG00000002076.13	Hsf2bp	DLS	Males	2.16286	0.00184563	0.0466102
1236	ENSMUSG00000002083.14	Bbc3	DMS	Males	0.0831046	0.760637	0.931915
1237	ENSMUSG00000002083.14	Bbc3	DLS	Males	0.0831809	0.74626	0.927507
1238	ENSMUSG00000002083.14	Bbc3	DLS	Females	-0.0594863	0.811276	0.948676
1239	ENSMUSG00000002083.14	Bbc3	DMS	Females	-0.713334	1.57e-05	0.0016796
1240	ENSMUSG00000002100.16	Mybpc3	DMS	Males	-0.859515	0.138141	0.498177
1241	ENSMUSG00000002100.16	Mybpc3	DLS	Females	-0.983137	0.0230553	0.210146
1242	ENSMUSG00000002100.16	Mybpc3	DLS	Males	-0.597012	0.27093	0.661304
1243	ENSMUSG00000002100.16	Mybpc3	DMS	Females	-0.174706	0.69635	0.910084
1244	ENSMUSG00000002102.16	Psmc3	DLS	Males	0.0323561	0.6663	0.898528
1245	ENSMUSG00000002102.16	Psmc3	DMS	Males	0.0372708	0.62487	0.881175
1246	ENSMUSG00000002102.16	Psmc3	DLS	Females	0.0383205	0.557721	0.850829
1247	ENSMUSG00000002102.16	Psmc3	DMS	Females	0.0653064	0.245924	0.636756
1248	ENSMUSG00000002103.17	Acp2	DMS	Females	-0.0900374	0.287068	0.675114
1249	ENSMUSG00000002103.17	Acp2	DLS	Females	0.0868349	0.255276	0.646708
1250	ENSMUSG00000002103.17	Acp2	DMS	Males	-0.00742786	0.944255	0.988332
1251	ENSMUSG00000002103.17	Acp2	DLS	Males	-0.0189019	0.799217	0.945652
1252	ENSMUSG00000002104.12	Rapsn	DMS	Males	-0.658231	0.0115258	0.143563
1253	ENSMUSG00000002104.12	Rapsn	DLS	Males	-0.203535	0.435662	0.784372
1254	ENSMUSG00000002104.12	Rapsn	DLS	Females	-0.689776	0.016305	0.173497
1255	ENSMUSG00000002104.12	Rapsn	DMS	Females	-0.753777	0.00171758	0.0444507
1256	ENSMUSG00000002105.16	Slc39a13	DLS	Females	0.0245057	0.849588	0.961876
1257	ENSMUSG00000002105.16	Slc39a13	DMS	Males	0.0106533	0.93194	0.984868
1258	ENSMUSG00000002105.16	Slc39a13	DLS	Males	-0.123488	0.182625	0.562793
1259	ENSMUSG00000002105.16	Slc39a13	DMS	Females	0.113039	0.583134	0.863107
1260	ENSMUSG00000002107.19	Celf2	DLS	Males	0.0189481	0.806955	0.94746
1261	ENSMUSG00000002107.19	Celf2	DMS	Males	0.057308	0.512453	0.828736
1262	ENSMUSG00000002107.19	Celf2	DLS	Females	0.133103	0.231474	0.622086
1263	ENSMUSG00000002107.19	Celf2	DMS	Females	-0.00566454	0.964332	0.993372
1264	ENSMUSG00000002108.11	Nr1h3	DLS	Males	0.416531	0.0477143	0.304954
1265	ENSMUSG00000002108.11	Nr1h3	DMS	Males	-0.246001	0.346187	0.72364
1266	ENSMUSG00000002108.11	Nr1h3	DLS	Females	0.686797	0.00142172	0.0392606
1267	ENSMUSG00000002108.11	Nr1h3	DMS	Females	0.208744	0.461161	0.800336
1268	ENSMUSG00000002109.15	Ddb2	DLS	Females	-0.0611676	0.733909	0.923629
1269	ENSMUSG00000002109.15	Ddb2	DLS	Males	0.0919407	0.580833	0.862114
1270	ENSMUSG00000002109.15	Ddb2	DMS	Females	0.133297	0.427788	0.779621
1271	ENSMUSG00000002109.15	Ddb2	DMS	Males	-0.023418	0.897707	0.975569
1272	ENSMUSG00000002111.9	Spi1	DMS	Females	-0.444928	0.0148047	0.164349
1273	ENSMUSG00000002111.9	Spi1	DLS	Females	-0.420264	0.0402146	0.280487
1274	ENSMUSG00000002111.9	Spi1	DMS	Males	-0.966414	9.48e-05	0.0062337
1275	ENSMUSG00000002111.9	Spi1	DLS	Males	-0.579667	0.00568904	0.0947029
1276	ENSMUSG00000002129.12	Sf3a1	DMS	Males	0.206282	0.00247983	0.0563708
1277	ENSMUSG00000002129.12	Sf3a1	DLS	Males	0.0994185	0.414842	0.772381
1278	ENSMUSG00000002129.12	Sf3a1	DMS	Females	0.0334715	0.702788	0.912365
1279	ENSMUSG00000002129.12	Sf3a1	DLS	Females	0.20125	0.0240918	0.214482
1280	ENSMUSG00000002147.19	Stat6	DLS	Males	0.194856	0.164204	0.537635
1281	ENSMUSG00000002147.19	Stat6	DMS	Males	0.000101151	0.99967	1
1282	ENSMUSG00000002147.19	Stat6	DLS	Females	0.0444899	0.795459	0.944536
1283	ENSMUSG00000002147.19	Stat6	DMS	Females	0.0395118	0.792906	0.94365
1284	ENSMUSG00000002190.14	Clgn	DLS	Females	-0.116445	0.406117	0.766158
1285	ENSMUSG00000002190.14	Clgn	DMS	Males	-0.566395	4.82e-06	0.000681733
1286	ENSMUSG00000002190.14	Clgn	DMS	Females	-0.303891	0.0680343	0.362616
1287	ENSMUSG00000002190.14	Clgn	DLS	Males	0.0164421	0.905317	0.977865
1288	ENSMUSG00000002204.10	Napsa	DLS	Males	0.163933	0.663529	0.897583
1289	ENSMUSG00000002204.10	Napsa	DMS	Females	0.00352077	0.992732	1
1290	ENSMUSG00000002204.10	Napsa	DLS	Females	0.27396	0.602149	0.871818
1291	ENSMUSG00000002204.10	Napsa	DMS	Males	0.569202	0.237527	0.628312
1292	ENSMUSG00000002205.17	Vrk3	DLS	Males	-0.126526	0.295938	0.682941
1293	ENSMUSG00000002205.17	Vrk3	DMS	Males	-0.119836	0.1911	0.572616
1294	ENSMUSG00000002205.17	Vrk3	DMS	Females	-0.0721408	0.32723	0.710532
1295	ENSMUSG00000002205.17	Vrk3	DLS	Females	-0.145706	0.089527	0.411099
1296	ENSMUSG00000002210.12	Smg9	DLS	Males	-0.0922515	0.474456	0.80751
1297	ENSMUSG00000002210.12	Smg9	DMS	Males	0.199163	0.0725522	0.373185
1298	ENSMUSG00000002210.12	Smg9	DLS	Females	-0.143657	0.172863	0.550207
1299	ENSMUSG00000002210.12	Smg9	DMS	Females	-0.0426594	0.618856	0.87855
1300	ENSMUSG00000002221.12	Paxip1	DMS	Females	0.0213944	0.820777	0.951842
1301	ENSMUSG00000002221.12	Paxip1	DLS	Males	0.15383	0.160227	0.531555
1302	ENSMUSG00000002221.12	Paxip1	DLS	Females	-0.036663	0.795752	0.94469
1303	ENSMUSG00000002221.12	Paxip1	DMS	Males	0.258073	0.0670756	0.360262
1304	ENSMUSG00000002222.15	Rmnd5a	DMS	Males	0.0619882	0.580358	0.861782
1305	ENSMUSG00000002222.15	Rmnd5a	DMS	Females	0.00560651	0.954671	0.991285
1306	ENSMUSG00000002222.15	Rmnd5a	DLS	Males	0.166079	0.0423987	0.287805
1307	ENSMUSG00000002222.15	Rmnd5a	DLS	Females	0.165333	0.0727239	0.373462
1308	ENSMUSG00000002227.16	Mov10	DMS	Males	0.236416	0.164201	0.537635
1309	ENSMUSG00000002227.16	Mov10	DMS	Females	-0.114301	0.499541	0.821532
1310	ENSMUSG00000002227.16	Mov10	DLS	Females	0.0149115	0.943998	0.988332
1311	ENSMUSG00000002227.16	Mov10	DLS	Males	-0.235263	0.128909	0.482623
1312	ENSMUSG00000002228.8	Ppm1j	DLS	Males	-0.325203	0.481297	0.811228
1313	ENSMUSG00000002228.8	Ppm1j	DLS	Females	0.266624	0.617844	0.878167
1314	ENSMUSG00000002233.14	Rhoc	DMS	Females	-0.205626	0.224416	0.613967
1315	ENSMUSG00000002233.14	Rhoc	DMS	Males	-0.355551	0.00870609	0.1222
1316	ENSMUSG00000002233.14	Rhoc	DLS	Females	-0.279183	0.0120217	0.146965
1317	ENSMUSG00000002233.14	Rhoc	DLS	Males	-0.316052	0.00145707	0.0399554
1318	ENSMUSG00000002249.22	Tead3	DLS	Females	0.288647	0.328401	0.711646
1319	ENSMUSG00000002249.22	Tead3	DMS	Females	-0.40447	0.151329	0.518334
1320	ENSMUSG00000002249.22	Tead3	DMS	Males	0.325411	0.136528	0.495662
1321	ENSMUSG00000002249.22	Tead3	DLS	Males	0.43752	0.162409	0.53484
1322	ENSMUSG00000002250.17	Ppard	DLS	Females	-0.0384676	0.779774	0.939203
1323	ENSMUSG00000002250.17	1810013A23Rik	DLS	Females	-0.0384676	0.779774	0.939203
1324	ENSMUSG00000002250.17	Ppard	DMS	Females	0.0781404	0.604272	0.872747
1325	ENSMUSG00000002250.17	1810013A23Rik	DMS	Females	0.0781404	0.604272	0.872747
1326	ENSMUSG00000002250.17	Ppard	DLS	Males	0.155096	0.324164	0.707876
1327	ENSMUSG00000002250.17	1810013A23Rik	DLS	Males	0.155096	0.324164	0.707876
1328	ENSMUSG00000002250.17	Ppard	DMS	Males	0.156243	0.178064	0.556687
1329	ENSMUSG00000002250.17	1810013A23Rik	DMS	Males	0.156243	0.178064	0.556687
1330	ENSMUSG00000002257.9	Def6	DMS	Males	-0.652045	0.0930124	0.417824
1331	ENSMUSG00000002257.9	Def6	DLS	Males	-0.211186	0.601967	0.87171
1332	ENSMUSG00000002257.9	Def6	DMS	Females	0.287459	0.474402	0.807492
1333	ENSMUSG00000002257.9	Def6	DLS	Females	-0.80806	0.00364468	0.0722879
1334	ENSMUSG00000002265.18	Peg3	DLS	Males	0.105785	0.226308	0.616227
1335	ENSMUSG00000002265.18	Peg3	DMS	Females	0.548223	1.38e-06	0.000252379
1336	ENSMUSG00000002265.18	Peg3	DMS	Males	0.493111	0.00380653	0.074492
1337	ENSMUSG00000002265.18	Peg3	DLS	Females	0.278805	0.00343932	0.0694571
1338	ENSMUSG00000002266.18	Zim1	DLS	Males	-0.340752	0.313228	0.698164
1339	ENSMUSG00000002266.18	Zim1	DLS	Females	0.485289	0.235196	0.625666
1340	ENSMUSG00000002266.18	Zim1	DMS	Females	1.05713	0.0834572	0.397608
1341	ENSMUSG00000002266.18	Zim1	DMS	Males	1.12376	0.128691	0.48224
1342	ENSMUSG00000002274.14	Metrn	DMS	Males	-0.248319	0.0019201	0.0477528
1343	ENSMUSG00000002274.14	Metrn	DMS	Females	0.163257	0.257463	0.648923
1344	ENSMUSG00000002274.14	Metrn	DLS	Males	-0.337958	0.0494673	0.310513
1345	ENSMUSG00000002274.14	Metrn	DLS	Females	-0.264325	0.0313782	0.247023
1346	ENSMUSG00000002279.20	Lmf1	DMS	Females	-0.0565632	0.630076	0.88317
1347	ENSMUSG00000002279.20	Lmf1	DMS	Males	-0.233307	0.0267351	0.226288
1348	ENSMUSG00000002279.20	Lmf1	DLS	Males	-0.156173	0.164408	0.537926
1349	ENSMUSG00000002279.20	Lmf1	DLS	Females	0.0896666	0.357811	0.732537
1350	ENSMUSG00000002280.12	Ciao3	DLS	Females	0.0096839	0.912027	0.979501
1351	ENSMUSG00000002280.12	Ciao3	DMS	Females	-0.179347	0.0324892	0.251303
1352	ENSMUSG00000002280.12	Ciao3	DLS	Males	-0.0316418	0.743453	0.926745
1353	ENSMUSG00000002280.12	Ciao3	DMS	Males	-0.026801	0.801628	0.945961
1354	ENSMUSG00000002289.17	Angptl4	DLS	Females	0.79848	0.0296033	0.23924
1355	ENSMUSG00000002289.17	Angptl4	DLS	Males	0.763292	0.053736	0.323409
1356	ENSMUSG00000002289.17	Angptl4	DMS	Females	1.01997	0.0151346	0.166338
1357	ENSMUSG00000002289.17	Angptl4	DMS	Males	0.729893	0.0748853	0.379386
1358	ENSMUSG00000002297.17	Dbf4	DMS	Males	-0.260203	0.433711	0.783446
1359	ENSMUSG00000002297.17	Dbf4	DLS	Males	0.254441	0.445954	0.790831
1360	ENSMUSG00000002297.17	Dbf4	DLS	Females	-0.350226	0.285145	0.673502
1361	ENSMUSG00000002297.17	Dbf4	DMS	Females	0.134465	0.673508	0.901312
1362	ENSMUSG00000002307.17	Daxx	DLS	Males	0.11417	0.402038	0.763511
1363	ENSMUSG00000002307.17	Daxx	DLS	Females	-0.00500946	0.956214	0.991671
1364	ENSMUSG00000002307.17	Daxx	DMS	Females	0.0945795	0.230922	0.62149
1365	ENSMUSG00000002307.17	Daxx	DMS	Males	0.135566	0.075686	0.381096
1366	ENSMUSG00000002308.17	Cd320	DLS	Males	-0.0327352	0.869689	0.967658
1367	ENSMUSG00000002308.17	Cd320	DMS	Males	-0.0761634	0.553465	0.84843
1368	ENSMUSG00000002308.17	Cd320	DLS	Females	-0.137534	0.466074	0.80283
1369	ENSMUSG00000002308.17	Cd320	DMS	Females	0.27139	0.0606242	0.343453
1370	ENSMUSG00000002319.17	Ipo4	DLS	Males	-0.162055	0.309899	0.695066
1371	ENSMUSG00000002319.17	Ipo4	DMS	Males	0.0465305	0.702645	0.912262
1372	ENSMUSG00000002319.17	Ipo4	DMS	Females	0.094581	0.31619	0.701077
1373	ENSMUSG00000002319.17	Ipo4	DLS	Females	-0.0113876	0.909315	0.978834
1374	ENSMUSG00000002320.16	Tm9sf1	DLS	Males	-0.152037	0.0922153	0.415951
1375	ENSMUSG00000002320.16	Tm9sf1	DLS	Females	0.0279811	0.755707	0.930662
1376	ENSMUSG00000002320.16	Tm9sf1	DMS	Females	0.122351	0.167171	0.542197
1377	ENSMUSG00000002320.16	Tm9sf1	DMS	Males	0.0798136	0.312726	0.697734
1378	ENSMUSG00000002324.9	Rec8	DMS	Females	0.342093	0.235266	0.625748
1379	ENSMUSG00000002324.9	Rec8	DLS	Males	-0.136205	0.61371	0.876896
1380	ENSMUSG00000002324.9	Rec8	DLS	Females	-0.147209	0.564709	0.854315
1381	ENSMUSG00000002324.9	Rec8	DMS	Males	0.2422	0.456706	0.797092
1382	ENSMUSG00000002325.16	Irf9	DLS	Females	0.113943	0.535576	0.83996
1383	ENSMUSG00000002325.16	Irf9	DMS	Females	0.630195	0.0641808	0.352848
1384	ENSMUSG00000002325.16	Irf9	DMS	Males	0.012028	0.946425	0.988928
1385	ENSMUSG00000002325.16	Irf9	DLS	Males	0.0922457	0.628972	0.88294
1386	ENSMUSG00000002326.7	Gmpr2	DLS	Males	0.254523	0.00884589	0.123442
1387	ENSMUSG00000002326.7	Gmpr2	DMS	Males	-0.00501662	0.95765	0.991893
1388	ENSMUSG00000002326.7	Gmpr2	DMS	Females	-0.12095	0.243274	0.633683
1389	ENSMUSG00000002326.7	Gmpr2	DLS	Females	0.178716	0.0715178	0.370741
1390	ENSMUSG00000002329.8	Mdp1	DLS	Males	-0.00933326	0.941138	0.987104
1391	ENSMUSG00000002329.8	Mdp1	DMS	Males	0.0228104	0.863962	0.965924
1392	ENSMUSG00000002329.8	Mdp1	DLS	Females	-0.122363	0.245517	0.636169
1393	ENSMUSG00000002329.8	Mdp1	DMS	Females	0.00227419	0.980831	0.997543
1394	ENSMUSG00000002332.17	Dhrs1	DLS	Males	-0.164734	0.341898	0.720451
1395	ENSMUSG00000002332.17	Dhrs1	DMS	Females	-0.231798	0.00897615	0.124468
1396	ENSMUSG00000002332.17	Dhrs1	DMS	Males	-0.206198	0.0298131	0.240093
1397	ENSMUSG00000002332.17	Dhrs1	DLS	Females	-0.0881512	0.255482	0.646772
1398	ENSMUSG00000002341.9	Ncan	DMS	Males	-0.382657	0.00023217	0.0116101
1399	ENSMUSG00000002341.9	Ncan	DMS	Females	-0.307183	0.00789068	0.115517
1400	ENSMUSG00000002341.9	Ncan	DLS	Females	-0.337274	0.0416712	0.285563
1401	ENSMUSG00000002341.9	Ncan	DLS	Males	-0.553058	2.49e-05	0.00239115
1402	ENSMUSG00000002342.18	Tmem161a	DLS	Males	-0.00962471	0.924698	0.982585
1403	ENSMUSG00000002342.18	Tmem161a	DMS	Males	0.171403	0.178316	0.557038
1404	ENSMUSG00000002342.18	Tmem161a	DMS	Females	0.223341	0.131163	0.486638
1405	ENSMUSG00000002342.18	Tmem161a	DLS	Females	0.0389802	0.786335	0.941237
1406	ENSMUSG00000002343.12	Armc6	DMS	Females	-0.193202	0.200304	0.584589
1407	ENSMUSG00000002343.12	Armc6	DLS	Females	-0.166829	0.0999271	0.431367
1408	ENSMUSG00000002343.12	Armc6	DMS	Males	-0.0995254	0.353881	0.729052
1409	ENSMUSG00000002343.12	Armc6	DLS	Males	-0.122174	0.374605	0.74406
1410	ENSMUSG00000002345.19	Borcs8	DLS	Males	0.00379431	0.973904	0.996409
1411	ENSMUSG00000002345.19	Borcs8	DMS	Females	0.109221	0.21609	0.603343
1412	ENSMUSG00000002345.19	Borcs8	DLS	Females	0.0562776	0.56707	0.855504
1413	ENSMUSG00000002345.19	Borcs8	DMS	Males	-0.0344261	0.717353	0.918323
1414	ENSMUSG00000002346.17	Slc25a42	DLS	Males	-0.0935997	0.328069	0.711402
1415	ENSMUSG00000002346.17	Slc25a42	DMS	Males	0.0721665	0.441768	0.788442
1416	ENSMUSG00000002346.17	Slc25a42	DLS	Females	0.00913615	0.92379	0.982151
1417	ENSMUSG00000002346.17	Slc25a42	DMS	Females	-0.0569779	0.537338	0.840766
1418	ENSMUSG00000002365.11	Snx9	DMS	Males	0.123138	0.345102	0.722813
1419	ENSMUSG00000002365.11	Snx9	DLS	Females	-0.0640441	0.488054	0.814604
1420	ENSMUSG00000002365.11	Snx9	DLS	Males	0.076235	0.435374	0.784244
1421	ENSMUSG00000002365.11	Snx9	DMS	Females	0.349541	0.00164913	0.0434945
1422	ENSMUSG00000002372.10	Ranbp3	DLS	Females	-0.0331482	0.601765	0.871683
1423	ENSMUSG00000002372.10	Ranbp3	DMS	Males	0.0157461	0.799974	0.945699
1424	ENSMUSG00000002372.10	Ranbp3	DMS	Females	-0.0253876	0.609379	0.875171
1425	ENSMUSG00000002372.10	Ranbp3	DLS	Males	-0.0239328	0.768288	0.935211
1426	ENSMUSG00000002379.8	Ndufa11	DLS	Males	0.0277442	0.876132	0.969581
1427	ENSMUSG00000002379.8	Ndufa11	DLS	Females	-0.00881786	0.889687	0.973286
1428	ENSMUSG00000002379.8	Ndufa11	DMS	Females	0.145003	0.0984641	0.428257
1429	ENSMUSG00000002379.8	Ndufa11	DMS	Males	0.0191754	0.831134	0.955637
1430	ENSMUSG00000002393.15	Nr2f6	DMS	Males	0.0622222	0.687105	0.906755
1431	ENSMUSG00000002393.15	Nr2f6	DLS	Males	-0.350164	0.0836142	0.397899
1432	ENSMUSG00000002393.15	Nr2f6	DLS	Females	-0.366953	0.00375882	0.0738298
1433	ENSMUSG00000002393.15	Nr2f6	DMS	Females	-0.00815532	0.94836	0.989495
1434	ENSMUSG00000002395.15	Use1	DMS	Males	-0.212123	0.0380316	0.272972
1435	ENSMUSG00000002395.15	Use1	DLS	Females	-0.0892172	0.375499	0.744924
1436	ENSMUSG00000002395.15	Use1	DLS	Males	-0.0839662	0.572105	0.857962
1437	ENSMUSG00000002395.15	Use1	DMS	Females	-0.130132	0.0934455	0.418834
1438	ENSMUSG00000002396.9	Ocel1	DLS	Males	0.414642	0.028905	0.236337
1439	ENSMUSG00000002396.9	Ocel1	DLS	Females	-0.110653	0.341876	0.720431
1440	ENSMUSG00000002396.9	Ocel1	DMS	Males	-0.0524477	0.741065	0.925974
1441	ENSMUSG00000002396.9	Ocel1	DMS	Females	-0.23671	0.160746	0.5323
1442	ENSMUSG00000002409.19	Dyrk1b	DMS	Females	-0.155327	0.0487464	0.308403
1443	ENSMUSG00000002409.19	Dyrk1b	DLS	Females	-0.205725	0.0664045	0.358602
1444	ENSMUSG00000002409.19	Dyrk1b	DLS	Males	-0.115071	0.23585	0.626447
1445	ENSMUSG00000002409.19	Dyrk1b	DMS	Males	0.0518192	0.618774	0.878533
1446	ENSMUSG00000002413.16	Braf	DLS	Males	0.0303661	0.798953	0.945652
1447	ENSMUSG00000002413.16	Braf	DLS	Females	0.212383	0.0208239	0.19949
1448	ENSMUSG00000002413.16	Braf	DMS	Males	0.131716	0.213582	0.600206
1449	ENSMUSG00000002413.16	Braf	DMS	Females	0.0491979	0.625501	0.881413
1450	ENSMUSG00000002416.14	Ndufb2	DMS	Males	-0.184907	0.0907338	0.41345
1451	ENSMUSG00000002416.14	Ndufb2	DLS	Females	0.0405721	0.549606	0.846521
1452	ENSMUSG00000002416.14	Ndufb2	DMS	Females	0.104873	0.133265	0.490001
1453	ENSMUSG00000002416.14	Ndufb2	DLS	Males	-0.0733345	0.679726	0.903896
1454	ENSMUSG00000002428.13	Hltf	DMS	Females	0.0795335	0.544258	0.844102
1455	ENSMUSG00000002428.13	Hltf	DMS	Males	-0.0202467	0.853033	0.962578
1456	ENSMUSG00000002428.13	Hltf	DLS	Females	0.135599	0.309544	0.694855
1457	ENSMUSG00000002428.13	Hltf	DLS	Males	0.0760156	0.513641	0.829171
1458	ENSMUSG00000002455.15	Prpf6	DMS	Males	0.116005	0.17484	0.552843
1459	ENSMUSG00000002455.15	Prpf6	DLS	Males	0.146087	0.106268	0.442314
1460	ENSMUSG00000002455.15	Prpf6	DMS	Females	0.10656	0.245407	0.63606
1461	ENSMUSG00000002455.15	Prpf6	DLS	Females	0.237971	0.00170727	0.0442762
1462	ENSMUSG00000002458.14	Rgs19	DLS	Males	0.0313295	0.874719	0.969194
1463	ENSMUSG00000002458.14	Rgs19	DMS	Males	0.203902	0.423967	0.777799
1464	ENSMUSG00000002458.14	Rgs19	DMS	Females	0.0413448	0.819995	0.951758
1465	ENSMUSG00000002458.14	Rgs19	DLS	Females	-0.12844	0.291901	0.67947
1466	ENSMUSG00000002459.18	Rgs20	DMS	Males	0.0760676	0.696796	0.910235
1467	ENSMUSG00000002459.18	Rgs20	DLS	Males	-0.0429387	0.818926	0.951457
1468	ENSMUSG00000002459.18	Rgs20	DLS	Females	0.313341	0.00987594	0.131304
1469	ENSMUSG00000002459.18	Rgs20	DMS	Females	-0.0795589	0.613621	0.876896
1470	ENSMUSG00000002475.17	Abhd3	DLS	Males	-0.342028	0.00563026	0.0941583
1471	ENSMUSG00000002475.17	Abhd3	DLS	Females	-0.195535	0.068617	0.363979
1472	ENSMUSG00000002475.17	Abhd3	DMS	Males	-0.359351	0.00455613	0.0828751
1473	ENSMUSG00000002475.17	Abhd3	DMS	Females	0.119733	0.400986	0.762704
1474	ENSMUSG00000002477.6	Snrpd1	DMS	Males	-0.102446	0.266202	0.656461
1475	ENSMUSG00000002477.6	Snrpd1	DLS	Males	0.0546711	0.732555	0.923218
1476	ENSMUSG00000002477.6	Snrpd1	DLS	Females	0.174016	0.045553	0.297988
1477	ENSMUSG00000002477.6	Snrpd1	DMS	Females	0.222493	0.0143097	0.161363
1478	ENSMUSG00000002486.16	Tchp	DMS	Females	-0.0150463	0.891298	0.973674
1479	ENSMUSG00000002486.16	Tchp	DMS	Males	0.336362	0.0017775	0.0455287
1480	ENSMUSG00000002486.16	Tchp	DLS	Females	0.164617	0.152807	0.52036
1481	ENSMUSG00000002486.16	Tchp	DLS	Males	0.179341	0.0842736	0.39934
1482	ENSMUSG00000002489.17	Tiam1	DMS	Males	0.330657	0.0203205	0.196434
1483	ENSMUSG00000002489.17	Tiam1	DLS	Females	0.315697	0.130802	0.486064
1484	ENSMUSG00000002489.17	Tiam1	DLS	Males	0.217006	0.31272	0.697734
1485	ENSMUSG00000002489.17	Tiam1	DMS	Females	0.10797	0.242786	0.632986
1486	ENSMUSG00000002496.11	Tsc2	DLS	Males	-0.097126	0.503387	0.824095
1487	ENSMUSG00000002496.11	Tsc2	DLS	Females	-0.0136118	0.916688	0.980206
1488	ENSMUSG00000002496.11	Tsc2	DMS	Males	-0.0866843	0.593213	0.868243
1489	ENSMUSG00000002496.11	Tsc2	DMS	Females	-0.0610655	0.41105	0.770215
1490	ENSMUSG00000002500.16	Rpl3l	DLS	Males	-0.204812	0.546781	0.845301
1491	ENSMUSG00000002500.16	Rpl3l	DMS	Males	-0.262838	0.539447	0.841887
1492	ENSMUSG00000002500.16	Rpl3l	DLS	Females	-0.839277	0.02397	0.214062
1493	ENSMUSG00000002500.16	Rpl3l	DMS	Females	0.0746545	0.832805	0.956287
1494	ENSMUSG00000002504.16	Slc9a3r2	DMS	Females	0.209349	0.212186	0.598861
1495	ENSMUSG00000002504.16	Slc9a3r2	DLS	Females	-0.214291	0.0250899	0.219244
1496	ENSMUSG00000002504.16	Slc9a3r2	DMS	Males	0.346058	0.149306	0.515214
1497	ENSMUSG00000002504.16	Slc9a3r2	DLS	Males	0.00721918	0.953893	0.991058
1498	ENSMUSG00000002524.18	Puf60	DMS	Females	-0.0185686	0.690125	0.90815
1499	ENSMUSG00000002524.18	Puf60	DLS	Females	0.0268065	0.67243	0.90096
1500	ENSMUSG00000002524.18	Puf60	DLS	Males	-0.0397815	0.539899	0.841997
1501	ENSMUSG00000002524.18	Puf60	DMS	Males	0.0408766	0.48951	0.815445
1502	ENSMUSG00000002546.18	Golga2	DLS	Males	-0.0167894	0.839143	0.958027
1503	ENSMUSG00000002546.18	Golga2	DMS	Males	0.0654609	0.386044	0.75227
1504	ENSMUSG00000002546.18	Golga2	DMS	Females	-0.0637017	0.225163	0.614708
1505	ENSMUSG00000002546.18	Golga2	DLS	Females	-0.0377793	0.571225	0.857532
1506	ENSMUSG00000002550.17	Uck1	DLS	Females	-0.0288918	0.578632	0.860974
1507	ENSMUSG00000002550.17	Uck1	DLS	Males	-0.0452156	0.52074	0.833449
1508	ENSMUSG00000002550.17	Uck1	DMS	Males	-0.0221035	0.757541	0.931135
1509	ENSMUSG00000002550.17	Uck1	DMS	Females	-0.0498443	0.506158	0.825873
1510	ENSMUSG00000002565.17	Scin	DMS	Males	0.684743	0.318715	0.7032
1511	ENSMUSG00000002565.17	Scin	DMS	Females	0.342376	0.558588	0.851216
1512	ENSMUSG00000002578.19	Ikzf4	DMS	Females	-0.333047	0.0715329	0.370775
1513	ENSMUSG00000002578.19	Ikzf4	DLS	Males	-0.30026	0.0543204	0.324922
1514	ENSMUSG00000002578.19	Ikzf4	DMS	Males	0.010629	0.951621	0.990376
1515	ENSMUSG00000002578.19	Ikzf4	DLS	Females	-0.18178	0.304203	0.690263
1516	ENSMUSG00000002580.8	Mien1	DMS	Females	-0.0167701	0.843203	0.959602
1517	ENSMUSG00000002580.8	Mien1	DLS	Females	-0.0104112	0.869646	0.967643
1518	ENSMUSG00000002580.8	Mien1	DLS	Males	-0.0580035	0.725783	0.921164
1519	ENSMUSG00000002580.8	Mien1	DMS	Males	-0.212596	0.0567977	0.332727
1520	ENSMUSG00000002588.14	Pon1	DLS	Males	-1.06095	0.27189	0.662056
1521	ENSMUSG00000002588.14	Pon1	DMS	Males	-1.13346	0.372457	0.742575
1522	ENSMUSG00000002588.14	Pon1	DMS	Females	1.08514	0.319108	0.703448
1523	ENSMUSG00000002602.17	Axl	DLS	Males	-0.350465	0.00589068	0.0968925
1524	ENSMUSG00000002602.17	Axl	DMS	Males	-0.271901	0.00811119	0.117728
1525	ENSMUSG00000002602.17	Axl	DLS	Females	-0.191132	0.0832925	0.397332
1526	ENSMUSG00000002602.17	Axl	DMS	Females	-0.148176	0.0644652	0.3535
1527	ENSMUSG00000002603.16	Tgfb1	DLS	Males	-0.396517	0.0255678	0.221153
1528	ENSMUSG00000002603.16	Tgfb1	DMS	Females	-0.441923	0.00297332	0.0633583
1529	ENSMUSG00000002603.16	Tgfb1	DMS	Males	-0.729365	4.52e-06	0.00064312
1530	ENSMUSG00000002603.16	Tgfb1	DLS	Females	-0.66553	0.000186237	0.00997543
1531	ENSMUSG00000002608.9	Ccdc97	DMS	Females	-0.0367205	0.608539	0.874688
1532	ENSMUSG00000002608.9	Ccdc97	DMS	Males	0.151803	0.120686	0.468918
1533	ENSMUSG00000002608.9	Ccdc97	DLS	Males	0.0314132	0.775662	0.937637
1534	ENSMUSG00000002608.9	Ccdc97	DLS	Females	0.070638	0.329877	0.712228
1535	ENSMUSG00000002617.15	Zfp40	DLS	Females	0.188892	0.336213	0.716373
1536	ENSMUSG00000002617.15	Zfp40	DMS	Females	-0.0127865	0.909567	0.978834
1537	ENSMUSG00000002617.15	Zfp40	DMS	Males	-0.196261	0.143938	0.507313
1538	ENSMUSG00000002617.15	Zfp40	DLS	Males	-0.15777	0.351049	0.727121
1539	ENSMUSG00000002625.11	Akap8l	DMS	Females	0.0331399	0.806661	0.947372
1540	ENSMUSG00000002625.11	Akap8l	DMS	Males	0.0883243	0.532745	0.838829
1541	ENSMUSG00000002625.11	Akap8l	DLS	Males	-0.0380117	0.855038	0.963237
1542	ENSMUSG00000002625.11	Akap8l	DLS	Females	0.073957	0.64522	0.889542
1543	ENSMUSG00000002633.5	Shh	DMS	Females	0.0899231	0.808178	0.947783
1544	ENSMUSG00000002633.5	Shh	DLS	Males	-0.0181101	0.917558	0.980339
1545	ENSMUSG00000002633.5	Shh	DLS	Females	0.0276976	0.842427	0.959228
1546	ENSMUSG00000002633.5	Shh	DMS	Males	0.0332848	0.887552	0.972702
1547	ENSMUSG00000002635.12	Pdcd2l	DLS	Males	-0.0116618	0.934854	0.985652
1548	ENSMUSG00000002635.12	Pdcd2l	DLS	Females	0.0408094	0.708334	0.914581
1549	ENSMUSG00000002635.12	Pdcd2l	DMS	Females	0.148651	0.209357	0.595446
1550	ENSMUSG00000002635.12	Pdcd2l	DMS	Males	0.0269298	0.822797	0.952463
1551	ENSMUSG00000002658.10	Gtf2f1	DLS	Males	0.0404822	0.498704	0.821169
1552	ENSMUSG00000002658.10	Gtf2f1	DMS	Females	0.0185796	0.729483	0.922594
1553	ENSMUSG00000002658.10	Gtf2f1	DLS	Females	-0.0143507	0.839057	0.958
1554	ENSMUSG00000002658.10	Gtf2f1	DMS	Males	-0.0196733	0.818675	0.951337
1555	ENSMUSG00000002660.9	Clpp	DMS	Males	0.119642	0.211488	0.598039
1556	ENSMUSG00000002660.9	Clpp	DLS	Males	0.047967	0.609295	0.8751
1557	ENSMUSG00000002660.9	Clpp	DLS	Females	0.0116926	0.878361	0.970174
1558	ENSMUSG00000002660.9	Clpp	DMS	Females	0.135354	0.07698	0.383922
1559	ENSMUSG00000002661.15	Alkbh7	DMS	Males	-0.0762317	0.612488	0.87661
1560	ENSMUSG00000002661.15	Alkbh7	DLS	Males	-0.159406	0.34725	0.724439
1561	ENSMUSG00000002661.15	Alkbh7	DMS	Females	-0.0765629	0.510262	0.827878
1562	ENSMUSG00000002661.15	Alkbh7	DLS	Females	-0.177048	0.115468	0.458857
1563	ENSMUSG00000002664.3	Pspn	DMS	Males	0.157289	0.748312	0.928158
1564	ENSMUSG00000002664.3	Pspn	DLS	Males	-0.922915	0.125906	0.477348
1565	ENSMUSG00000002664.3	Pspn	DMS	Females	-0.942908	0.0907298	0.41345
1566	ENSMUSG00000002668.9	Dennd1c	DMS	Females	0.585342	0.228004	0.618042
1567	ENSMUSG00000002668.9	Dennd1c	DMS	Males	-0.824432	0.131429	0.487055
1568	ENSMUSG00000002668.9	Dennd1c	DLS	Females	-0.334998	0.5075	0.826527
1569	ENSMUSG00000002668.9	Dennd1c	DLS	Males	-0.591509	0.188279	0.569404
1570	ENSMUSG00000002679.15	Med6	DLS	Males	0.0943649	0.448229	0.79211
1571	ENSMUSG00000002679.15	Med6	DLS	Females	0.138488	0.234275	0.624757
1572	ENSMUSG00000002679.15	Med6	DMS	Males	-0.0340745	0.820029	0.951758
1573	ENSMUSG00000002679.15	Med6	DMS	Females	0.0673302	0.566782	0.855244
1574	ENSMUSG00000002688.9	Prkd1	DLS	Females	0.316813	0.0224133	0.207182
1575	ENSMUSG00000002688.9	Prkd1	DLS	Males	0.185195	0.224665	0.614375
1576	ENSMUSG00000002688.9	Prkd1	DMS	Females	0.137998	0.360924	0.73488
1577	ENSMUSG00000002688.9	Prkd1	DMS	Males	0.0639762	0.698445	0.911019
1578	ENSMUSG00000002699.14	Lcp2	DLS	Females	-0.244124	0.180129	0.559507
1579	ENSMUSG00000002699.14	Lcp2	DLS	Males	-0.230341	0.371572	0.742082
1580	ENSMUSG00000002699.14	Lcp2	DMS	Females	-0.381519	0.024584	0.216716
1581	ENSMUSG00000002699.14	Lcp2	DMS	Males	-0.585294	0.00582444	0.0961533
1582	ENSMUSG00000002718.15	Cse1l	DMS	Males	0.173056	0.0943199	0.42028
1583	ENSMUSG00000002718.15	Cse1l	DLS	Females	0.204542	0.00680315	0.105855
1584	ENSMUSG00000002718.15	Cse1l	DLS	Males	-0.0430776	0.710108	0.915429
1585	ENSMUSG00000002718.15	Cse1l	DMS	Females	0.134352	0.0753434	0.380617
1586	ENSMUSG00000002728.15	Naa20	DLS	Females	0.0585355	0.220881	0.609169
1587	ENSMUSG00000002728.15	Naa20	DLS	Males	0.0337138	0.683013	0.904927
1588	ENSMUSG00000002728.15	Naa20	DMS	Females	0.175605	0.0224198	0.207217
1589	ENSMUSG00000002728.15	Naa20	DMS	Males	-0.00012172	0.998894	1
1590	ENSMUSG00000002731.7	Prkra	DLS	Males	-0.0876966	0.577719	0.86054
1591	ENSMUSG00000002731.7	Prkra	DLS	Females	-0.201095	0.134122	0.491311
1592	ENSMUSG00000002731.7	Prkra	DMS	Females	-0.04368	0.733247	0.923391
1593	ENSMUSG00000002731.7	Prkra	DMS	Males	-0.149042	0.426124	0.778989
1594	ENSMUSG00000002732.15	Fkbp7	DLS	Females	0.301333	0.190718	0.571986
1595	ENSMUSG00000002732.15	Fkbp7	DMS	Females	-0.670145	0.00409737	0.0781284
1596	ENSMUSG00000002732.15	Fkbp7	DLS	Males	0.125326	0.6168	0.877871
1597	ENSMUSG00000002732.15	Fkbp7	DMS	Males	-0.16061	0.535945	0.840112
1598	ENSMUSG00000002733.9	Plekha3	DLS	Males	0.0134111	0.866468	0.966704
1599	ENSMUSG00000002733.9	Plekha3	DMS	Females	0.395707	0.000188637	0.0100534
1600	ENSMUSG00000002733.9	Plekha3	DLS	Females	0.1042	0.238317	0.629168
1601	ENSMUSG00000002733.9	Plekha3	DMS	Males	0.113955	0.240393	0.631455
1602	ENSMUSG00000002741.10	Ykt6	DMS	Males	-0.139324	0.124407	0.474463
1603	ENSMUSG00000002741.10	Ykt6	DLS	Females	-0.083035	0.28215	0.670785
1604	ENSMUSG00000002741.10	Ykt6	DMS	Females	-0.187978	0.00173859	0.0448544
1605	ENSMUSG00000002741.10	Ykt6	DLS	Males	-0.0388246	0.676691	0.902949
1606	ENSMUSG00000002748.8	Baz1b	DLS	Females	0.194907	0.104945	0.440268
1607	ENSMUSG00000002748.8	Baz1b	DMS	Males	0.25289	0.00575227	0.0954148
1608	ENSMUSG00000002748.8	Baz1b	DLS	Males	0.154407	0.0420185	0.286738
1609	ENSMUSG00000002748.8	Baz1b	DMS	Females	0.139776	0.182854	0.56311
1610	ENSMUSG00000002763.17	Pex6	DLS	Females	0.152491	0.131866	0.487839
1611	ENSMUSG00000002763.17	Pex6	DMS	Females	0.111433	0.312764	0.697758
1612	ENSMUSG00000002763.17	Pex6	DMS	Males	0.188259	0.100347	0.432002
1613	ENSMUSG00000002763.17	Pex6	DLS	Males	0.0300282	0.828813	0.954816
1614	ENSMUSG00000002767.14	Mrpl2	DMS	Males	-0.0948806	0.232599	0.622926
1615	ENSMUSG00000002767.14	Mrpl2	DLS	Females	-0.0647505	0.395214	0.758804
1616	ENSMUSG00000002767.14	Mrpl2	DLS	Males	0.13631	0.431735	0.782251
1617	ENSMUSG00000002767.14	Mrpl2	DMS	Females	0.0233464	0.770659	0.935902
1618	ENSMUSG00000002768.9	Mea1	DMS	Males	-0.278739	0.00295224	0.0629811
1619	ENSMUSG00000002768.9	Mea1	DLS	Males	-0.146575	0.16273	0.53527
1620	ENSMUSG00000002768.9	Mea1	DLS	Females	-0.183219	0.027594	0.230316
1621	ENSMUSG00000002768.9	Mea1	DMS	Females	-0.0437247	0.618662	0.878533
1622	ENSMUSG00000002769.10	Gnmt	DLS	Males	-0.556018	0.388724	0.753969
1623	ENSMUSG00000002769.10	Gnmt	DMS	Males	0.614818	0.451142	0.79373
1624	ENSMUSG00000002769.10	Gnmt	DMS	Females	1.29701	0.0464236	0.300992
1625	ENSMUSG00000002769.10	Gnmt	DLS	Females	0.0778801	0.894476	0.974757
1626	ENSMUSG00000002771.13	Grin2d	DMS	Females	0.392808	0.123566	0.472772
1627	ENSMUSG00000002771.13	Grin2d	DLS	Females	-0.00969453	0.96544	0.993803
1628	ENSMUSG00000002771.13	Grin2d	DMS	Males	0.405997	0.134573	0.492238
1629	ENSMUSG00000002771.13	Grin2d	DLS	Males	-0.0977417	0.435141	0.784184
1630	ENSMUSG00000002778.15	Kdelr1	DMS	Females	0.00742543	0.89877	0.975846
1631	ENSMUSG00000002778.15	Kdelr1	DMS	Males	-0.0693577	0.305635	0.691512
1632	ENSMUSG00000002778.15	Kdelr1	DLS	Males	-0.0533212	0.522645	0.834281
1633	ENSMUSG00000002778.15	Kdelr1	DLS	Females	-0.071396	0.251023	0.642165
1634	ENSMUSG00000002781.20	Tmem143	DMS	Females	-0.0379362	0.726884	0.92156
1635	ENSMUSG00000002781.20	Tmem143	DLS	Males	-0.168242	0.0766514	0.383077
1636	ENSMUSG00000002781.20	Tmem143	DLS	Females	-0.0742034	0.505146	0.825524
1637	ENSMUSG00000002781.20	Tmem143	DMS	Males	0.0265289	0.834203	0.956681
1638	ENSMUSG00000002797.10	Ggct	DLS	Females	-0.188059	0.216933	0.604333
1639	ENSMUSG00000002797.10	Ggct	DLS	Males	0.250484	0.113699	0.456241
1640	ENSMUSG00000002797.10	Ggct	DMS	Females	0.165157	0.194991	0.577491
1641	ENSMUSG00000002797.10	Ggct	DMS	Males	-0.200748	0.112808	0.454654
1642	ENSMUSG00000002799.7	Jag2	DMS	Females	0.0259021	0.866414	0.966658
1643	ENSMUSG00000002799.7	Jag2	DMS	Males	0.254679	0.229419	0.619653
1644	ENSMUSG00000002799.7	Jag2	DLS	Females	-0.0913055	0.494542	0.818583
1645	ENSMUSG00000002799.7	Jag2	DLS	Males	-0.136351	0.42225	0.77688
1646	ENSMUSG00000002803.15	Btbd6	DMS	Males	0.139892	0.115896	0.45981
1647	ENSMUSG00000002803.15	Btbd6	DLS	Females	0.177662	0.0348031	0.261561
1648	ENSMUSG00000002803.15	Btbd6	DLS	Males	0.0424887	0.612777	0.876719
1649	ENSMUSG00000002803.15	Btbd6	DMS	Females	-0.00875814	0.922462	0.981746
1650	ENSMUSG00000002804.5	Nudt14	DLS	Males	-0.0516151	0.754448	0.930079
1651	ENSMUSG00000002804.5	Nudt14	DMS	Males	-0.346228	0.000268024	0.0127774
1652	ENSMUSG00000002804.5	Nudt14	DMS	Females	0.287257	0.00405538	0.0775093
1653	ENSMUSG00000002804.5	Nudt14	DLS	Females	-0.00544239	0.957943	0.991927
1654	ENSMUSG00000002808.8	Epdr1	DLS	Females	0.0907666	0.218204	0.606159
1655	ENSMUSG00000002808.8	Epdr1	DMS	Females	0.0186219	0.762601	0.932841
1656	ENSMUSG00000002808.8	Epdr1	DMS	Males	-0.00719053	0.912258	0.979573
1657	ENSMUSG00000002808.8	Epdr1	DLS	Males	0.0446541	0.386184	0.752439
1658	ENSMUSG00000002812.5	Flii	DLS	Females	0.039681	0.739761	0.925335
1659	ENSMUSG00000002812.5	Flii	DMS	Females	0.0940524	0.411586	0.770539
1660	ENSMUSG00000002812.5	Flii	DMS	Males	-0.0419936	0.75177	0.929382
1661	ENSMUSG00000002812.5	Flii	DLS	Males	0.1353	0.512093	0.828515
1662	ENSMUSG00000002814.16	Top3a	DLS	Males	-0.0798419	0.728476	0.922244
1663	ENSMUSG00000002814.16	Top3a	DMS	Males	0.195498	0.209703	0.595879
1664	ENSMUSG00000002814.16	Top3a	DMS	Females	-0.0418817	0.794374	0.944142
1665	ENSMUSG00000002814.16	Top3a	DLS	Females	0.15906	0.388867	0.75405
1666	ENSMUSG00000002820.7	Atg4d	DLS	Males	0.0687942	0.50675	0.826116
1667	ENSMUSG00000002820.7	Atg4d	DMS	Males	0.0820317	0.515893	0.830168
1668	ENSMUSG00000002820.7	Atg4d	DLS	Females	0.230419	0.0606068	0.343429
1669	ENSMUSG00000002820.7	Atg4d	DMS	Females	0.233935	0.0189415	0.188614
1670	ENSMUSG00000002825.9	Qtrt1	DLS	Females	0.0354187	0.859325	0.96437
1671	ENSMUSG00000002825.9	Qtrt1	DMS	Females	-0.123693	0.321084	0.705093
1672	ENSMUSG00000002825.9	Qtrt1	DLS	Males	0.216899	0.324015	0.707821
1673	ENSMUSG00000002825.9	Qtrt1	DMS	Males	0.286599	0.15464	0.523043
1674	ENSMUSG00000002831.15	Plin4	DLS	Females	4.21479	2.49e-43	1.86e-38
1675	ENSMUSG00000002831.15	Plin4	DLS	Males	4.248	2.51e-10	1.99e-07
1676	ENSMUSG00000002831.15	Plin4	DMS	Females	4.18138	4.68e-07	0.000104791
1677	ENSMUSG00000002831.15	Plin4	DMS	Males	4.07425	4.25e-13	8.12e-10
1678	ENSMUSG00000002833.12	Hdgfl2	DMS	Males	0.079596	0.26596	0.656377
1679	ENSMUSG00000002833.12	Hdgfl2	DLS	Females	0.0872557	0.0903966	0.413039
1680	ENSMUSG00000002833.12	Hdgfl2	DMS	Females	0.14275	0.0122881	0.148685
1681	ENSMUSG00000002833.12	Hdgfl2	DLS	Males	0.0450257	0.665352	0.898255
1682	ENSMUSG00000002835.10	Chaf1a	DLS	Females	-0.434675	0.105547	0.441093
1683	ENSMUSG00000002835.10	Chaf1a	DMS	Males	-0.0546413	0.830218	0.955301
1684	ENSMUSG00000002835.10	Chaf1a	DLS	Males	-0.620494	0.00437679	0.0810378
1685	ENSMUSG00000002835.10	Chaf1a	DMS	Females	-0.448904	0.0324948	0.251303
1686	ENSMUSG00000002844.10	Adprh	DMS	Males	-0.0464576	0.510504	0.827878
1687	ENSMUSG00000002844.10	Adprh	DMS	Females	0.0119366	0.854575	0.963165
1688	ENSMUSG00000002844.10	Adprh	DLS	Females	0.011676	0.869836	0.96771
1689	ENSMUSG00000002844.10	Adprh	DLS	Males	0.0220047	0.852115	0.962544
1690	ENSMUSG00000002845.15	Tmem39a	DLS	Males	0.110996	0.482952	0.812142
1691	ENSMUSG00000002845.15	Tmem39a	DLS	Females	0.317017	0.199731	0.584084
1692	ENSMUSG00000002845.15	Tmem39a	DMS	Females	0.266472	0.255393	0.646764
1693	ENSMUSG00000002845.15	Tmem39a	DMS	Males	0.169672	0.479883	0.810439
1694	ENSMUSG00000002846.10	Timmdc1	DLS	Females	0.158507	0.208977	0.594927
1695	ENSMUSG00000002846.10	Timmdc1	DMS	Females	0.143943	0.16856	0.544322
1696	ENSMUSG00000002846.10	Timmdc1	DMS	Males	0.163221	0.0691464	0.365421
1697	ENSMUSG00000002846.10	Timmdc1	DLS	Males	0.134728	0.213147	0.599911
1698	ENSMUSG00000002847.8	Pla1a	DMS	Females	1.261	0.00107931	0.0327811
1699	ENSMUSG00000002847.8	Pla1a	DLS	Females	0.340327	0.340348	0.719775
1700	ENSMUSG00000002847.8	Pla1a	DMS	Males	0.960556	0.00054755	0.0206492
1701	ENSMUSG00000002847.8	Pla1a	DLS	Males	1.21493	3.15e-05	0.00285617
1702	ENSMUSG00000002870.9	Mcm2	DMS	Males	-0.0219854	0.896187	0.975213
1703	ENSMUSG00000002870.9	Mcm2	DLS	Females	0.0968855	0.649296	0.890978
1704	ENSMUSG00000002870.9	Mcm2	DLS	Males	0.106995	0.57918	0.861313
1705	ENSMUSG00000002870.9	Mcm2	DMS	Females	-0.257071	0.100829	0.432836
1706	ENSMUSG00000002871.15	Tpra1	DLS	Males	0.112278	0.367215	0.739269
1707	ENSMUSG00000002871.15	Tpra1	DMS	Males	0.201685	0.131834	0.487795
1708	ENSMUSG00000002871.15	Tpra1	DLS	Females	0.108903	0.218079	0.605925
1709	ENSMUSG00000002871.15	Tpra1	DMS	Females	0.222749	0.0661947	0.357862
1710	ENSMUSG00000002881.15	Nab1	DMS	Males	-0.100737	0.561494	0.852525
1711	ENSMUSG00000002881.15	Nab1	DLS	Males	-0.371005	0.0829535	0.396753
1712	ENSMUSG00000002881.15	Nab1	DLS	Females	-0.0977917	0.56498	0.854478
1713	ENSMUSG00000002881.15	Nab1	DMS	Females	0.271202	0.107267	0.44436
1714	ENSMUSG00000002885.15	Adgre5	DMS	Males	-0.0416355	0.837127	0.957497
1715	ENSMUSG00000002885.15	Adgre5	DLS	Males	-0.196001	0.384233	0.751405
1716	ENSMUSG00000002885.15	Adgre5	DLS	Females	-0.175299	0.259669	0.651215
1717	ENSMUSG00000002885.15	Adgre5	DMS	Females	0.00380919	0.981058	0.997655
1718	ENSMUSG00000002897.6	Il17ra	DLS	Females	-0.0245858	0.883916	0.971561
1719	ENSMUSG00000002897.6	Il17ra	DMS	Males	-0.0213455	0.89976	0.976103
1720	ENSMUSG00000002897.6	Il17ra	DLS	Males	0.226342	0.133495	0.490339
1721	ENSMUSG00000002897.6	Il17ra	DMS	Females	-0.120181	0.572037	0.857897
1722	ENSMUSG00000002900.18	Lamb1	DLS	Females	-0.0750429	0.597536	0.870127
1723	ENSMUSG00000002900.18	Lamb1	DLS	Males	-0.1122	0.58043	0.861848
1724	ENSMUSG00000002900.18	Lamb1	DMS	Males	-0.185714	0.373332	0.743277
1725	ENSMUSG00000002900.18	Lamb1	DMS	Females	0.0320629	0.836481	0.957449
1726	ENSMUSG00000002908.18	Kcnn1	DLS	Females	0.0374427	0.8493	0.961797
1727	ENSMUSG00000002908.18	Kcnn1	DMS	Females	-0.161142	0.263092	0.654206
1728	ENSMUSG00000002908.18	Kcnn1	DLS	Males	0.379286	0.000149559	0.0085253
1729	ENSMUSG00000002908.18	Kcnn1	DMS	Males	0.0921656	0.619002	0.878649
1730	ENSMUSG00000002910.12	Arrdc2	DLS	Females	1.40927	1.45e-05	0.00157977
1731	ENSMUSG00000002910.12	Arrdc2	DMS	Females	1.49295	0.00349637	0.0702667
1732	ENSMUSG00000002910.12	Arrdc2	DMS	Males	1.09647	2.41e-05	0.00232627
1733	ENSMUSG00000002910.12	Arrdc2	DLS	Males	0.99086	0.000302273	0.013765
1734	ENSMUSG00000002944.16	Cd36	DLS	Males	-0.938791	0.260767	0.65223
1735	ENSMUSG00000002944.16	Cd36	DMS	Males	-1.06946	0.363295	0.736535
1736	ENSMUSG00000002944.16	Cd36	DLS	Females	0.308592	0.573521	0.858625
1737	ENSMUSG00000002944.16	Cd36	DMS	Females	-0.0560276	0.95189	0.990391
1738	ENSMUSG00000002948.20	Map2k7	DLS	Males	-0.0220453	0.779476	0.939109
1739	ENSMUSG00000002948.20	Map2k7	DLS	Females	0.0304228	0.708938	0.914822
1740	ENSMUSG00000002948.20	Map2k7	DMS	Males	0.0893138	0.124551	0.474602
1741	ENSMUSG00000002948.20	Map2k7	DMS	Females	-0.0422702	0.479589	0.810383
1742	ENSMUSG00000002949.16	Timm44	DLS	Males	0.0685643	0.616995	0.877899
1743	ENSMUSG00000002949.16	Timm44	DLS	Females	0.181031	0.156321	0.525602
1744	ENSMUSG00000002949.16	Timm44	DMS	Males	-0.0966757	0.365125	0.737491
1745	ENSMUSG00000002949.16	Timm44	DMS	Females	-0.0354661	0.721559	0.919649
1746	ENSMUSG00000002957.12	Ap2a2	DMS	Males	0.279381	0.000460705	0.0184193
1747	ENSMUSG00000002957.12	Ap2a2	DMS	Females	-0.00333195	0.975693	0.996707
1748	ENSMUSG00000002957.12	Ap2a2	DLS	Females	0.0395063	0.736092	0.924345
1749	ENSMUSG00000002957.12	Ap2a2	DLS	Males	0.179483	0.0994227	0.430435
1750	ENSMUSG00000002963.18	Pnkp	DLS	Males	-0.291311	0.0354254	0.263629
1751	ENSMUSG00000002963.18	Pnkp	DLS	Females	-0.0582295	0.586479	0.864803
1752	ENSMUSG00000002963.18	Pnkp	DMS	Males	0.121849	0.256221	0.647654
1753	ENSMUSG00000002963.18	Pnkp	DMS	Females	-0.174819	0.0439172	0.292625
1754	ENSMUSG00000002968.10	Med25	DLS	Females	-0.0511489	0.587005	0.865116
1755	ENSMUSG00000002968.10	Med25	DLS	Males	-0.0775728	0.483999	0.812706
1756	ENSMUSG00000002968.10	Med25	DMS	Males	0.0457042	0.509631	0.827632
1757	ENSMUSG00000002968.10	Med25	DMS	Females	0.0021627	0.98053	0.997537
1758	ENSMUSG00000002980.15	Bcam	DMS	Males	-0.685704	0.0135581	0.156624
1759	ENSMUSG00000002980.15	Bcam	DLS	Females	-0.405964	0.0280438	0.232327
1760	ENSMUSG00000002980.15	Bcam	DMS	Females	0.54182	0.276629	0.666581
1761	ENSMUSG00000002980.15	Bcam	DLS	Males	-0.19288	0.244998	0.635723
1762	ENSMUSG00000002981.11	Clptm1	DLS	Females	0.0184048	0.819505	0.951638
1763	ENSMUSG00000002981.11	Clptm1	DLS	Males	-0.109662	0.154758	0.523237
1764	ENSMUSG00000002981.11	Clptm1	DMS	Females	-0.0631277	0.398127	0.760864
1765	ENSMUSG00000002981.11	Clptm1	DMS	Males	-0.00621804	0.931646	0.984684
1766	ENSMUSG00000002983.18	Relb	DMS	Males	0.092728	0.465267	0.802317
1767	ENSMUSG00000002983.18	Relb	DLS	Males	0.29544	0.0871549	0.405324
1768	ENSMUSG00000002983.18	Relb	DLS	Females	-0.0595871	0.726289	0.92136
1769	ENSMUSG00000002983.18	Relb	DMS	Females	-0.159878	0.38262	0.750011
1770	ENSMUSG00000002984.18	Tomm40	DLS	Females	-0.017517	0.769917	0.935693
1771	ENSMUSG00000002984.18	Tomm40	DMS	Males	0.1106	0.226408	0.616298
1772	ENSMUSG00000002984.18	Tomm40	DMS	Females	-0.0132828	0.816409	0.950352
1773	ENSMUSG00000002984.18	Tomm40	DLS	Males	-0.0897249	0.431263	0.782073
1774	ENSMUSG00000002985.17	Apoe	DMS	Males	0.0257338	0.757887	0.931211
1775	ENSMUSG00000002985.17	Apoe	DMS	Females	0.230226	0.0132299	0.154201
1776	ENSMUSG00000002985.17	Apoe	DLS	Females	0.243727	0.025522	0.221017
1777	ENSMUSG00000002985.17	Apoe	DLS	Males	0.227081	0.154547	0.522965
1778	ENSMUSG00000002996.18	Hbp1	DLS	Males	0.0369409	0.690306	0.908177
1779	ENSMUSG00000002996.18	Hbp1	DMS	Males	0.0862966	0.385928	0.752194
1780	ENSMUSG00000002996.18	Hbp1	DMS	Females	0.198696	0.0361268	0.266385
1781	ENSMUSG00000002996.18	Hbp1	DLS	Females	0.156449	0.193643	0.576069
1782	ENSMUSG00000002997.16	Prkar2b	DMS	Females	0.0456331	0.716171	0.917926
1783	ENSMUSG00000002997.16	Prkar2b	DMS	Males	-0.0497049	0.681173	0.90414
1784	ENSMUSG00000002997.16	Prkar2b	DLS	Females	0.162878	0.145714	0.509849
1785	ENSMUSG00000002997.16	Prkar2b	DLS	Males	-0.00253988	0.983648	0.998293
1786	ENSMUSG00000003031.15	Cdkn1b	DLS	Females	0.0517943	0.508806	0.827216
1787	ENSMUSG00000003031.15	Cdkn1b	DMS	Females	-0.076564	0.357238	0.73207
1788	ENSMUSG00000003031.15	Cdkn1b	DLS	Males	0.094447	0.269026	0.659129
1789	ENSMUSG00000003031.15	Cdkn1b	DMS	Males	0.0929447	0.180168	0.559587
1790	ENSMUSG00000003032.9	Klf4	DLS	Males	0.43745	0.130264	0.484872
1791	ENSMUSG00000003032.9	Klf4	DLS	Females	-0.231882	0.424001	0.777812
1792	ENSMUSG00000003032.9	Klf4	DMS	Males	-0.225597	0.431051	0.782009
1793	ENSMUSG00000003032.9	Klf4	DMS	Females	0.424719	0.183718	0.564072
1794	ENSMUSG00000003033.16	Ap1m1	DLS	Females	-0.00849233	0.914804	0.980011
1795	ENSMUSG00000003033.16	Ap1m1	DMS	Males	-0.0197608	0.848188	0.961502
1796	ENSMUSG00000003033.16	Ap1m1	DMS	Females	-0.0885149	0.36461	0.736969
1797	ENSMUSG00000003033.16	Ap1m1	DLS	Males	-0.100671	0.129765	0.483965
1798	ENSMUSG00000003037.17	Rab8a	DMS	Males	-0.0903413	0.344208	0.722018
1799	ENSMUSG00000003037.17	Rab8a	DMS	Females	0.0985809	0.335592	0.71593
1800	ENSMUSG00000003037.17	Rab8a	DLS	Females	0.180006	0.0104512	0.135359
1801	ENSMUSG00000003037.17	Rab8a	DLS	Males	-0.0249416	0.903021	0.97712
1802	ENSMUSG00000003038.16	Hmgn2	DLS	Males	-0.104282	0.368677	0.740253
1803	ENSMUSG00000003038.16	Hmgn2	DMS	Males	-0.378648	0.000537843	0.0204183
1804	ENSMUSG00000003038.16	Hmgn2	DLS	Females	-0.236476	0.00842047	0.120205
1805	ENSMUSG00000003038.16	Hmgn2	DMS	Females	-0.349949	0.000245507	0.0120507
1806	ENSMUSG00000003039.10	Fam32a	DLS	Females	-0.0610291	0.332883	0.713998
1807	ENSMUSG00000003039.10	Fam32a	DLS	Males	0.00611506	0.930194	0.984458
1808	ENSMUSG00000003039.10	Fam32a	DMS	Males	-0.0433744	0.593835	0.868426
1809	ENSMUSG00000003039.10	Fam32a	DMS	Females	-0.0384548	0.433414	0.783365
1810	ENSMUSG00000003062.14	Stard3nl	DMS	Males	-0.14817	0.0879409	0.407032
1811	ENSMUSG00000003062.14	Stard3nl	DLS	Males	-0.118026	0.347356	0.724504
1812	ENSMUSG00000003062.14	Stard3nl	DLS	Females	-0.0631746	0.399579	0.761686
1813	ENSMUSG00000003062.14	Stard3nl	DMS	Females	0.0467565	0.639596	0.887454
1814	ENSMUSG00000003068.18	Stk11	DMS	Males	-0.0863141	0.231612	0.622114
1815	ENSMUSG00000003068.18	Stk11	DLS	Females	-0.0627912	0.365584	0.737878
1816	ENSMUSG00000003068.18	Stk11	DMS	Females	0.0141049	0.848757	0.96169
1817	ENSMUSG00000003068.18	Stk11	DLS	Males	-0.0401997	0.685704	0.906202
1818	ENSMUSG00000003070.7	Efna2	DLS	Females	-0.153202	0.287249	0.67539
1819	ENSMUSG00000003070.7	Efna2	DLS	Males	-0.156438	0.183632	0.56395
1820	ENSMUSG00000003070.7	Efna2	DMS	Females	-0.284501	0.0263215	0.2247
1821	ENSMUSG00000003070.7	Efna2	DMS	Males	-0.0799155	0.610065	0.87543
1822	ENSMUSG00000003072.16	Atp5d	DMS	Males	-0.0518864	0.447867	0.79199
1823	ENSMUSG00000003072.16	Atp5d	DLS	Males	-0.00441658	0.977551	0.997166
1824	ENSMUSG00000003072.16	Atp5d	DLS	Females	0.0803338	0.219572	0.607607
1825	ENSMUSG00000003072.16	Atp5d	DMS	Females	0.119821	0.0453712	0.297553
1826	ENSMUSG00000003099.12	Ppp5c	DLS	Males	0.0587689	0.561254	0.852418
1827	ENSMUSG00000003099.12	Ppp5c	DLS	Females	0.0779338	0.455355	0.796392
1828	ENSMUSG00000003099.12	Ppp5c	DMS	Males	0.260493	0.0215109	0.203019
1829	ENSMUSG00000003099.12	Ppp5c	DMS	Females	0.0644053	0.624402	0.881067
1830	ENSMUSG00000003119.15	Cdk12	DMS	Males	0.211998	0.00985115	0.131109
1831	ENSMUSG00000003119.15	Cdk12	DLS	Males	0.0816703	0.622179	0.880005
1832	ENSMUSG00000003119.15	Cdk12	DMS	Females	-0.0346159	0.642039	0.888414
1833	ENSMUSG00000003119.15	Cdk12	DLS	Females	0.308856	0.00816629	0.118137
1834	ENSMUSG00000003123.16	Lipe	DLS	Males	0.463814	0.0391753	0.277179
1835	ENSMUSG00000003123.16	Lipe	DLS	Females	0.274496	0.0797332	0.390316
1836	ENSMUSG00000003123.16	Lipe	DMS	Males	-0.0792248	0.691277	0.908477
1837	ENSMUSG00000003123.16	Lipe	DMS	Females	0.0728008	0.768963	0.935406
1838	ENSMUSG00000003131.8	Pafah1b2	DLS	Males	-0.0449078	0.832626	0.956213
1839	ENSMUSG00000003131.8	Pafah1b2	DMS	Males	0.30097	0.0208008	0.199325
1840	ENSMUSG00000003131.8	Pafah1b2	DMS	Females	-0.0183941	0.870571	0.96786
1841	ENSMUSG00000003131.8	Pafah1b2	DLS	Females	0.171685	0.244394	0.634935
1842	ENSMUSG00000003134.11	Tbc1d8	DLS	Females	0.30778	0.0515914	0.317161
1843	ENSMUSG00000003134.11	Tbc1d8	DMS	Females	0.0084112	0.955827	0.991578
1844	ENSMUSG00000003134.11	Tbc1d8	DMS	Males	0.26888	0.103524	0.438084
1845	ENSMUSG00000003134.11	Tbc1d8	DLS	Males	0.182985	0.205623	0.591284
1846	ENSMUSG00000003135.16	Cnot11	DLS	Males	0.12553	0.263172	0.654206
1847	ENSMUSG00000003135.16	Cnot11	DMS	Males	0.103184	0.284865	0.673278
1848	ENSMUSG00000003135.16	Cnot11	DMS	Females	0.0421964	0.50941	0.827614
1849	ENSMUSG00000003135.16	Cnot11	DLS	Females	0.141457	0.111018	0.451902
1850	ENSMUSG00000003153.11	Slc2a3	DMS	Males	0.22527	0.0165846	0.175057
1851	ENSMUSG00000003153.11	Slc2a3	DLS	Females	0.18793	0.105884	0.441754
1852	ENSMUSG00000003153.11	Slc2a3	DLS	Males	0.158077	0.172384	0.549793
1853	ENSMUSG00000003153.11	Slc2a3	DMS	Females	-0.135686	0.187679	0.569002
1854	ENSMUSG00000003154.16	Foxj2	DLS	Females	0.100727	0.174221	0.552002
1855	ENSMUSG00000003154.16	Foxj2	DMS	Females	-0.172935	0.0611634	0.34476
1856	ENSMUSG00000003154.16	Foxj2	DMS	Males	-0.001954	0.98486	0.998543
1857	ENSMUSG00000003154.16	Foxj2	DLS	Males	0.0685397	0.513234	0.829043
1858	ENSMUSG00000003161.16	Sri	DMS	Males	-0.0901913	0.24606	0.636955
1859	ENSMUSG00000003161.16	Sri	DMS	Females	-0.183698	0.0687438	0.364392
1860	ENSMUSG00000003161.16	Sri	DLS	Females	-0.00588096	0.937615	0.986199
1861	ENSMUSG00000003161.16	Sri	DLS	Males	-0.101634	0.194802	0.577324
1862	ENSMUSG00000003166.21	Dgcr2	DMS	Males	0.174762	0.0571784	0.333827
1863	ENSMUSG00000003166.21	Dgcr2	DLS	Females	0.0588149	0.422283	0.776899
1864	ENSMUSG00000003166.21	Dgcr2	DLS	Males	0.041602	0.569639	0.856867
1865	ENSMUSG00000003166.21	Dgcr2	DMS	Females	0.0629665	0.23978	0.630881
1866	ENSMUSG00000003184.16	Irf3	DMS	Females	0.0699117	0.648537	0.890909
1867	ENSMUSG00000003184.16	Irf3	DMS	Males	-0.0415277	0.825293	0.953544
1868	ENSMUSG00000003184.16	Irf3	DLS	Males	0.117406	0.591006	0.867736
1869	ENSMUSG00000003184.16	Irf3	DLS	Females	0.152898	0.418055	0.774367
1870	ENSMUSG00000003190.13	Bcl2l12	DMS	Females	-0.0409737	0.895767	0.975099
1871	ENSMUSG00000003190.13	Bcl2l12	DLS	Males	0.075683	0.812438	0.948976
1872	ENSMUSG00000003190.13	Bcl2l12	DMS	Males	-0.0563812	0.883622	0.971561
1873	ENSMUSG00000003190.13	Bcl2l12	DLS	Females	-0.260517	0.316003	0.700843
1874	ENSMUSG00000003198.11	Zfp959	DLS	Males	0.238207	0.198638	0.582764
1875	ENSMUSG00000003198.11	Zfp959	DMS	Females	0.183246	0.225587	0.615091
1876	ENSMUSG00000003198.11	Zfp959	DLS	Females	0.261981	0.118894	0.465559
1877	ENSMUSG00000003198.11	Zfp959	DMS	Males	0.145981	0.467981	0.803945
1878	ENSMUSG00000003199.17	Mpnd	DLS	Males	0.0975153	0.440279	0.787279
1879	ENSMUSG00000003199.17	Mpnd	DLS	Females	0.126937	0.193901	0.576272
1880	ENSMUSG00000003199.17	Mpnd	DMS	Females	0.0558881	0.449203	0.792479
1881	ENSMUSG00000003199.17	Mpnd	DMS	Males	0.175912	0.0228943	0.209332
1882	ENSMUSG00000003200.11	Sh3gl1	DMS	Males	0.0604048	0.410911	0.770117
1883	ENSMUSG00000003200.11	Sh3gl1	DLS	Females	-0.0288277	0.708247	0.914555
1884	ENSMUSG00000003200.11	Sh3gl1	DLS	Males	-0.0237065	0.729231	0.922565
1885	ENSMUSG00000003200.11	Sh3gl1	DMS	Females	-0.0880501	0.177594	0.556157
1886	ENSMUSG00000003206.8	Ebi3	DMS	Males	-1.21479	0.0101857	0.133494
1887	ENSMUSG00000003206.8	Ebi3	DMS	Females	-0.273882	0.544041	0.84397
1888	ENSMUSG00000003206.8	Ebi3	DLS	Females	-0.613028	0.122686	0.471129
1889	ENSMUSG00000003206.8	Ebi3	DLS	Males	-0.48367	0.286692	0.674731
1890	ENSMUSG00000003208.10	Yju2	DLS	Males	-0.0506328	0.692134	0.908707
1891	ENSMUSG00000003208.10	Yju2	DMS	Males	-0.157184	0.27976	0.668918
1892	ENSMUSG00000003208.10	Yju2	DMS	Females	0.0660567	0.484667	0.813051
1893	ENSMUSG00000003208.10	Yju2	DLS	Females	0.038637	0.700583	0.911614
1894	ENSMUSG00000003226.8	Ranbp2	DMS	Males	0.382137	0.0279772	0.231982
1895	ENSMUSG00000003226.8	Ranbp2	DLS	Males	0.16884	0.295155	0.682072
1896	ENSMUSG00000003226.8	Ranbp2	DLS	Females	0.432746	0.00867649	0.121979
1897	ENSMUSG00000003226.8	Ranbp2	DMS	Females	0.350964	0.0261613	0.223897
1898	ENSMUSG00000003227.5	Edar	DLS	Males	-0.419329	0.337029	0.716951
1899	ENSMUSG00000003227.5	Edar	DMS	Males	0.388629	0.318533	0.703116
1900	ENSMUSG00000003227.5	Edar	DMS	Females	-0.0310821	0.93251	0.985066
1901	ENSMUSG00000003227.5	Edar	DLS	Females	-1.04829	0.0253177	0.220194
1902	ENSMUSG00000003228.10	Grk5	DLS	Males	-0.150167	0.408493	0.768307
1903	ENSMUSG00000003228.10	Grk5	DLS	Females	-0.116103	0.414456	0.772273
1904	ENSMUSG00000003228.10	Grk5	DMS	Males	0.407324	0.0966763	0.424415
1905	ENSMUSG00000003228.10	Grk5	DMS	Females	0.509448	0.0336186	0.256511
1906	ENSMUSG00000003233.13	Dvl3	DLS	Males	0.0497751	0.786666	0.941353
1907	ENSMUSG00000003233.13	Dvl3	DLS	Females	0.0692694	0.493963	0.818152
1908	ENSMUSG00000003233.13	Dvl3	DMS	Males	0.0730002	0.464332	0.801914
1909	ENSMUSG00000003233.13	Dvl3	DMS	Females	-0.195086	0.145002	0.508995
1910	ENSMUSG00000003234.17	Abcf3	DMS	Males	0.165355	0.0340808	0.25855
1911	ENSMUSG00000003234.17	Abcf3	DLS	Females	0.362144	6.08e-05	0.00453491
1912	ENSMUSG00000003234.17	Abcf3	DLS	Males	0.279673	0.0788861	0.388619
1913	ENSMUSG00000003234.17	Abcf3	DMS	Females	-0.089004	0.367034	0.739083
1914	ENSMUSG00000003235.14	Eif2b5	DMS	Males	0.0400416	0.630393	0.883365
1915	ENSMUSG00000003235.14	Eif2b5	DLS	Males	-0.0513103	0.698956	0.911071
1916	ENSMUSG00000003235.14	Eif2b5	DMS	Females	0.0907983	0.162726	0.53527
1917	ENSMUSG00000003235.14	Eif2b5	DLS	Females	0.0354918	0.682879	0.904875
1918	ENSMUSG00000003269.19	Cyth2	DLS	Males	-0.0753631	0.579346	0.861377
1919	ENSMUSG00000003269.19	Cyth2	DLS	Females	-0.164603	0.13334	0.490083
1920	ENSMUSG00000003269.19	Cyth2	DMS	Males	0.0226976	0.834186	0.956681
1921	ENSMUSG00000003269.19	Cyth2	DMS	Females	-0.166029	0.16444	0.537958
1922	ENSMUSG00000003271.18	Sult2b1	DMS	Males	0.0910424	0.699914	0.911428
1923	ENSMUSG00000003271.18	Gm5897	DMS	Males	0.0910424	0.699914	0.911428
1924	ENSMUSG00000003271.18	Sult2b1	DLS	Females	-0.23419	0.257727	0.649141
1925	ENSMUSG00000003271.18	Gm5897	DLS	Females	-0.23419	0.257727	0.649141
1926	ENSMUSG00000003271.18	Sult2b1	DLS	Males	0.179034	0.341516	0.720231
1927	ENSMUSG00000003271.18	Gm5897	DLS	Males	0.179034	0.341516	0.720231
1928	ENSMUSG00000003271.18	Sult2b1	DMS	Females	0.0139174	0.944025	0.988332
1929	ENSMUSG00000003271.18	Gm5897	DMS	Females	0.0139174	0.944025	0.988332
1930	ENSMUSG00000003273.15	Car11	DLS	Males	-0.0552622	0.610266	0.875616
1931	ENSMUSG00000003273.15	Car11	DLS	Females	0.0761472	0.531669	0.838144
1932	ENSMUSG00000003273.15	Car11	DMS	Females	0.0134459	0.91385	0.979792
1933	ENSMUSG00000003273.15	Car11	DMS	Males	-0.0934898	0.485592	0.813404
1934	ENSMUSG00000003279.18	Dlgap1	DLS	Males	-0.0882143	0.73911	0.925171
1935	ENSMUSG00000003279.18	Dlgap1	DLS	Females	-0.47635	0.12138	0.469916
1936	ENSMUSG00000003279.18	Dlgap1	DMS	Males	0.253279	0.304284	0.690343
1937	ENSMUSG00000003279.18	Dlgap1	DMS	Females	-0.129909	0.614899	0.8772
1938	ENSMUSG00000003282.10	Plag1	DLS	Females	-0.376878	0.250041	0.641297
1939	ENSMUSG00000003282.10	Plag1	DLS	Males	-0.618839	0.0255539	0.22111
1940	ENSMUSG00000003282.10	Plag1	DMS	Females	-0.337588	0.251866	0.643186
1941	ENSMUSG00000003282.10	Plag1	DMS	Males	0.186639	0.4828	0.812036
1942	ENSMUSG00000003283.16	Hck	DLS	Females	-0.050847	0.784533	0.940497
1943	ENSMUSG00000003283.16	Hck	DMS	Males	-0.0369864	0.873474	0.968732
1944	ENSMUSG00000003283.16	Hck	DLS	Males	0.253076	0.147277	0.512134
1945	ENSMUSG00000003283.16	Hck	DMS	Females	0.299576	0.0977517	0.426619
1946	ENSMUSG00000003299.11	Mrpl4	DLS	Females	0.120809	0.0516489	0.317251
1947	ENSMUSG00000003299.11	Mrpl4	DMS	Males	0.207695	0.010508	0.135571
1948	ENSMUSG00000003299.11	Mrpl4	DLS	Males	0.0696788	0.542498	0.843082
1949	ENSMUSG00000003299.11	Mrpl4	DMS	Females	0.0877778	0.137802	0.497811
1950	ENSMUSG00000003308.16	Keap1	DMS	Males	0.0556058	0.496483	0.819842
1951	ENSMUSG00000003308.16	Keap1	DLS	Males	-0.0212498	0.746506	0.927566
1952	ENSMUSG00000003308.16	Keap1	DLS	Females	-0.000205424	0.997605	1
1953	ENSMUSG00000003308.16	Keap1	DMS	Females	-0.120788	0.0211504	0.201144
1954	ENSMUSG00000003309.15	Ap1m2	DLS	Males	0.119268	0.79433	0.944142
1955	ENSMUSG00000003309.15	Ap1m2	DLS	Females	-0.0716856	0.869419	0.967613
1956	ENSMUSG00000003309.15	Ap1m2	DMS	Females	0.2225	0.582148	0.862719
1957	ENSMUSG00000003309.15	Ap1m2	DMS	Males	-0.861549	0.0852964	0.401465
1958	ENSMUSG00000003316.15	Glg1	DLS	Males	-0.0226625	0.67389	0.901534
1959	ENSMUSG00000003316.15	Glg1	DMS	Males	0.112682	0.180802	0.560012
1960	ENSMUSG00000003316.15	Glg1	DMS	Females	0.0863134	0.116701	0.461318
1961	ENSMUSG00000003316.15	Glg1	DLS	Females	0.109613	0.0676867	0.361979
1962	ENSMUSG00000003344.16	Btbd2	DLS	Females	-0.0308775	0.497995	0.820643
1963	ENSMUSG00000003344.16	Btbd2	DLS	Males	0.028631	0.66804	0.899129
1964	ENSMUSG00000003344.16	Btbd2	DMS	Females	-0.0246527	0.741719	0.926268
1965	ENSMUSG00000003344.16	Btbd2	DMS	Males	0.0546262	0.560982	0.852292
1966	ENSMUSG00000003345.17	Csnk1g2	DLS	Females	-0.171928	0.0197196	0.192761
1967	ENSMUSG00000003345.17	Csnk1g2	DLS	Males	-0.136408	0.0639955	0.352427
1968	ENSMUSG00000003345.17	Csnk1g2	DMS	Males	-0.126265	0.150695	0.517397
1969	ENSMUSG00000003345.17	Csnk1g2	DMS	Females	-0.107797	0.0935324	0.418966
1970	ENSMUSG00000003346.15	Abhd17a	DLS	Males	-0.138559	0.348052	0.724942
1971	ENSMUSG00000003346.15	Abhd17a	DMS	Males	-0.0652641	0.589415	0.866579
1972	ENSMUSG00000003346.15	Abhd17a	DMS	Females	-0.149622	0.0973446	0.42574
1973	ENSMUSG00000003346.15	Abhd17a	DLS	Females	-0.123721	0.138069	0.498156
1974	ENSMUSG00000003348.11	Mob3a	DLS	Males	-0.259998	0.123845	0.473385
1975	ENSMUSG00000003348.11	Mob3a	DMS	Males	-0.315386	0.0351346	0.262594
1976	ENSMUSG00000003348.11	Mob3a	DMS	Females	-0.354934	0.0157954	0.170145
1977	ENSMUSG00000003348.11	Mob3a	DLS	Females	0.0359016	0.794195	0.944108
1978	ENSMUSG00000003352.15	Cacnb3	DMS	Males	-0.260493	0.118344	0.464259
1979	ENSMUSG00000003352.15	Cacnb3	DLS	Males	-0.228393	0.0415171	0.285163
1980	ENSMUSG00000003352.15	Cacnb3	DMS	Females	-0.473739	8.19e-05	0.00561152
1981	ENSMUSG00000003352.15	Cacnb3	DLS	Females	-0.393792	0.000373368	0.0160139
1982	ENSMUSG00000003354.7	Ccdc65	DLS	Females	0.116056	0.581947	0.862624
1983	ENSMUSG00000003354.7	Ccdc65	DLS	Males	-0.0788492	0.800653	0.945876
1984	ENSMUSG00000003354.7	Ccdc65	DMS	Females	0.199339	0.547968	0.845623
1985	ENSMUSG00000003354.7	Ccdc65	DMS	Males	0.440563	0.227149	0.61694
1986	ENSMUSG00000003355.8	Fkbp11	DMS	Females	0.533117	0.153182	0.520878
1987	ENSMUSG00000003355.8	Fkbp11	DLS	Females	0.193827	0.572421	0.858095
1988	ENSMUSG00000003355.8	Fkbp11	DMS	Males	-0.376877	0.412278	0.770915
1989	ENSMUSG00000003355.8	Fkbp11	DLS	Males	-0.878907	0.0451963	0.296849
1990	ENSMUSG00000003360.16	Ddx23	DMS	Males	0.0431726	0.719668	0.919129
1991	ENSMUSG00000003360.16	Ddx23	DLS	Females	0.205032	0.00952116	0.128979
1992	ENSMUSG00000003360.16	Ddx23	DLS	Males	0.143612	0.0896348	0.411312
1993	ENSMUSG00000003360.16	Ddx23	DMS	Females	0.223736	0.0258796	0.222586
1994	ENSMUSG00000003363.16	Pld3	DMS	Males	-0.12585	0.208864	0.594865
1995	ENSMUSG00000003363.16	Pld3	DLS	Females	-0.271855	0.0527468	0.320407
1996	ENSMUSG00000003363.16	Pld3	DLS	Males	-0.407249	7.54e-05	0.0052901
1997	ENSMUSG00000003363.16	Pld3	DMS	Females	-0.151704	0.116029	0.460092
1998	ENSMUSG00000003378.10	Grik5	DLS	Females	0.00365303	0.96618	0.994195
1999	ENSMUSG00000003378.10	Grik5	DLS	Males	-0.0899168	0.472179	0.80613
[truncated: 72,561 more rows]

## Sheet: CORT_Lim_v_Veh_Lim
	Ensembl	SYMBOL	region	sex	log2FoldChange	pvalue	p.adjust
1	ENSMUSG00000000001.5	Gnai3	DMS	Males	-0.177871	0.0453127	0.308141
2	ENSMUSG00000000001.5	Gnai3	DMS	Females	-0.21028	0.00449603	0.0819258
3	ENSMUSG00000000001.5	Gnai3	DLS	Females	0.0868124	0.333434	0.735427
4	ENSMUSG00000000001.5	Gnai3	DLS	Males	-0.107599	0.209785	0.617225
5	ENSMUSG00000000028.16	Cdc45	DMS	Females	0.178342	0.313257	0.719048
6	ENSMUSG00000000028.16	Cdc45	DMS	Males	-0.236207	0.244602	0.658055
7	ENSMUSG00000000028.16	Cdc45	DLS	Females	-0.144298	0.523169	0.849337
8	ENSMUSG00000000028.16	Cdc45	DLS	Males	-0.408579	0.0655992	0.368142
9	ENSMUSG00000000031.18	NA	DMS	Females	0.184025	0.782047	0.948107
10	ENSMUSG00000000037.18	Scml2	DMS	Females	-0.341419	0.473088	0.823685
11	ENSMUSG00000000037.18	Scml2	DLS	Males	0.370987	0.589381	0.878153
12	ENSMUSG00000000049.12	Apoh	DLS	Males	2.78734	0.00483318	0.0854373
13	ENSMUSG00000000049.12	Apoh	DMS	Females	-0.957915	0.390371	0.776354
14	ENSMUSG00000000056.8	Narf	DMS	Males	-0.13453	0.156062	0.548208
15	ENSMUSG00000000056.8	Narf	DLS	Females	0.132875	0.142067	0.525742
16	ENSMUSG00000000056.8	Narf	DLS	Males	-0.119612	0.227955	0.638878
17	ENSMUSG00000000056.8	Narf	DMS	Females	0.0120238	0.904352	0.980518
18	ENSMUSG00000000058.7	Cav2	DLS	Females	-0.307041	0.0500343	0.323614
19	ENSMUSG00000000058.7	Cav2	DMS	Males	-0.161964	0.349685	0.747576
20	ENSMUSG00000000058.7	Cav2	DMS	Females	-0.203731	0.274657	0.686007
21	ENSMUSG00000000058.7	Cav2	DLS	Males	-0.012494	0.953132	0.992463
22	ENSMUSG00000000078.8	Klf6	DMS	Males	-0.22581	0.131241	0.507635
23	ENSMUSG00000000078.8	Klf6	DMS	Females	-0.196422	0.341547	0.7419
24	ENSMUSG00000000078.8	Klf6	DLS	Females	-0.037977	0.85725	0.968671
25	ENSMUSG00000000078.8	Klf6	DLS	Males	0.196679	0.282777	0.693222
26	ENSMUSG00000000085.17	Scmh1	DMS	Males	-0.0379532	0.648138	0.900971
27	ENSMUSG00000000085.17	Scmh1	DMS	Females	0.118524	0.140831	0.523764
28	ENSMUSG00000000085.17	Scmh1	DLS	Females	-0.0199498	0.872332	0.972293
29	ENSMUSG00000000085.17	Scmh1	DLS	Males	0.0245857	0.801586	0.953418
30	ENSMUSG00000000088.8	Cox5a	DLS	Females	0.107556	0.149967	0.538324
31	ENSMUSG00000000088.8	Cox5a	DMS	Females	-0.122944	0.170562	0.569014
32	ENSMUSG00000000088.8	Cox5a	DLS	Males	0.0364581	0.837558	0.96323
33	ENSMUSG00000000088.8	Cox5a	DMS	Males	0.242158	0.000623201	0.0228811
34	ENSMUSG00000000093.7	Tbx2	DLS	Males	0.0395562	0.870468	0.971762
35	ENSMUSG00000000093.7	Tbx2	DLS	Females	-0.207697	0.520107	0.847457
36	ENSMUSG00000000093.7	Tbx2	DMS	Males	0.3019	0.278388	0.689314
37	ENSMUSG00000000093.7	Tbx2	DMS	Females	0.518289	0.133516	0.511618
38	ENSMUSG00000000094.13	NA	DMS	Females	0.318691	0.657362	0.904888
39	ENSMUSG00000000094.13	NA	DLS	Males	-0.740689	0.303544	0.711406
40	ENSMUSG00000000120.7	Ngfr	DLS	Females	-0.465824	0.433615	0.802858
41	ENSMUSG00000000120.7	Ngfr	DMS	Females	-1.45114	0.0198624	0.199893
42	ENSMUSG00000000120.7	Ngfr	DMS	Males	-0.0236184	0.920315	0.984714
43	ENSMUSG00000000120.7	Ngfr	DLS	Males	-1.14258	0.0165806	0.180454
44	ENSMUSG00000000125.6	Wnt3	DLS	Females	0.483326	0.0937781	0.436658
45	ENSMUSG00000000125.6	Wnt3	DMS	Females	0.202998	0.617781	0.888869
46	ENSMUSG00000000125.6	Wnt3	DMS	Males	-0.000251749	0.999026	1
47	ENSMUSG00000000125.6	Wnt3	DLS	Males	-0.514846	0.0130817	0.156861
48	ENSMUSG00000000126.12	Wnt9a	DMS	Males	-0.889439	0.169529	0.567303
49	ENSMUSG00000000126.12	Wnt9a	DMS	Females	-0.424318	0.610007	0.886074
50	ENSMUSG00000000126.12	Wnt9a	DLS	Males	1.05109	0.174523	0.574419
51	ENSMUSG00000000126.12	Wnt9a	DLS	Females	-0.517244	0.475228	0.824829
52	ENSMUSG00000000127.16	Fer	DLS	Males	-0.0407482	0.75333	0.939736
53	ENSMUSG00000000127.16	Fer	DMS	Males	0.00255617	0.979877	0.998666
54	ENSMUSG00000000127.16	Fer	DMS	Females	-0.134708	0.267273	0.678718
55	ENSMUSG00000000127.16	Fer	DLS	Females	0.148839	0.202925	0.608687
56	ENSMUSG00000000131.16	Xpo6	DMS	Females	0.299698	0.0173502	0.185372
57	ENSMUSG00000000131.16	Xpo6	DLS	Females	-0.0377461	0.760355	0.942243
58	ENSMUSG00000000131.16	Xpo6	DMS	Males	-0.000351528	0.997922	1
59	ENSMUSG00000000131.16	Xpo6	DLS	Males	0.141495	0.470662	0.822594
60	ENSMUSG00000000134.18	Tfe3	DLS	Females	0.10839	0.142449	0.526256
61	ENSMUSG00000000134.18	Tfe3	DMS	Females	-0.0853104	0.360232	0.755224
62	ENSMUSG00000000134.18	Tfe3	DLS	Males	-0.00221602	0.981364	0.998945
63	ENSMUSG00000000134.18	Tfe3	DMS	Males	-0.0391819	0.626621	0.891989
64	ENSMUSG00000000142.16	Axin2	DLS	Males	-0.0605523	0.564857	0.867129
65	ENSMUSG00000000142.16	Axin2	DMS	Males	-0.258625	0.0131637	0.157335
66	ENSMUSG00000000142.16	Axin2	DLS	Females	-0.0682148	0.544615	0.858692
67	ENSMUSG00000000142.16	Axin2	DMS	Females	-0.00709998	0.958853	0.993515
68	ENSMUSG00000000148.18	Brat1	DMS	Males	0.00579916	0.945176	0.9909
69	ENSMUSG00000000148.18	Brat1	DMS	Females	0.0721126	0.392068	0.777656
70	ENSMUSG00000000148.18	Brat1	DLS	Males	-0.0475391	0.629156	0.893208
71	ENSMUSG00000000148.18	Brat1	DLS	Females	0.200522	0.0520686	0.329875
72	ENSMUSG00000000149.11	Gna12	DMS	Males	-0.208746	0.130011	0.505218
73	ENSMUSG00000000149.11	Gna12	DMS	Females	-0.0852489	0.577701	0.873446
74	ENSMUSG00000000149.11	Gna12	DLS	Males	-0.338004	0.0137713	0.161382
75	ENSMUSG00000000149.11	Gna12	DLS	Females	-0.166753	0.384936	0.772715
76	ENSMUSG00000000154.17	Slc22a18	DLS	Males	-0.210509	0.596245	0.880802
77	ENSMUSG00000000154.17	Slc22a18	DMS	Females	-0.554815	0.301042	0.709156
78	ENSMUSG00000000157.17	NA	DMS	Females	0.367335	0.803814	0.954136
79	ENSMUSG00000000159.17	Igsf5	DLS	Males	0.96105	0.238072	0.650263
80	ENSMUSG00000000159.17	Igsf5	DMS	Females	-0.317062	0.746111	0.936867
81	ENSMUSG00000000167.15	Pih1d2	DMS	Females	0.42318	0.23628	0.648321
82	ENSMUSG00000000167.15	Pih1d2	DMS	Males	-0.151938	0.715114	0.925639
83	ENSMUSG00000000167.15	Pih1d2	DLS	Males	-0.694581	0.0834151	0.414108
84	ENSMUSG00000000168.11	Dlat	DMS	Females	-0.260574	9.78e-05	0.00633441
85	ENSMUSG00000000168.11	Dlat	DLS	Females	0.230828	0.00997382	0.134159
86	ENSMUSG00000000168.11	Dlat	DMS	Males	-0.0538684	0.582864	0.875248
87	ENSMUSG00000000168.11	Dlat	DLS	Males	0.0720553	0.43177	0.801785
88	ENSMUSG00000000171.6	Sdhd	DMS	Females	-0.176993	0.0146244	0.167275
89	ENSMUSG00000000171.6	Sdhd	DLS	Males	-0.113561	0.313786	0.719652
90	ENSMUSG00000000171.6	Sdhd	DLS	Females	0.00457433	0.943009	0.990396
91	ENSMUSG00000000171.6	Sdhd	DMS	Males	0.00541274	0.930194	0.987541
92	ENSMUSG00000000182.10	NA	DLS	Males	0.0552864	0.940604	0.989819
93	ENSMUSG00000000182.10	NA	DMS	Females	1.326	0.126486	0.500254
94	ENSMUSG00000000184.13	Ccnd2	DLS	Males	0.156273	0.294	0.702981
95	ENSMUSG00000000184.13	Ccnd2	DMS	Males	0.00689954	0.95852	0.993464
96	ENSMUSG00000000184.13	Ccnd2	DMS	Females	0.0362905	0.792571	0.951218
97	ENSMUSG00000000184.13	Ccnd2	DLS	Females	0.523398	0.00877445	0.123952
98	ENSMUSG00000000194.14	Gpr107	DLS	Males	0.0591311	0.5094	0.842612
99	ENSMUSG00000000194.14	Gpr107	DMS	Males	0.0309062	0.741675	0.935525
100	ENSMUSG00000000194.14	Gpr107	DMS	Females	-0.0322008	0.769268	0.94492
101	ENSMUSG00000000194.14	Gpr107	DLS	Females	-0.0715868	0.414005	0.791625
102	ENSMUSG00000000197.9	Nalcn	DMS	Females	-0.359806	0.000630109	0.0230181
103	ENSMUSG00000000197.9	Nalcn	DLS	Males	-0.114341	0.364375	0.758608
104	ENSMUSG00000000197.9	Nalcn	DMS	Males	-0.163195	0.127788	0.502097
105	ENSMUSG00000000197.9	Nalcn	DLS	Females	0.233129	0.0260155	0.229993
106	ENSMUSG00000000202.10	Btbd17	DMS	Females	-0.0260817	0.862497	0.969835
107	ENSMUSG00000000202.10	Btbd17	DLS	Females	-0.49976	0.00466245	0.0836037
108	ENSMUSG00000000202.10	Btbd17	DLS	Males	-0.178147	0.376245	0.767295
109	ENSMUSG00000000202.10	Btbd17	DMS	Males	-0.0965799	0.450742	0.812137
110	ENSMUSG00000000204.17	NA	DMS	Females	0	1	1
111	ENSMUSG00000000214.12	Th	DMS	Females	-0.326229	0.120174	0.488757
112	ENSMUSG00000000214.12	Th	DLS	Males	-0.126354	0.419729	0.795073
113	ENSMUSG00000000214.12	Th	DLS	Females	0.224599	0.14874	0.536465
114	ENSMUSG00000000214.12	Th	DMS	Males	0.1149	0.503435	0.839503
115	ENSMUSG00000000215.12	NA	DMS	Females	-2.43022	0.234652	0.646242
116	ENSMUSG00000000216.9	NA	DMS	Females	0.284992	0.673987	0.911021
117	ENSMUSG00000000216.9	NA	DLS	Males	0.101805	0.884379	0.974627
118	ENSMUSG00000000223.14	Drp2	DLS	Females	0.084976	0.354761	0.750982
119	ENSMUSG00000000223.14	Drp2	DMS	Females	0.0085391	0.919119	0.984504
120	ENSMUSG00000000223.14	Drp2	DLS	Males	0.0212832	0.870374	0.971762
121	ENSMUSG00000000223.14	Drp2	DMS	Males	0.00452923	0.955284	0.992786
122	ENSMUSG00000000244.18	NA	DLS	Males	-1.95228	0.00627683	0.100903
123	ENSMUSG00000000244.18	NA	DMS	Females	0.941822	0.242066	0.655141
124	ENSMUSG00000000247.12	Lhx2	DMS	Females	0.110791	0.446681	0.809973
125	ENSMUSG00000000247.12	Lhx2	DLS	Males	0.219367	0.038791	0.283933
126	ENSMUSG00000000247.12	Lhx2	DLS	Females	-0.353767	0.0141875	0.164408
127	ENSMUSG00000000247.12	Lhx2	DMS	Males	-0.19146	0.0983779	0.446458
128	ENSMUSG00000000253.14	Gmpr	DLS	Males	-0.125654	0.519849	0.847296
129	ENSMUSG00000000253.14	Gmpr	DLS	Females	0.281508	0.019291	0.196743
130	ENSMUSG00000000253.14	Gmpr	DMS	Females	0.122633	0.347553	0.746096
131	ENSMUSG00000000253.14	Gmpr	DMS	Males	0.144459	0.305876	0.713216
132	ENSMUSG00000000263.16	NA	DLS	Males	-0.860698	0.257774	0.670639
133	ENSMUSG00000000263.16	NA	DMS	Females	-3.33604	0.000565426	0.0213452
134	ENSMUSG00000000266.12	Mid2	DLS	Females	0.250047	0.018774	0.193607
135	ENSMUSG00000000266.12	Mid2	DLS	Males	-0.148129	0.235125	0.646973
136	ENSMUSG00000000266.12	Mid2	DMS	Males	-0.136807	0.269239	0.680751
137	ENSMUSG00000000266.12	Mid2	DMS	Females	-0.389136	0.00145352	0.0402101
138	ENSMUSG00000000275.17	Trim25	DLS	Females	-0.302416	0.132073	0.509407
139	ENSMUSG00000000275.17	Trim25	DLS	Males	0.0734236	0.718969	0.927188
140	ENSMUSG00000000275.17	Trim25	DMS	Females	-0.366923	0.184226	0.587504
141	ENSMUSG00000000275.17	Trim25	DMS	Males	-0.330209	0.114113	0.478268
142	ENSMUSG00000000276.12	Dgke	DMS	Females	-0.211475	0.018744	0.193451
143	ENSMUSG00000000276.12	Dgke	DMS	Males	-0.110975	0.197233	0.602624
144	ENSMUSG00000000276.12	Dgke	DLS	Females	0.171345	0.0556312	0.339831
145	ENSMUSG00000000276.12	Dgke	DLS	Males	-0.043201	0.780055	0.947383
146	ENSMUSG00000000278.11	Scpep1	DLS	Females	-0.214798	0.118378	0.485677
147	ENSMUSG00000000278.11	Scpep1	DMS	Females	-0.212075	0.167375	0.564354
148	ENSMUSG00000000278.11	Scpep1	DLS	Males	0.0150348	0.904861	0.980681
149	ENSMUSG00000000278.11	Scpep1	DMS	Males	-0.192612	0.0792539	0.403799
150	ENSMUSG00000000282.13	Mnt	DLS	Males	0.460155	0.00105789	0.0326845
151	ENSMUSG00000000282.13	Mnt	DLS	Females	0.039454	0.772856	0.945574
152	ENSMUSG00000000282.13	Mnt	DMS	Males	-0.106839	0.253508	0.666092
153	ENSMUSG00000000282.13	Mnt	DMS	Females	-0.176831	0.169318	0.567171
154	ENSMUSG00000000290.14	Itgb2	DLS	Males	-0.195748	0.136617	0.516464
155	ENSMUSG00000000290.14	Itgb2	DLS	Females	-0.209831	0.0741824	0.390706
156	ENSMUSG00000000290.14	Itgb2	DMS	Males	0.0432203	0.738431	0.93452
157	ENSMUSG00000000290.14	Itgb2	DMS	Females	-0.353236	0.0109147	0.14113
158	ENSMUSG00000000295.14	Hddc2	DMS	Females	0.016172	0.923509	0.985504
159	ENSMUSG00000000295.14	Hddc2	DLS	Males	-0.0539881	0.75441	0.939992
160	ENSMUSG00000000295.14	Hddc2	DLS	Females	-0.123881	0.299902	0.708394
161	ENSMUSG00000000295.14	Hddc2	DMS	Males	0.0989267	0.476348	0.825496
162	ENSMUSG00000000296.9	Tpd52l1	DLS	Males	-0.16126	0.254053	0.666622
163	ENSMUSG00000000296.9	Tpd52l1	DLS	Females	0.124528	0.405378	0.786467
164	ENSMUSG00000000296.9	Tpd52l1	DMS	Females	-0.022196	0.87262	0.972377
165	ENSMUSG00000000296.9	Tpd52l1	DMS	Males	-0.0763509	0.423045	0.797212
166	ENSMUSG00000000301.17	Pemt	DLS	Females	0.102814	0.684586	0.914792
167	ENSMUSG00000000301.17	Pemt	DMS	Females	-0.207579	0.481121	0.827772
168	ENSMUSG00000000301.17	Pemt	DLS	Males	0.255334	0.341705	0.742057
169	ENSMUSG00000000301.17	Pemt	DMS	Males	-0.542256	0.0939875	0.437162
170	ENSMUSG00000000303.13	Cdh1	DMS	Females	-2.08877	0.0340738	0.264818
171	ENSMUSG00000000303.13	Cdh1	DLS	Males	0.258937	0.737953	0.934478
172	ENSMUSG00000000305.13	Cdh4	DLS	Females	-0.0330002	0.902116	0.980131
173	ENSMUSG00000000305.13	Cdh4	DLS	Males	-0.0283354	0.871262	0.972055
174	ENSMUSG00000000305.13	Cdh4	DMS	Females	-0.234962	0.221251	0.630745
175	ENSMUSG00000000305.13	Cdh4	DMS	Males	0.0857644	0.698823	0.920315
176	ENSMUSG00000000308.15	Ckmt1	DLS	Females	0.2491	0.000377247	0.0163291
177	ENSMUSG00000000308.15	Ckmt1	DMS	Males	0.0889657	0.126681	0.500599
178	ENSMUSG00000000308.15	Ckmt1	DLS	Males	0.0641245	0.563403	0.866642
179	ENSMUSG00000000308.15	Ckmt1	DMS	Females	-0.130675	0.0573548	0.344372
180	ENSMUSG00000000317.12	Bcl6b	DMS	Males	-0.13699	0.70916	0.923719
181	ENSMUSG00000000317.12	Bcl6b	DLS	Females	-1.10998	0.00587485	0.0969194
182	ENSMUSG00000000317.12	Bcl6b	DLS	Males	-1.03476	0.00879393	0.124082
183	ENSMUSG00000000317.12	Bcl6b	DMS	Females	-0.841355	0.037718	0.279957
184	ENSMUSG00000000318.17	Clec10a	DMS	Females	-0.533623	0.492681	0.834387
185	ENSMUSG00000000318.17	Clec10a	DLS	Males	0.0500555	0.924229	0.985766
186	ENSMUSG00000000320.11	Alox12	DLS	Males	-0.162162	0.703443	0.921886
187	ENSMUSG00000000320.11	Alox12	DMS	Females	0.233457	0.652039	0.902681
188	ENSMUSG00000000326.14	Comt	DLS	Males	0.0821201	0.351331	0.749174
189	ENSMUSG00000000326.14	Comt	DMS	Males	0.236148	0.00180225	0.046341
190	ENSMUSG00000000326.14	Comt	DMS	Females	-0.0143857	0.882954	0.974148
191	ENSMUSG00000000326.14	Comt	DLS	Females	0.0422946	0.490208	0.83261
192	ENSMUSG00000000339.15	Rtca	DLS	Males	-0.0140035	0.898521	0.979425
193	ENSMUSG00000000339.15	Rtca	DMS	Females	0.0116909	0.872284	0.972293
194	ENSMUSG00000000339.15	Rtca	DMS	Males	0.0546996	0.465777	0.819953
195	ENSMUSG00000000339.15	Rtca	DLS	Females	0.153079	0.0448763	0.306867
196	ENSMUSG00000000340.11	Dbt	DMS	Females	-0.192109	0.0830693	0.413216
197	ENSMUSG00000000340.11	Dbt	DMS	Males	0.0743159	0.436957	0.80445
198	ENSMUSG00000000340.11	Dbt	DLS	Females	-0.0680561	0.519946	0.847386
199	ENSMUSG00000000340.11	Dbt	DLS	Males	-0.112082	0.27542	0.686477
200	ENSMUSG00000000346.10	Dazap2	DLS	Males	-0.0300704	0.62448	0.891179
201	ENSMUSG00000000346.10	Dazap2	DLS	Females	-0.0854902	0.252586	0.665285
202	ENSMUSG00000000346.10	Dazap2	DMS	Females	-0.0459107	0.545089	0.858953
203	ENSMUSG00000000346.10	Dazap2	DMS	Males	0.0113057	0.882215	0.974123
204	ENSMUSG00000000355.14	Mcts1	DLS	Males	0.126446	0.326173	0.730217
205	ENSMUSG00000000355.14	Mcts1	DMS	Males	0.24934	0.0285998	0.241267
206	ENSMUSG00000000355.14	Mcts1	DLS	Females	0.0848042	0.371539	0.76372
207	ENSMUSG00000000355.14	Mcts1	DMS	Females	0.125891	0.216803	0.626085
208	ENSMUSG00000000359.4	Rem1	DMS	Females	0.599256	0.343743	0.743755
209	ENSMUSG00000000359.4	Rem1	DLS	Males	-0.799129	0.197869	0.603548
210	ENSMUSG00000000365.10	Rnf17	DLS	Males	0.302387	0.651767	0.902522
211	ENSMUSG00000000365.10	Rnf17	DMS	Females	-0.322534	0.571004	0.870201
212	ENSMUSG00000000374.9	Trappc10	DLS	Males	-0.0942272	0.307224	0.714459
213	ENSMUSG00000000374.9	Trappc10	DMS	Females	-0.146986	0.0184598	0.191896
214	ENSMUSG00000000374.9	Trappc10	DLS	Females	0.159642	0.0189961	0.19481
215	ENSMUSG00000000374.9	Trappc10	DMS	Males	-0.0550989	0.453318	0.812987
216	ENSMUSG00000000378.16	Ccm2	DLS	Females	-0.035839	0.739713	0.934969
217	ENSMUSG00000000378.16	Ccm2	DMS	Females	0.0883433	0.465793	0.819964
218	ENSMUSG00000000378.16	Ccm2	DMS	Males	0.188042	0.150179	0.53861
219	ENSMUSG00000000378.16	Ccm2	DLS	Males	-0.0898678	0.467492	0.820739
220	ENSMUSG00000000384.16	Tbrg4	DMS	Females	0.0628198	0.408572	0.78807
221	ENSMUSG00000000384.16	Tbrg4	DLS	Females	0.0272944	0.779754	0.947331
222	ENSMUSG00000000384.16	Tbrg4	DMS	Males	-0.0546419	0.486691	0.830834
223	ENSMUSG00000000384.16	Tbrg4	DLS	Males	-0.165916	0.0516624	0.328777
224	ENSMUSG00000000385.9	NA	DLS	Males	-0.789608	0.597357	0.881075
225	ENSMUSG00000000385.9	NA	DMS	Females	1.36274	0.226333	0.637207
226	ENSMUSG00000000386.19	Mx1	DLS	Males	-1.35969	0.116705	0.482511
227	ENSMUSG00000000386.19	Mx1	DMS	Females	1.02528	0.291573	0.701356
228	ENSMUSG00000000392.18	Fap	DMS	Females	-2.54858	0.0299584	0.247012
229	ENSMUSG00000000392.18	Fap	DLS	Males	1.80959	0.0061961	0.100072
230	ENSMUSG00000000399.11	Ndufa9	DMS	Males	0.0546883	0.368019	0.761359
231	ENSMUSG00000000399.11	Ndufa9	DLS	Females	0.0480043	0.448343	0.810953
232	ENSMUSG00000000399.11	Ndufa9	DMS	Females	-0.249766	3.8e-06	0.000581297
233	ENSMUSG00000000399.11	Ndufa9	DLS	Males	-0.0334182	0.772242	0.945407
234	ENSMUSG00000000402.3	Egfl6	DLS	Males	-0.447466	0.0910399	0.430333
235	ENSMUSG00000000402.3	Egfl6	DLS	Females	-0.0895875	0.632041	0.894443
236	ENSMUSG00000000402.3	Egfl6	DMS	Males	0.324784	0.22684	0.637747
237	ENSMUSG00000000402.3	Egfl6	DMS	Females	-0.174361	0.516517	0.845635
238	ENSMUSG00000000409.15	Lck	DMS	Males	-0.113732	0.760668	0.942352
239	ENSMUSG00000000409.15	Lck	DMS	Females	0.168112	0.590332	0.878438
240	ENSMUSG00000000409.15	Lck	DLS	Males	-0.117796	0.721588	0.92801
241	ENSMUSG00000000409.15	Lck	DLS	Females	0.251383	0.323921	0.728113
242	ENSMUSG00000000416.17	Cttnbp2	DLS	Females	0.114062	0.438584	0.805292
243	ENSMUSG00000000416.17	Cttnbp2	DMS	Males	0.11843	0.33554	0.736639
244	ENSMUSG00000000416.17	Cttnbp2	DMS	Females	0.191925	0.168225	0.565523
245	ENSMUSG00000000416.17	Cttnbp2	DLS	Males	-0.092719	0.443491	0.808016
246	ENSMUSG00000000420.16	Galnt1	DMS	Males	-0.0150336	0.849824	0.966474
247	ENSMUSG00000000420.16	Galnt1	DLS	Females	-0.16372	0.0448843	0.306874
248	ENSMUSG00000000420.16	Galnt1	DLS	Males	-0.224791	0.0570225	0.34341
249	ENSMUSG00000000420.16	Galnt1	DMS	Females	-0.113841	0.138647	0.519838
250	ENSMUSG00000000439.10	Mkrn2	DMS	Females	0.0133024	0.879326	0.973724
251	ENSMUSG00000000439.10	Mkrn2	DMS	Males	0.124756	0.150551	0.539168
252	ENSMUSG00000000439.10	Mkrn2	DLS	Females	0.141237	0.106264	0.463129
253	ENSMUSG00000000439.10	Mkrn2	DLS	Males	-0.0782498	0.299942	0.708394
254	ENSMUSG00000000440.13	Pparg	DLS	Females	-0.0855995	0.769189	0.94488
255	ENSMUSG00000000440.13	Pparg	DMS	Females	-0.0920947	0.866328	0.970979
256	ENSMUSG00000000440.13	Pparg	DLS	Males	0.434174	0.180022	0.581816
257	ENSMUSG00000000441.18	Raf1	DMS	Males	-0.022705	0.745005	0.936433
258	ENSMUSG00000000441.18	Raf1	DLS	Females	0.0389988	0.745311	0.936621
259	ENSMUSG00000000441.18	Raf1	DMS	Females	0.282099	0.00208379	0.0507707
260	ENSMUSG00000000441.18	Raf1	DLS	Males	-0.0908502	0.218271	0.627927
261	ENSMUSG00000000486.14	Gm4532	DLS	Females	-0.448326	0.100282	0.450142
262	ENSMUSG00000000486.14	Septin1	DLS	Females	-0.448326	0.100282	0.450142
263	ENSMUSG00000000486.14	Gm4532	DMS	Males	0.141887	0.528396	0.851559
264	ENSMUSG00000000486.14	Septin1	DMS	Males	0.141887	0.528396	0.851559
265	ENSMUSG00000000486.14	Gm4532	DLS	Males	0.0841164	0.711366	0.924328
266	ENSMUSG00000000486.14	Septin1	DLS	Males	0.0841164	0.711366	0.924328
267	ENSMUSG00000000486.14	Gm4532	DMS	Females	0.647269	0.0159861	0.176527
268	ENSMUSG00000000486.14	Septin1	DMS	Females	0.647269	0.0159861	0.176527
269	ENSMUSG00000000489.8	Pdgfb	DLS	Males	0.514054	0.0117106	0.147146
270	ENSMUSG00000000489.8	Pdgfb	DMS	Females	0.0739426	0.615456	0.888175
271	ENSMUSG00000000489.8	Pdgfb	DLS	Females	-0.00022493	0.998898	1
272	ENSMUSG00000000489.8	Pdgfb	DMS	Males	0.00333528	0.986099	0.999824
273	ENSMUSG00000000530.17	Acvrl1	DMS	Females	0.05403	0.734281	0.933088
274	ENSMUSG00000000530.17	Acvrl1	DLS	Males	-0.0276099	0.893504	0.977895
275	ENSMUSG00000000530.17	Acvrl1	DMS	Males	0.0128819	0.96508	0.995123
276	ENSMUSG00000000530.17	Acvrl1	DLS	Females	0.44401	0.211553	0.619166
277	ENSMUSG00000000531.6	Tamalin	DMS	Females	0.0359178	0.81365	0.956859
278	ENSMUSG00000000531.6	Tamalin	DLS	Females	0.158768	0.205409	0.611842
279	ENSMUSG00000000531.6	Tamalin	DLS	Males	0.269399	0.040536	0.290677
280	ENSMUSG00000000531.6	Tamalin	DMS	Males	0.134237	0.420687	0.795723
281	ENSMUSG00000000532.12	Acvr1b	DLS	Females	0.104274	0.175066	0.575002
282	ENSMUSG00000000532.12	Acvr1b	DLS	Males	-0.00832055	0.921054	0.984847
283	ENSMUSG00000000532.12	Acvr1b	DMS	Males	-0.0167043	0.79255	0.951218
284	ENSMUSG00000000532.12	Acvr1b	DMS	Females	-0.0566154	0.414939	0.79228
285	ENSMUSG00000000538.19	Tom1l2	DMS	Females	-0.0953426	0.150214	0.538677
286	ENSMUSG00000000538.19	Tom1l2	DLS	Males	0.0287509	0.618367	0.888993
287	ENSMUSG00000000538.19	Tom1l2	DMS	Males	-0.02397	0.674922	0.911592
288	ENSMUSG00000000538.19	Tom1l2	DLS	Females	0.113922	0.069518	0.379543
289	ENSMUSG00000000552.11	Zfp385a	DLS	Females	0.0885514	0.419175	0.794917
290	ENSMUSG00000000552.11	Zfp385a	DMS	Males	0.136076	0.0554984	0.33942
291	ENSMUSG00000000552.11	Zfp385a	DMS	Females	-0.0876955	0.427189	0.799452
292	ENSMUSG00000000552.11	Zfp385a	DLS	Males	-0.103064	0.333641	0.735527
293	ENSMUSG00000000555.9	Itga5	DMS	Males	0.106828	0.620545	0.889838
294	ENSMUSG00000000555.9	Itga5	DMS	Females	0.109405	0.404425	0.785747
295	ENSMUSG00000000555.9	Itga5	DLS	Females	0.282848	0.193144	0.598516
296	ENSMUSG00000000555.9	Itga5	DLS	Males	-0.00587561	0.972484	0.996807
297	ENSMUSG00000000560.10	Gabra2	DMS	Males	0.406709	0.0029513	0.0628916
298	ENSMUSG00000000560.10	Gabra2	DLS	Females	-0.0303242	0.848088	0.966024
299	ENSMUSG00000000560.10	Gabra2	DMS	Females	0.00339843	0.984962	0.999664
300	ENSMUSG00000000560.10	Gabra2	DLS	Males	0.132075	0.354409	0.750915
301	ENSMUSG00000000561.15	Wdr77	DLS	Males	-0.10679	0.181045	0.583422
302	ENSMUSG00000000561.15	Wdr77	DMS	Males	-0.104223	0.276134	0.687247
303	ENSMUSG00000000561.15	Wdr77	DLS	Females	0.28569	0.000749697	0.0258739
304	ENSMUSG00000000561.15	Wdr77	DMS	Females	-0.175718	0.0247506	0.223926
305	ENSMUSG00000000562.6	Adora3	DMS	Males	0.308068	0.26743	0.678917
306	ENSMUSG00000000562.6	Tmigd3	DMS	Males	0.308068	0.26743	0.678917
307	ENSMUSG00000000562.6	Adora3	DMS	Females	-0.0348142	0.899827	0.97974
308	ENSMUSG00000000562.6	Tmigd3	DMS	Females	-0.0348142	0.899827	0.97974
309	ENSMUSG00000000562.6	Adora3	DLS	Males	-0.124733	0.703893	0.922086
310	ENSMUSG00000000562.6	Tmigd3	DLS	Males	-0.124733	0.703893	0.922086
311	ENSMUSG00000000562.6	Adora3	DLS	Females	-0.283865	0.358717	0.754135
312	ENSMUSG00000000562.6	Tmigd3	DLS	Females	-0.283865	0.358717	0.754135
313	ENSMUSG00000000563.18	Atp5pb	DLS	Males	-0.0106037	0.94598	0.991095
314	ENSMUSG00000000563.18	Atp5pb	DLS	Females	0.110948	0.0290494	0.243131
315	ENSMUSG00000000563.18	Atp5pb	DMS	Males	0.12684	0.0349807	0.268309
316	ENSMUSG00000000563.18	Atp5pb	DMS	Females	-0.151677	0.0310443	0.251876
317	ENSMUSG00000000567.6	Sox9	DLS	Females	-0.0391052	0.765125	0.943636
318	ENSMUSG00000000567.6	Sox9	DLS	Males	-0.176126	0.130888	0.50695
319	ENSMUSG00000000567.6	Sox9	DMS	Males	-0.327975	1.04e-05	0.00121974
320	ENSMUSG00000000567.6	Sox9	DMS	Females	0.00585848	0.967367	0.995584
321	ENSMUSG00000000568.16	Hnrnpd	DMS	Males	0.0106388	0.877427	0.973146
322	ENSMUSG00000000568.16	Hnrnpd	DLS	Females	0.107113	0.123517	0.494972
323	ENSMUSG00000000568.16	Hnrnpd	DLS	Males	0.0655225	0.372058	0.764182
324	ENSMUSG00000000568.16	Hnrnpd	DMS	Females	0.0387562	0.685306	0.915146
325	ENSMUSG00000000579.15	Dynlt1c	DMS	Males	-0.0505354	0.876359	0.973078
326	ENSMUSG00000000579.15	Dynlt1c	DLS	Females	-0.549559	0.0734843	0.3893
327	ENSMUSG00000000579.15	Dynlt1c	DMS	Females	1.14251	0.00398067	0.0754665
328	ENSMUSG00000000579.15	Dynlt1c	DLS	Males	-0.373605	0.333329	0.735353
329	ENSMUSG00000000581.9	C1d	DMS	Females	-0.101036	0.361989	0.756725
330	ENSMUSG00000000581.9	C1d	DLS	Females	0.0726565	0.467704	0.820871
331	ENSMUSG00000000581.9	C1d	DLS	Males	-0.0141424	0.906954	0.981215
332	ENSMUSG00000000581.9	C1d	DMS	Males	-0.0886407	0.287821	0.698271
333	ENSMUSG00000000594.8	Gm2a	DLS	Males	-0.119453	0.127258	0.50124
334	ENSMUSG00000000594.8	Gm2a	DMS	Males	0.029253	0.637002	0.896681
335	ENSMUSG00000000594.8	Gm2a	DLS	Females	-0.369034	1.98e-07	5.62e-05
336	ENSMUSG00000000594.8	Gm2a	DMS	Females	-0.0551227	0.645635	0.899891
337	ENSMUSG00000000600.16	Krit1	DLS	Males	0.063241	0.523691	0.849403
338	ENSMUSG00000000600.16	Krit1	DMS	Females	-0.244278	0.0703949	0.381627
339	ENSMUSG00000000600.16	Krit1	DMS	Males	0.0753013	0.558968	0.864601
340	ENSMUSG00000000600.16	Krit1	DLS	Females	0.124791	0.344984	0.744542
341	ENSMUSG00000000605.10	Clcn4	DLS	Females	0.00990336	0.894232	0.977984
342	ENSMUSG00000000605.10	Clcn4	DMS	Males	-0.0313135	0.605058	0.88389
343	ENSMUSG00000000605.10	Clcn4	DLS	Males	0.0154321	0.760909	0.9424
344	ENSMUSG00000000605.10	Clcn4	DMS	Females	-0.126701	0.0624501	0.359393
345	ENSMUSG00000000606.19	NA	DLS	Males	-0.0273154	0.958014	0.993375
346	ENSMUSG00000000606.19	NA	DMS	Females	0.853528	0.16317	0.558439
347	ENSMUSG00000000627.16	Sema4f	DLS	Males	0.185319	0.0305886	0.249916
348	ENSMUSG00000000627.16	Sema4f	DLS	Females	-0.0250865	0.797206	0.952321
349	ENSMUSG00000000627.16	Sema4f	DMS	Females	-0.116987	0.107311	0.465107
350	ENSMUSG00000000627.16	Sema4f	DMS	Males	-0.0512546	0.508308	0.8419
351	ENSMUSG00000000628.11	Hk2	DLS	Males	0.26432	0.26127	0.67398
352	ENSMUSG00000000628.11	Hk2	DLS	Females	0.0261093	0.884047	0.974545
353	ENSMUSG00000000628.11	Hk2	DMS	Females	-0.00844442	0.961602	0.994244
354	ENSMUSG00000000628.11	Hk2	DMS	Males	0.225549	0.344468	0.744273
355	ENSMUSG00000000631.21	Myo18a	DLS	Males	-0.156181	0.194546	0.600225
356	ENSMUSG00000000631.21	Myo18a	DLS	Females	0.287149	0.0533351	0.333384
357	ENSMUSG00000000631.21	Myo18a	DMS	Females	0.0534152	0.669201	0.909123
358	ENSMUSG00000000631.21	Myo18a	DMS	Males	-0.0108398	0.935665	0.988899
359	ENSMUSG00000000632.14	Sez6	DMS	Males	0.0264765	0.808705	0.955326
360	ENSMUSG00000000632.14	Sez6	DMS	Females	0.0702751	0.515455	0.845193
361	ENSMUSG00000000632.14	Sez6	DLS	Males	-0.0815952	0.518244	0.846508
362	ENSMUSG00000000632.14	Sez6	DLS	Females	0.136746	0.277773	0.688737
363	ENSMUSG00000000673.10	Haao	DMS	Females	-0.563806	0.485917	0.830328
364	ENSMUSG00000000673.10	Haao	DLS	Males	2.17203	0.00354148	0.070168
365	ENSMUSG00000000682.8	Cd52	DLS	Males	0.188618	0.405392	0.786467
366	ENSMUSG00000000682.8	Cd52	DMS	Females	0.477752	0.108228	0.46684
367	ENSMUSG00000000682.8	Cd52	DMS	Males	0.404209	0.199828	0.605608
368	ENSMUSG00000000682.8	Cd52	DLS	Females	-0.316791	0.223299	0.633595
369	ENSMUSG00000000686.12	Abhd15	DLS	Females	0.0938376	0.732005	0.932275
370	ENSMUSG00000000686.12	Abhd15	DLS	Males	0.129329	0.660062	0.905915
371	ENSMUSG00000000686.12	Abhd15	DMS	Females	0.0417135	0.895485	0.978353
372	ENSMUSG00000000686.12	Abhd15	DMS	Males	-0.0822257	0.790383	0.950627
373	ENSMUSG00000000693.11	Loxl3	DLS	Females	-0.446127	0.0138854	0.162313
374	ENSMUSG00000000693.11	Loxl3	DLS	Males	-0.27977	0.161865	0.556466
375	ENSMUSG00000000693.11	Loxl3	DMS	Females	-0.19427	0.311037	0.717401
376	ENSMUSG00000000693.11	Loxl3	DMS	Males	-0.296576	0.0738107	0.389881
377	ENSMUSG00000000706.17	NA	DMS	Females	1.59962	0.1006	0.450787
378	ENSMUSG00000000706.17	NA	DLS	Males	0.478179	0.618828	0.889167
379	ENSMUSG00000000708.15	Kat2b	DMS	Males	-0.00138235	0.990955	1
380	ENSMUSG00000000708.15	Kat2b	DLS	Males	-0.343225	0.0213676	0.207797
381	ENSMUSG00000000708.15	Kat2b	DMS	Females	-0.0953819	0.532444	0.853442
382	ENSMUSG00000000708.15	Kat2b	DLS	Females	0.0277087	0.841453	0.964123
383	ENSMUSG00000000711.4	Rab5b	DLS	Males	0.00665095	0.941284	0.989919
384	ENSMUSG00000000711.4	Rab5b	DLS	Females	0.00770644	0.889686	0.976342
385	ENSMUSG00000000711.4	Rab5b	DMS	Females	-0.155298	0.000101837	0.00647797
386	ENSMUSG00000000711.4	Rab5b	DMS	Males	-0.0610152	0.347954	0.746459
387	ENSMUSG00000000731.16	NA	DLS	Males	0.645866	0.377463	0.768129
388	ENSMUSG00000000731.16	NA	DMS	Females	1.72775	0.0234094	0.217728
389	ENSMUSG00000000732.10	Icosl	DMS	Males	0.0706643	0.666209	0.907995
390	ENSMUSG00000000732.10	Icosl	DMS	Females	0.36792	0.164905	0.561157
391	ENSMUSG00000000732.10	Icosl	DLS	Males	-0.34057	0.0793942	0.404026
392	ENSMUSG00000000732.10	Icosl	DLS	Females	-0.214893	0.50829	0.8419
393	ENSMUSG00000000738.19	Spg7	DLS	Females	-0.126783	0.15917	0.552578
394	ENSMUSG00000000738.19	Spg7	DMS	Males	-0.0125744	0.846978	0.965689
395	ENSMUSG00000000738.19	Spg7	DLS	Males	0.0382123	0.668064	0.908614
396	ENSMUSG00000000738.19	Spg7	DMS	Females	0.059522	0.57062	0.870059
397	ENSMUSG00000000739.15	Sult5a1	DLS	Males	0.360836	0.622296	0.890303
398	ENSMUSG00000000739.15	Sult5a1	DMS	Females	-0.896272	0.24888	0.661994
399	ENSMUSG00000000740.13	Rpl13	DMS	Males	0.175683	0.0324489	0.258217
400	ENSMUSG00000000740.13	Rpl13	DLS	Males	0.0944831	0.557912	0.864159
401	ENSMUSG00000000740.13	Rpl13	DLS	Females	-0.407788	1.47e-06	0.00028315
402	ENSMUSG00000000740.13	Rpl13	DMS	Females	0.0838194	0.297135	0.706107
403	ENSMUSG00000000743.10	Chmp1a	DLS	Females	-0.0219391	0.769423	0.944993
404	ENSMUSG00000000743.10	Chmp1a	DLS	Males	0.0409679	0.615992	0.888175
405	ENSMUSG00000000743.10	Chmp1a	DMS	Males	0.0397294	0.513571	0.844599
406	ENSMUSG00000000743.10	Chmp1a	DMS	Females	0.0564663	0.300997	0.709121
407	ENSMUSG00000000751.14	Rpa1	DMS	Males	-0.212186	0.0835849	0.414338
408	ENSMUSG00000000751.14	Rpa1	DLS	Males	-0.166992	0.0703546	0.381551
409	ENSMUSG00000000751.14	Rpa1	DMS	Females	-0.340352	4.76e-05	0.00371107
410	ENSMUSG00000000751.14	Rpa1	DLS	Females	0.203998	0.0565538	0.342049
411	ENSMUSG00000000753.16	Serpinf1	DMS	Females	-0.264767	0.239624	0.652369
412	ENSMUSG00000000753.16	Serpinf1	DLS	Males	-0.00299708	0.98764	1
413	ENSMUSG00000000753.16	Serpinf1	DLS	Females	0.124736	0.392274	0.777883
414	ENSMUSG00000000753.16	Serpinf1	DMS	Males	0.0165713	0.914781	0.983408
415	ENSMUSG00000000759.15	Tubgcp3	DLS	Males	-0.0293982	0.748952	0.938098
416	ENSMUSG00000000759.15	Tubgcp3	DMS	Females	0.155534	0.0447075	0.306198
417	ENSMUSG00000000759.15	Tubgcp3	DLS	Females	0.236707	0.00094396	0.0302728
418	ENSMUSG00000000759.15	Tubgcp3	DMS	Males	0.13285	0.107598	0.465581
419	ENSMUSG00000000766.19	Oprm1	DLS	Males	-0.365755	0.386589	0.773866
420	ENSMUSG00000000766.19	Oprm1	DLS	Females	0.268187	0.470642	0.82259
421	ENSMUSG00000000766.19	Oprm1	DMS	Males	-0.802341	0.00727212	0.110813
422	ENSMUSG00000000766.19	Oprm1	DMS	Females	-0.782296	0.0015062	0.0411544
423	ENSMUSG00000000776.14	Polr3d	DMS	Females	-0.101752	0.419719	0.795073
424	ENSMUSG00000000776.14	Polr3d	DLS	Males	0.0983076	0.359378	0.754625
425	ENSMUSG00000000776.14	Polr3d	DMS	Males	-0.0253433	0.833635	0.962279
426	ENSMUSG00000000776.14	Polr3d	DLS	Females	0.0338084	0.659792	0.905785
427	ENSMUSG00000000782.17	Tcf7	DLS	Males	-0.169588	0.4854	0.829927
428	ENSMUSG00000000782.17	Tcf7	DMS	Females	0.0558024	0.675296	0.911634
429	ENSMUSG00000000782.17	Tcf7	DMS	Males	0.154697	0.4123	0.790429
430	ENSMUSG00000000782.17	Tcf7	DLS	Females	0.116764	0.560771	0.865631
431	ENSMUSG00000000787.13	Ddx3x	DMS	Females	-0.262283	4.63e-05	0.00364265
432	ENSMUSG00000000787.13	Ddx3x	DLS	Males	-0.082026	0.402871	0.78497
433	ENSMUSG00000000787.13	Ddx3x	DLS	Females	0.381795	1.32e-07	4.04e-05
434	ENSMUSG00000000787.13	Ddx3x	DMS	Males	-0.184097	0.0080605	0.117898
435	ENSMUSG00000000791.10	Il12rb1	DMS	Females	0.695499	0.123312	0.494655
436	ENSMUSG00000000791.10	Il12rb1	DLS	Males	0.01293	0.973127	0.996968
437	ENSMUSG00000000791.10	Il12rb1	DLS	Females	0.447316	0.143358	0.528193
438	ENSMUSG00000000791.10	Il12rb1	DMS	Males	0.359589	0.265223	0.67696
439	ENSMUSG00000000792.3	Slc5a5	DMS	Females	-0.498704	0.351098	0.748923
440	ENSMUSG00000000792.3	Slc5a5	DLS	Males	0.518857	0.12815	0.502714
441	ENSMUSG00000000792.3	Slc5a5	DLS	Females	-0.363341	0.197907	0.603568
442	ENSMUSG00000000792.3	Slc5a5	DMS	Males	-0.486204	0.240921	0.653629
443	ENSMUSG00000000794.10	Kcnn3	DMS	Males	-0.130573	0.509382	0.842601
444	ENSMUSG00000000794.10	Kcnn3	DLS	Females	0.0720806	0.60363	0.883635
445	ENSMUSG00000000794.10	Kcnn3	DLS	Males	-0.124329	0.585683	0.876622
446	ENSMUSG00000000794.10	Kcnn3	DMS	Females	-0.30051	0.0464643	0.312281
447	ENSMUSG00000000804.15	Usp32	DLS	Males	0.0208005	0.903462	0.980366
448	ENSMUSG00000000804.15	Usp32	DMS	Females	-0.27016	0.00571218	0.0950028
449	ENSMUSG00000000804.15	Usp32	DMS	Males	-0.120078	0.207431	0.613756
450	ENSMUSG00000000804.15	Usp32	DLS	Females	0.136065	0.202789	0.608421
451	ENSMUSG00000000805.19	Car4	DLS	Females	-0.589103	0.0841942	0.415431
452	ENSMUSG00000000805.19	Car4	DMS	Males	0.00830498	0.976614	0.997816
453	ENSMUSG00000000805.19	Car4	DMS	Females	0.291408	0.398742	0.782496
454	ENSMUSG00000000805.19	Car4	DLS	Males	0.862983	0.0029221	0.0625096
455	ENSMUSG00000000811.15	Txnrd3	DLS	Males	-0.177615	0.473243	0.823685
456	ENSMUSG00000000811.15	Txnrd3	DMS	Males	-0.204538	0.273858	0.685369
457	ENSMUSG00000000811.15	Txnrd3	DMS	Females	-0.281002	0.129714	0.504724
458	ENSMUSG00000000811.15	Txnrd3	DLS	Females	0.0631271	0.79153	0.950921
459	ENSMUSG00000000823.17	Zfp512b	DLS	Males	0.0591817	0.684863	0.914887
460	ENSMUSG00000000823.17	Zfp512b	DMS	Males	-0.000737318	0.995157	1
461	ENSMUSG00000000823.17	Zfp512b	DLS	Females	0.00879277	0.949968	0.991822
462	ENSMUSG00000000823.17	Zfp512b	DMS	Females	0.0649286	0.606809	0.884859
463	ENSMUSG00000000826.17	Dnajc5	DMS	Males	-0.185404	0.0315691	0.254219
464	ENSMUSG00000000826.17	Dnajc5	DMS	Females	-0.4187	4.37e-09	2.48e-06
465	ENSMUSG00000000826.17	Dnajc5	DLS	Females	0.207094	0.00423341	0.0788905
466	ENSMUSG00000000826.17	Dnajc5	DLS	Males	0.068868	0.610492	0.886235
467	ENSMUSG00000000827.19	Tpd52l2	DLS	Females	0.0764008	0.375365	0.76668
468	ENSMUSG00000000827.19	Tpd52l2	DMS	Females	-0.0932949	0.314204	0.719965
469	ENSMUSG00000000827.19	Tpd52l2	DLS	Males	-0.105597	0.187778	0.59147
470	ENSMUSG00000000827.19	Tpd52l2	DMS	Males	-0.00814169	0.899085	0.979518
471	ENSMUSG00000000838.18	Fmr1	DLS	Males	-0.0518349	0.675872	0.91192
472	ENSMUSG00000000838.18	Fmr1	DLS	Females	0.233535	0.0179504	0.188978
473	ENSMUSG00000000838.18	Fmr1	DMS	Females	-0.184843	0.028106	0.239236
474	ENSMUSG00000000838.18	Fmr1	DMS	Males	-0.103768	0.310155	0.716863
475	ENSMUSG00000000861.16	Bcl11a	DMS	Females	0.0410478	0.781803	0.948095
476	ENSMUSG00000000861.16	Bcl11a	DLS	Females	0.106355	0.229283	0.640317
477	ENSMUSG00000000861.16	Bcl11a	DLS	Males	0.145747	0.107067	0.46465
478	ENSMUSG00000000861.16	Bcl11a	DMS	Males	-0.145941	0.156391	0.548502
479	ENSMUSG00000000869.13	Il4	DMS	Females	-0.116226	0.466579	0.820371
480	ENSMUSG00000000869.13	Il4	DLS	Females	0.0937015	0.541616	0.857528
481	ENSMUSG00000000869.13	Il4	DLS	Males	0.050618	0.74298	0.935811
482	ENSMUSG00000000869.13	Il4	DMS	Males	0.246709	0.111288	0.472681
483	ENSMUSG00000000876.12	Pxmp4	DMS	Males	0.0757539	0.475121	0.824717
484	ENSMUSG00000000876.12	Pxmp4	DLS	Females	-0.1102	0.302113	0.709876
485	ENSMUSG00000000876.12	Pxmp4	DLS	Males	-0.0619747	0.570341	0.869918
486	ENSMUSG00000000876.12	Pxmp4	DMS	Females	-0.0272101	0.7879	0.950035
487	ENSMUSG00000000881.13	Dlg3	DLS	Females	0.316785	0.000571666	0.0214867
488	ENSMUSG00000000881.13	Dlg3	DMS	Males	0.0274929	0.740154	0.935017
489	ENSMUSG00000000881.13	Dlg3	DMS	Females	-0.0497495	0.588222	0.877818
490	ENSMUSG00000000881.13	Dlg3	DLS	Males	0.133127	0.0629235	0.360818
491	ENSMUSG00000000884.18	Gnb1l	DLS	Males	-0.0508446	0.837235	0.963151
492	ENSMUSG00000000884.18	Gnb1l	DMS	Females	-0.103444	0.688342	0.91617
493	ENSMUSG00000000884.18	Gnb1l	DMS	Males	-0.0633676	0.708198	0.923498
494	ENSMUSG00000000884.18	Gnb1l	DLS	Females	-0.0264068	0.903076	0.980346
495	ENSMUSG00000000901.18	Mmp11	DMS	Males	0.0236087	0.94323	0.990396
496	ENSMUSG00000000901.18	Mmp11	DLS	Males	-0.199079	0.521787	0.848343
497	ENSMUSG00000000901.18	Mmp11	DMS	Females	0.187481	0.563666	0.866735
498	ENSMUSG00000000901.18	Mmp11	DLS	Females	0.0885697	0.765319	0.9437
499	ENSMUSG00000000902.14	Smarcb1	DMS	Males	0.0252399	0.69831	0.920157
500	ENSMUSG00000000902.14	Smarcb1	DLS	Females	0.307285	1.59e-07	4.68e-05
501	ENSMUSG00000000902.14	Smarcb1	DMS	Females	-0.0557646	0.468431	0.82143
502	ENSMUSG00000000902.14	Smarcb1	DLS	Males	-0.0709079	0.470863	0.822596
503	ENSMUSG00000000903.4	NA	DMS	Females	0.207424	0.748534	0.938008
504	ENSMUSG00000000903.4	NA	DLS	Males	-1.82074	0.0290212	0.243026
505	ENSMUSG00000000915.16	Hip1r	DLS	Females	0.0774208	0.387834	0.774638
506	ENSMUSG00000000915.16	Hip1r	DLS	Males	-0.0867427	0.180452	0.582477
507	ENSMUSG00000000915.16	Hip1r	DMS	Males	-0.138881	0.0405914	0.290779
508	ENSMUSG00000000915.16	Hip1r	DMS	Females	-0.0474482	0.56138	0.865822
509	ENSMUSG00000000916.16	Nsun5	DMS	Females	0.401138	0.0012342	0.0363441
510	ENSMUSG00000000916.16	Nsun5	DLS	Males	0.318665	0.0410039	0.292761
511	ENSMUSG00000000916.16	Nsun5	DMS	Males	0.218034	0.0815874	0.409433
512	ENSMUSG00000000916.16	Nsun5	DLS	Females	-0.0208256	0.881529	0.974046
513	ENSMUSG00000000934.10	Top1mt	DLS	Females	-0.150955	0.184683	0.587931
514	ENSMUSG00000000934.10	Top1mt	DLS	Males	0.210936	0.05073	0.326002
515	ENSMUSG00000000934.10	Top1mt	DMS	Females	0.0492565	0.715758	0.926003
516	ENSMUSG00000000934.10	Top1mt	DMS	Males	-0.102471	0.522715	0.849132
517	ENSMUSG00000000948.17	NA	DMS	Males	0.0700389	0.683489	0.914486
518	ENSMUSG00000000948.17	NA	DLS	Males	0.0664979	0.744394	0.936119
519	ENSMUSG00000000948.17	NA	DLS	Females	-0.154195	0.45319	0.812888
520	ENSMUSG00000000948.17	NA	DMS	Females	-0.12018	0.662548	0.906788
521	ENSMUSG00000000957.12	Mmp14	DMS	Males	-0.0897178	0.367526	0.761029
522	ENSMUSG00000000957.12	Mmp14	DLS	Females	-0.178915	0.375017	0.766448
523	ENSMUSG00000000957.12	Mmp14	DLS	Males	0.381298	0.0285619	0.241078
524	ENSMUSG00000000957.12	Mmp14	DMS	Females	0.0924083	0.642319	0.89872
525	ENSMUSG00000000958.11	Slc7a7	DLS	Males	-0.123879	0.596389	0.880809
526	ENSMUSG00000000958.11	Slc7a7	DMS	Males	0.0391041	0.790631	0.950636
527	ENSMUSG00000000958.11	Slc7a7	DLS	Females	-0.119233	0.526719	0.850764
528	ENSMUSG00000000958.11	Slc7a7	DMS	Females	-0.186237	0.315419	0.72107
529	ENSMUSG00000000959.8	Oxa1l	DLS	Males	-0.0543855	0.518159	0.846508
530	ENSMUSG00000000959.8	Oxa1l	DMS	Females	-0.0523339	0.491524	0.833644
531	ENSMUSG00000000959.8	Oxa1l	DMS	Males	0.00691231	0.908929	0.981944
532	ENSMUSG00000000959.8	Oxa1l	DLS	Females	-0.0886103	0.220352	0.629754
533	ENSMUSG00000000976.14	Heatr6	DLS	Males	0.00250061	0.986219	0.999869
534	ENSMUSG00000000976.14	Heatr6	DMS	Females	0.168261	0.162854	0.558006
535	ENSMUSG00000000976.14	Heatr6	DMS	Males	0.0814613	0.484155	0.829283
536	ENSMUSG00000000976.14	Heatr6	DLS	Females	0.0731073	0.51291	0.844351
537	ENSMUSG00000000982.6	NA	DLS	Males	0.302243	0.745	0.936433
538	ENSMUSG00000000982.6	NA	DMS	Females	-0.43747	0.614988	0.887874
539	ENSMUSG00000000983.14	Wfdc18	DMS	Females	-0.253191	0.580784	0.874706
540	ENSMUSG00000000983.14	Wfdc18	DMS	Males	-0.188086	0.554727	0.862687
541	ENSMUSG00000000983.14	Wfdc18	DLS	Females	-0.238722	0.634449	0.895435
542	ENSMUSG00000000983.14	Wfdc18	DLS	Males	-0.984282	0.010639	0.139312
543	ENSMUSG00000001014.7	Icam4	DLS	Males	0.510362	0.463288	0.818884
544	ENSMUSG00000001014.7	Icam4	DMS	Females	-0.614258	0.268042	0.679561
545	ENSMUSG00000001016.13	Ilf2	DMS	Males	-0.0207677	0.733279	0.932807
546	ENSMUSG00000001016.13	Ilf2	DMS	Females	-0.0129259	0.875691	0.972847
547	ENSMUSG00000001016.13	Ilf2	DLS	Males	-0.0625406	0.514095	0.844704
548	ENSMUSG00000001016.13	Ilf2	DLS	Females	0.216674	6.08e-05	0.00446851
549	ENSMUSG00000001017.16	Chtop	DMS	Females	-0.0250843	0.669572	0.909225
550	ENSMUSG00000001017.16	Chtop	DLS	Males	-0.0410506	0.548113	0.860121
551	ENSMUSG00000001017.16	Chtop	DMS	Males	-0.0312544	0.672409	0.910471
552	ENSMUSG00000001017.16	Chtop	DLS	Females	0.086554	0.0675303	0.374059
553	ENSMUSG00000001018.16	Snapin	DMS	Females	-0.0262592	0.761744	0.942679
554	ENSMUSG00000001018.16	Snapin	DMS	Males	-0.0578248	0.460462	0.817025
555	ENSMUSG00000001018.16	Snapin	DLS	Females	-0.243869	0.0209223	0.205421
556	ENSMUSG00000001018.16	Snapin	DLS	Males	-0.115111	0.270369	0.682103
557	ENSMUSG00000001020.9	S100a4	DMS	Males	0.118148	0.641759	0.898551
558	ENSMUSG00000001020.9	S100a4	DLS	Females	-0.0990158	0.743607	0.935945
559	ENSMUSG00000001020.9	S100a4	DMS	Females	0.155675	0.670339	0.909572
560	ENSMUSG00000001020.9	S100a4	DLS	Males	0.0797801	0.783967	0.948898
561	ENSMUSG00000001021.14	S100a3	DLS	Females	0.120143	0.675966	0.911963
562	ENSMUSG00000001021.14	S100a3	DMS	Females	0.131844	0.587533	0.87747
563	ENSMUSG00000001021.14	S100a3	DMS	Males	0.321229	0.300494	0.708593
564	ENSMUSG00000001021.14	S100a3	DLS	Males	0.0971159	0.670076	0.909405
565	ENSMUSG00000001025.9	S100a6	DMS	Males	-0.0722001	0.711806	0.924485
566	ENSMUSG00000001025.9	S100a6	DLS	Males	-0.0650783	0.712152	0.924485
567	ENSMUSG00000001025.9	S100a6	DMS	Females	0.23129	0.116962	0.483004
568	ENSMUSG00000001025.9	S100a6	DLS	Females	-0.27936	0.0470751	0.314184
569	ENSMUSG00000001029.16	Icam2	DMS	Females	0.964652	0.0437198	0.302216
570	ENSMUSG00000001029.16	Icam2	DLS	Males	0.370722	0.373212	0.765218
571	ENSMUSG00000001034.18	Mapk7	DLS	Females	-0.251421	0.112475	0.475086
572	ENSMUSG00000001034.18	Mapk7	DLS	Males	-0.0685153	0.593762	0.879696
573	ENSMUSG00000001034.18	Mapk7	DMS	Females	-0.158874	0.121963	0.492196
574	ENSMUSG00000001034.18	Mapk7	DMS	Males	-0.221887	0.0983717	0.446456
575	ENSMUSG00000001036.18	Epn2	DLS	Females	0.165932	0.0522848	0.330544
576	ENSMUSG00000001036.18	Epn2	DLS	Males	-0.0744436	0.385674	0.773109
577	ENSMUSG00000001036.18	Epn2	DMS	Males	-0.150188	0.0340746	0.264818
578	ENSMUSG00000001036.18	Epn2	DMS	Females	-0.251284	0.00570549	0.0949322
579	ENSMUSG00000001039.13	B9d1	DLS	Females	-0.239535	0.105608	0.461654
580	ENSMUSG00000001039.13	B9d1	DMS	Males	0.175266	0.149741	0.538026
581	ENSMUSG00000001039.13	B9d1	DMS	Females	0.200483	0.125401	0.498308
582	ENSMUSG00000001039.13	B9d1	DLS	Males	0.176726	0.206183	0.612461
583	ENSMUSG00000001052.16	Sec24b	DMS	Females	0.319595	0.00214981	0.0517962
584	ENSMUSG00000001052.16	Sec24b	DLS	Males	0.00772365	0.934631	0.988727
585	ENSMUSG00000001052.16	Sec24b	DLS	Females	0.128618	0.212521	0.620554
586	ENSMUSG00000001052.16	Sec24b	DMS	Males	0.0547886	0.572247	0.870729
587	ENSMUSG00000001053.16	N4bp3	DLS	Females	-0.051114	0.604319	0.88385
588	ENSMUSG00000001053.16	N4bp3	DMS	Females	-0.0886052	0.700158	0.920917
589	ENSMUSG00000001053.16	N4bp3	DMS	Males	-0.0719574	0.708479	0.923637
590	ENSMUSG00000001053.16	N4bp3	DLS	Males	0.0444474	0.798004	0.952599
591	ENSMUSG00000001054.10	Rmnd5b	DMS	Males	0.0417557	0.635984	0.895974
592	ENSMUSG00000001054.10	Rmnd5b	DLS	Females	0.183888	0.0629551	0.360866
593	ENSMUSG00000001054.10	Rmnd5b	DLS	Males	0.150165	0.078929	0.402982
594	ENSMUSG00000001054.10	Rmnd5b	DMS	Females	-0.0311384	0.677	0.912174
595	ENSMUSG00000001056.4	Nhp2	DMS	Females	0.0296781	0.722444	0.928422
596	ENSMUSG00000001056.4	Nhp2	DMS	Males	0.118351	0.293329	0.702231
597	ENSMUSG00000001056.4	Nhp2	DLS	Females	-0.0820163	0.299054	0.707641
598	ENSMUSG00000001056.4	Nhp2	DLS	Males	0.0601633	0.678829	0.912737
599	ENSMUSG00000001062.19	Vps9d1	DLS	Females	-0.203504	0.0159754	0.176521
600	ENSMUSG00000001062.19	Vps9d1	DMS	Females	0.0202212	0.827491	0.961002
601	ENSMUSG00000001062.19	Vps9d1	DLS	Males	0.122899	0.196574	0.601947
602	ENSMUSG00000001062.19	Vps9d1	DMS	Males	-0.043876	0.524411	0.849841
603	ENSMUSG00000001065.16	Zfp276	DMS	Females	0.292301	0.0366269	0.275769
604	ENSMUSG00000001065.16	Zfp276	DMS	Males	0.101986	0.382594	0.771559
605	ENSMUSG00000001065.16	Zfp276	DLS	Males	-0.14879	0.196137	0.601552
606	ENSMUSG00000001065.16	Zfp276	DLS	Females	0.0124324	0.941741	0.990074
607	ENSMUSG00000001082.13	Mfsd10	DLS	Males	0.287729	0.184056	0.58732
608	ENSMUSG00000001082.13	Mfsd10	DMS	Females	0.432823	0.0182937	0.190936
609	ENSMUSG00000001082.13	Mfsd10	DMS	Males	0.180405	0.225503	0.636301
610	ENSMUSG00000001082.13	Mfsd10	DLS	Females	-0.234513	0.251864	0.664538
611	ENSMUSG00000001089.15	Luzp1	DLS	Females	0.338514	0.00157354	0.0422949
612	ENSMUSG00000001089.15	Luzp1	DLS	Males	-0.00968679	0.930626	0.987765
613	ENSMUSG00000001089.15	Luzp1	DMS	Males	0.00890202	0.927397	0.986661
614	ENSMUSG00000001089.15	Luzp1	DMS	Females	-0.406802	0.000201852	0.0106481
615	ENSMUSG00000001098.16	Kctd10	DMS	Females	-0.105126	0.110975	0.47236
616	ENSMUSG00000001098.16	Kctd10	DMS	Males	-0.010605	0.856433	0.96843
617	ENSMUSG00000001098.16	Kctd10	DLS	Males	0.143929	0.133179	0.510926
618	ENSMUSG00000001098.16	Kctd10	DLS	Females	0.148489	0.0338499	0.263759
619	ENSMUSG00000001100.11	Poldip2	DMS	Females	-0.0102819	0.859433	0.969081
620	ENSMUSG00000001100.11	Poldip2	DMS	Males	0.0458729	0.480237	0.827313
621	ENSMUSG00000001100.11	Poldip2	DLS	Males	0.00666999	0.886505	0.97544
622	ENSMUSG00000001100.11	Poldip2	DLS	Females	-0.118855	0.0937876	0.436676
623	ENSMUSG00000001103.8	Sebox	DMS	Males	-0.816378	0.421482	0.796299
624	ENSMUSG00000001103.8	Sebox	DMS	Females	-0.682099	0.485824	0.830231
625	ENSMUSG00000001103.8	Sebox	DLS	Males	1.72383	0.0131282	0.157118
626	ENSMUSG00000001105.16	Ift20	DMS	Females	0.0830781	0.288709	0.698916
627	ENSMUSG00000001105.16	Ift20	DLS	Females	-0.207181	0.000414166	0.0175075
628	ENSMUSG00000001105.16	Ift20	DLS	Males	0.0799143	0.378466	0.768715
629	ENSMUSG00000001105.16	Ift20	DMS	Males	0.10579	0.0697225	0.380148
630	ENSMUSG00000001119.8	Col6a1	DMS	Males	-0.105186	0.536959	0.855646
631	ENSMUSG00000001119.8	Col6a1	DLS	Males	0.470341	0.0917436	0.431872
632	ENSMUSG00000001119.8	Col6a1	DMS	Females	0.806177	0.00253394	0.0574859
633	ENSMUSG00000001119.8	Col6a1	DLS	Females	-0.776957	0.00475647	0.0847726
634	ENSMUSG00000001120.16	Pcbp3	DLS	Females	0.279072	0.000208269	0.0108687
635	ENSMUSG00000001120.16	Pcbp3	DLS	Males	0.0195603	0.819706	0.95878
636	ENSMUSG00000001120.16	Pcbp3	DMS	Females	-0.191121	0.0218477	0.209991
637	ENSMUSG00000001120.16	Pcbp3	DMS	Males	-0.0418855	0.608835	0.885743
638	ENSMUSG00000001123.16	Lgals9	DMS	Males	-0.316702	0.188651	0.59284
639	ENSMUSG00000001123.16	Lgals9	DMS	Females	-0.207117	0.359515	0.754771
640	ENSMUSG00000001123.16	Lgals9	DLS	Males	-0.192344	0.337321	0.738148
641	ENSMUSG00000001123.16	Lgals9	DLS	Females	-0.147131	0.451949	0.81246
642	ENSMUSG00000001127.13	Araf	DMS	Males	-0.0823667	0.238105	0.650263
643	ENSMUSG00000001127.13	Araf	DLS	Females	-0.000659482	0.992685	1
644	ENSMUSG00000001127.13	Araf	DLS	Males	-0.110673	0.146293	0.53268
645	ENSMUSG00000001127.13	Araf	DMS	Females	-0.116797	0.0576214	0.345186
646	ENSMUSG00000001128.8	Cfp	DMS	Females	1.38829	4.57e-08	1.69e-05
647	ENSMUSG00000001128.8	Cfp	DLS	Females	-0.934284	0.00191504	0.0480635
648	ENSMUSG00000001128.8	Cfp	DMS	Males	0.481343	0.0828592	0.412532
649	ENSMUSG00000001128.8	Cfp	DLS	Males	-0.0497959	0.848064	0.966024
650	ENSMUSG00000001131.12	NA	DMS	Females	1.08386	0.17249	0.571562
651	ENSMUSG00000001131.12	NA	DLS	Males	-0.718415	0.399336	0.782932
652	ENSMUSG00000001134.10	Uxt	DMS	Males	-0.0458684	0.777195	0.946801
653	ENSMUSG00000001134.10	Uxt	DLS	Females	0.132753	0.366669	0.760374
654	ENSMUSG00000001134.10	Uxt	DMS	Females	0.0493602	0.769236	0.944896
655	ENSMUSG00000001134.10	Uxt	DLS	Males	-0.046761	0.838769	0.963524
656	ENSMUSG00000001138.14	Cnnm3	DLS	Females	-0.204908	0.0394588	0.28615
657	ENSMUSG00000001138.14	Cnnm3	DLS	Males	-0.218578	0.140988	0.524115
658	ENSMUSG00000001138.14	Cnnm3	DMS	Males	-0.0751307	0.443568	0.808058
659	ENSMUSG00000001138.14	Cnnm3	DMS	Females	0.0820034	0.41011	0.788989
660	ENSMUSG00000001143.14	Lman2l	DMS	Males	0.0602634	0.601	0.882829
661	ENSMUSG00000001143.14	Lman2l	DLS	Males	0.0839526	0.447412	0.810453
662	ENSMUSG00000001143.14	Lman2l	DMS	Females	0.020935	0.876817	0.973123
663	ENSMUSG00000001143.14	Lman2l	DLS	Females	-0.0468697	0.758147	0.941342
664	ENSMUSG00000001150.8	Mcm3ap	DMS	Males	0.242197	0.230315	0.641393
665	ENSMUSG00000001150.8	Mcm3ap	DLS	Females	0.202049	0.122956	0.494046
666	ENSMUSG00000001150.8	Mcm3ap	DLS	Males	0.0902882	0.73703	0.934197
667	ENSMUSG00000001150.8	Mcm3ap	DMS	Females	0.27087	0.0504464	0.325088
668	ENSMUSG00000001151.11	Pcnt	DMS	Males	0.132583	0.260027	0.672713
669	ENSMUSG00000001151.11	Pcnt	DLS	Females	0.213535	0.142528	0.526396
670	ENSMUSG00000001151.11	Pcnt	DLS	Males	0.182652	0.253677	0.666241
671	ENSMUSG00000001151.11	Pcnt	DMS	Females	0.340362	0.0013435	0.0383132
672	ENSMUSG00000001155.14	Ftcd	DMS	Males	-1.15766	0.0544179	0.336228
673	ENSMUSG00000001155.14	Ftcd	DLS	Males	1.72682	0.00950083	0.130218
674	ENSMUSG00000001155.14	Ftcd	DMS	Females	-0.985152	0.0404968	0.29053
675	ENSMUSG00000001156.10	Mxd1	DMS	Males	0.032788	0.771944	0.945331
676	ENSMUSG00000001156.10	Mxd1	DLS	Females	0.309123	0.0177673	0.18784
677	ENSMUSG00000001156.10	Mxd1	DMS	Females	0.0389016	0.770697	0.945046
678	ENSMUSG00000001156.10	Mxd1	DLS	Males	-0.222038	0.0229433	0.215454
679	ENSMUSG00000001157.14	Gmcl1	DMS	Males	-0.0433949	0.647988	0.900929
680	ENSMUSG00000001157.14	Gmcl1	DLS	Males	-0.0145849	0.855179	0.968075
681	ENSMUSG00000001157.14	Gmcl1	DLS	Females	-0.112243	0.267588	0.679068
682	ENSMUSG00000001157.14	Gmcl1	DMS	Females	0.296523	4.9e-06	0.000705246
683	ENSMUSG00000001158.14	Snrnp27	DMS	Females	-0.0532024	0.608029	0.885381
684	ENSMUSG00000001158.14	Snrnp27	DLS	Females	-0.0915474	0.317105	0.722767
685	ENSMUSG00000001158.14	Snrnp27	DLS	Males	-0.00105748	0.994851	1
686	ENSMUSG00000001158.14	Snrnp27	DMS	Males	0.107393	0.226589	0.637458
687	ENSMUSG00000001166.18	Oas1c	DLS	Females	0.158065	0.615113	0.887964
688	ENSMUSG00000001166.18	Oas1c	DMS	Females	-0.190979	0.720343	0.927823
689	ENSMUSG00000001166.18	Oas1c	DLS	Males	-0.170447	0.616401	0.888234
690	ENSMUSG00000001173.16	Ocrl	DLS	Females	0.162375	0.0462638	0.31158
691	ENSMUSG00000001173.16	Ocrl	DMS	Females	0.110814	0.199645	0.605608
692	ENSMUSG00000001173.16	Ocrl	DLS	Males	0.00898474	0.90396	0.98039
693	ENSMUSG00000001173.16	Ocrl	DMS	Males	0.0631717	0.344469	0.744273
694	ENSMUSG00000001175.17	Calm1	DLS	Females	0.0980725	0.206135	0.612423
695	ENSMUSG00000001175.17	Calm1	DMS	Females	-0.265356	0.000130132	0.00780318
696	ENSMUSG00000001175.17	Calm1	DMS	Males	-0.212124	0.0140215	0.16315
697	ENSMUSG00000001175.17	Calm1	DLS	Males	0.0318251	0.742447	0.935674
698	ENSMUSG00000001211.16	Agpat3	DLS	Males	-0.0994208	0.495753	0.835872
699	ENSMUSG00000001211.16	Agpat3	DLS	Females	-0.141048	0.146758	0.533573
700	ENSMUSG00000001211.16	Agpat3	DMS	Males	-0.139193	0.126479	0.500254
701	ENSMUSG00000001211.16	Agpat3	DMS	Females	-0.255502	0.000399959	0.0171024
702	ENSMUSG00000001225.13	Slc26a3	DLS	Males	1.24642	0.13516	0.51437
703	ENSMUSG00000001225.13	Slc26a3	DMS	Females	0.750813	0.186036	0.589552
704	ENSMUSG00000001227.13	Sema6b	DLS	Males	-0.00555459	0.95134	0.992134
705	ENSMUSG00000001227.13	Sema6b	DLS	Females	-0.166195	0.0264556	0.232288
706	ENSMUSG00000001227.13	Sema6b	DMS	Females	0.0123611	0.833753	0.962284
707	ENSMUSG00000001227.13	Sema6b	DMS	Males	-0.129999	0.206414	0.612765
708	ENSMUSG00000001228.15	Uhrf1	DLS	Males	-0.00902795	0.977409	0.997898
709	ENSMUSG00000001228.15	Uhrf1	DMS	Males	-0.564676	0.0297327	0.246144
710	ENSMUSG00000001228.15	Uhrf1	DMS	Females	0.221911	0.439701	0.80618
711	ENSMUSG00000001229.10	Dpp9	DLS	Males	0.0121529	0.865423	0.97081
712	ENSMUSG00000001229.10	Dpp9	DMS	Males	-0.0571705	0.474063	0.824001
713	ENSMUSG00000001229.10	Dpp9	DMS	Females	-0.226627	0.0223086	0.212244
714	ENSMUSG00000001229.10	Dpp9	DLS	Females	0.172181	0.0998907	0.449462
715	ENSMUSG00000001240.14	Ramp2	DMS	Females	0.184642	0.230557	0.641649
716	ENSMUSG00000001240.14	Ramp2	DMS	Males	0.1284	0.484801	0.829559
717	ENSMUSG00000001240.14	Ramp2	DLS	Males	0.163359	0.345023	0.744542
718	ENSMUSG00000001240.14	Ramp2	DLS	Females	-0.672496	4.66e-06	0.000680362
719	ENSMUSG00000001247.17	Lsr	DMS	Males	0.340881	0.177273	0.578198
720	ENSMUSG00000001247.17	Lsr	DLS	Females	-0.30403	0.196072	0.601446
721	ENSMUSG00000001247.17	Lsr	DLS	Males	0.40992	0.0954785	0.44022
722	ENSMUSG00000001247.17	Lsr	DMS	Females	0.513414	0.284368	0.695026
723	ENSMUSG00000001248.16	Gramd1a	DMS	Females	0.341469	1.24e-05	0.0014018
724	ENSMUSG00000001248.16	Gramd1a	DMS	Males	0.205936	0.00627742	0.100903
725	ENSMUSG00000001248.16	Gramd1a	DLS	Males	0.233098	0.0902024	0.428879
726	ENSMUSG00000001248.16	Gramd1a	DLS	Females	-0.00524162	0.957868	0.993375
727	ENSMUSG00000001249.15	Hpn	DLS	Males	1.78598	0.00317042	0.0655468
728	ENSMUSG00000001249.15	Hpn	DMS	Females	-0.533572	0.237911	0.650098
729	ENSMUSG00000001249.15	Hpn	DMS	Males	0.0104241	0.980653	0.998815
730	ENSMUSG00000001260.11	Gabrg1	DLS	Males	-0.298673	0.0554516	0.339361
731	ENSMUSG00000001260.11	Gabrg1	DLS	Females	-0.453879	0.00272861	0.0598713
732	ENSMUSG00000001260.11	Gabrg1	DMS	Males	-0.0288382	0.895425	0.978352
733	ENSMUSG00000001260.11	Gabrg1	DMS	Females	-0.260528	0.158086	0.551085
734	ENSMUSG00000001270.10	Ckb	DMS	Males	0.196574	0.0907762	0.430046
735	ENSMUSG00000001270.10	Ckb	DMS	Females	-0.0217705	0.846761	0.965634
736	ENSMUSG00000001270.10	Ckb	DLS	Females	0.358632	0.000401246	0.0171229
737	ENSMUSG00000001270.10	Ckb	DLS	Males	-0.0659584	0.720324	0.927818
738	ENSMUSG00000001280.14	Sp1	DMS	Females	0.0569465	0.621822	0.890104
739	ENSMUSG00000001280.14	Sp1	DLS	Males	-0.27902	0.0975775	0.444844
740	ENSMUSG00000001280.14	Sp1	DLS	Females	0.120211	0.184175	0.587413
741	ENSMUSG00000001280.14	Sp1	DMS	Males	-0.28091	0.0487313	0.319403
742	ENSMUSG00000001281.11	Itgb7	DLS	Males	0.35277	0.601617	0.882998
743	ENSMUSG00000001281.11	Itgb7	DMS	Females	0.229881	0.694108	0.918383
744	ENSMUSG00000001285.13	Myg1	DMS	Females	0.0899619	0.333496	0.735447
745	ENSMUSG00000001285.13	Myg1	DMS	Males	0.226003	0.0402938	0.289427
746	ENSMUSG00000001285.13	Myg1	DLS	Females	0.0230274	0.792805	0.951218
747	ENSMUSG00000001285.13	Myg1	DLS	Males	0.100078	0.491317	0.833529
748	ENSMUSG00000001288.16	Rarg	DLS	Females	0.0315477	0.902044	0.980131
749	ENSMUSG00000001288.16	Rarg	DMS	Males	0.149486	0.534246	0.854548
750	ENSMUSG00000001288.16	Rarg	DMS	Females	0.816414	0.000338958	0.0150665
751	ENSMUSG00000001288.16	Rarg	DLS	Males	-0.246721	0.167889	0.565109
752	ENSMUSG00000001289.13	Pfdn5	DMS	Females	0.193629	0.0330411	0.260329
753	ENSMUSG00000001289.13	Pfdn5	DLS	Females	-0.299698	0.00273068	0.0598999
754	ENSMUSG00000001289.13	Pfdn5	DLS	Males	0.0790221	0.627008	0.892201
755	ENSMUSG00000001289.13	Pfdn5	DMS	Males	0.12814	0.186482	0.589821
756	ENSMUSG00000001300.17	Efnb2	DMS	Females	-0.00595151	0.964771	0.995089
757	ENSMUSG00000001300.17	Efnb2	DLS	Females	0.103911	0.317248	0.722892
758	ENSMUSG00000001300.17	Efnb2	DMS	Males	-0.235706	0.0496292	0.322105
759	ENSMUSG00000001300.17	Efnb2	DLS	Males	-0.105139	0.302882	0.710751
760	ENSMUSG00000001305.6	Rrp15	DMS	Males	0.0207163	0.85575	0.968322
761	ENSMUSG00000001305.6	Rrp15	DLS	Females	0.017497	0.886689	0.975518
762	ENSMUSG00000001305.6	Rrp15	DLS	Males	0.0116573	0.941032	0.989917
763	ENSMUSG00000001305.6	Rrp15	DMS	Females	0.101772	0.436487	0.80436
764	ENSMUSG00000001313.13	Rnd2	DLS	Males	-0.0818087	0.643349	0.898972
765	ENSMUSG00000001313.13	Rnd2	DMS	Females	0.135732	0.185982	0.589533
766	ENSMUSG00000001313.13	Rnd2	DMS	Males	0.121271	0.0508584	0.326443
767	ENSMUSG00000001313.13	Rnd2	DLS	Females	-0.451729	6.62e-06	0.000877149
768	ENSMUSG00000001323.18	Srr	DLS	Males	-0.0023501	0.986794	0.999883
769	ENSMUSG00000001323.18	Srr	DMS	Males	-0.0902436	0.233995	0.645466
770	ENSMUSG00000001323.18	Srr	DMS	Females	-0.23628	0.00303355	0.0638289
771	ENSMUSG00000001323.18	Srr	DLS	Females	0.204839	0.0252524	0.2262
772	ENSMUSG00000001333.10	Sync	DLS	Males	0.362244	0.270214	0.681863
773	ENSMUSG00000001333.10	Sync	DMS	Females	-0.513224	0.148488	0.536137
774	ENSMUSG00000001333.10	Sync	DLS	Females	-0.489164	0.0489672	0.320152
775	ENSMUSG00000001334.10	Fndc5	DMS	Males	0.203469	0.00496727	0.0870707
776	ENSMUSG00000001334.10	Fndc5	DLS	Males	-0.138663	0.296582	0.705719
777	ENSMUSG00000001334.10	Fndc5	DMS	Females	-0.153462	0.319177	0.724222
778	ENSMUSG00000001334.10	Fndc5	DLS	Females	-0.100487	0.32367	0.727942
779	ENSMUSG00000001348.16	Acp5	DLS	Males	0.326426	0.56207	0.866038
780	ENSMUSG00000001348.16	Acp5	DMS	Males	-0.312911	0.607919	0.885331
781	ENSMUSG00000001348.16	Acp5	DMS	Females	-0.94062	0.154949	0.546325
782	ENSMUSG00000001349.6	Cnn1	DMS	Females	0.381261	0.499354	0.837729
783	ENSMUSG00000001349.6	Cnn1	DLS	Males	0.386399	0.518404	0.846581
784	ENSMUSG00000001366.15	Fbxo9	DMS	Females	-0.144819	0.0331085	0.260718
785	ENSMUSG00000001366.15	Fbxo9	DLS	Males	0.0581097	0.465327	0.819852
786	ENSMUSG00000001366.15	Fbxo9	DMS	Males	0.0983023	0.153152	0.543466
787	ENSMUSG00000001366.15	Fbxo9	DLS	Females	-0.0309213	0.634405	0.895429
788	ENSMUSG00000001376.18	Vps50	DMS	Males	0.230593	0.000144568	0.00838399
789	ENSMUSG00000001376.18	Vps50	DMS	Females	-0.0700111	0.45175	0.81246
790	ENSMUSG00000001376.18	Vps50	DLS	Males	0.0896816	0.432783	0.802303
791	ENSMUSG00000001376.18	Vps50	DLS	Females	0.250948	0.00255282	0.0577484
792	ENSMUSG00000001380.8	Hars	DMS	Males	0.0307061	0.68623	0.915577
793	ENSMUSG00000001380.8	Hars	DMS	Females	-0.16343	0.0247766	0.224057
794	ENSMUSG00000001380.8	Hars	DLS	Males	0.133551	0.0554796	0.339412
795	ENSMUSG00000001380.8	Hars	DLS	Females	0.148826	0.0414808	0.294226
796	ENSMUSG00000001383.10	Zmat2	DLS	Males	0.143352	0.0950473	0.43938
797	ENSMUSG00000001383.10	Zmat2	DMS	Females	-0.0094558	0.90478	0.980621
798	ENSMUSG00000001383.10	Zmat2	DLS	Females	0.0171223	0.813019	0.956631
799	ENSMUSG00000001383.10	Zmat2	DMS	Males	0.071774	0.29212	0.701727
800	ENSMUSG00000001403.14	Ube2c	DMS	Females	0.381542	0.149611	0.537832
801	ENSMUSG00000001403.14	Ube2c	DMS	Males	-0.795086	0.00479202	0.0849965
802	ENSMUSG00000001403.14	Ube2c	DLS	Males	-0.212316	0.674135	0.911072
803	ENSMUSG00000001415.11	Smg5	DLS	Males	0.000753153	0.995006	1
804	ENSMUSG00000001415.11	Smg5	DMS	Males	0.311257	0.00280599	0.0609151
805	ENSMUSG00000001415.11	Smg5	DMS	Females	0.44286	0.00305667	0.0640502
806	ENSMUSG00000001415.11	Smg5	DLS	Females	0.265176	0.0465153	0.312492
807	ENSMUSG00000001416.14	Cct3	DLS	Females	0.21996	0.000270627	0.0128341
808	ENSMUSG00000001416.14	Cct3	DLS	Males	0.148611	0.316179	0.721912
809	ENSMUSG00000001416.14	Cct3	DMS	Males	0.175202	0.00943333	0.129697
810	ENSMUSG00000001416.14	Cct3	DMS	Females	-0.0285952	0.749254	0.938267
811	ENSMUSG00000001418.14	Glmp	DLS	Females	-0.183463	0.108127	0.466621
812	ENSMUSG00000001418.14	Glmp	DMS	Females	-0.238209	0.0610836	0.355888
813	ENSMUSG00000001418.14	Glmp	DLS	Males	-0.0799479	0.56122	0.865808
814	ENSMUSG00000001418.14	Glmp	DMS	Males	-0.161665	0.220157	0.629605
815	ENSMUSG00000001419.18	Mef2d	DLS	Females	0.231608	0.010584	0.139069
816	ENSMUSG00000001419.18	Mef2d	DMS	Females	-0.222917	0.0107963	0.140335
817	ENSMUSG00000001419.18	Mef2d	DLS	Males	0.0995412	0.505495	0.840378
818	ENSMUSG00000001419.18	Mef2d	DMS	Males	-0.167013	0.0204151	0.202875
819	ENSMUSG00000001420.14	Tmem79	DLS	Males	-0.224147	0.458871	0.815956
820	ENSMUSG00000001420.14	Tmem79	DMS	Females	-0.0174808	0.953412	0.992555
821	ENSMUSG00000001420.14	Tmem79	DLS	Females	0.166495	0.560196	0.865329
822	ENSMUSG00000001420.14	Tmem79	DMS	Males	-0.320406	0.287218	0.697805
823	ENSMUSG00000001424.15	Snd1	DLS	Females	0.109008	0.214626	0.623306
824	ENSMUSG00000001424.15	Snd1	DMS	Males	-0.222459	0.00685686	0.106743
825	ENSMUSG00000001424.15	Snd1	DLS	Males	-0.0727813	0.342981	0.743171
826	ENSMUSG00000001424.15	Snd1	DMS	Females	-0.0189715	0.840579	0.963902
827	ENSMUSG00000001435.16	Col18a1	DLS	Males	-0.525996	0.0569906	0.343362
828	ENSMUSG00000001435.16	Col18a1	DLS	Females	0.316477	0.262924	0.675443
829	ENSMUSG00000001435.16	Col18a1	DMS	Females	-0.17362	0.79047	0.950627
830	ENSMUSG00000001435.16	Col18a1	DMS	Males	-0.176293	0.500297	0.837956
831	ENSMUSG00000001436.16	Slc19a1	DLS	Females	-0.121943	0.391348	0.777182
832	ENSMUSG00000001436.16	Slc19a1	DMS	Males	-0.0874517	0.515808	0.845379
833	ENSMUSG00000001436.16	Slc19a1	DMS	Females	-0.0862795	0.54656	0.859757
834	ENSMUSG00000001436.16	Slc19a1	DLS	Males	-0.240497	0.0636601	0.36276
835	ENSMUSG00000001440.6	Kpnb1	DMS	Females	0.11427	0.135602	0.515112
836	ENSMUSG00000001440.6	Kpnb1	DLS	Females	0.0717819	0.361763	0.756699
837	ENSMUSG00000001440.6	Kpnb1	DLS	Males	0.0297506	0.862485	0.969835
838	ENSMUSG00000001440.6	Kpnb1	DMS	Males	-0.104838	0.30124	0.709308
839	ENSMUSG00000001441.14	Npepps	DMS	Males	0.0865745	0.304206	0.711841
840	ENSMUSG00000001441.14	Npepps	DMS	Females	0.191749	0.0373893	0.27877
841	ENSMUSG00000001441.14	Npepps	DLS	Males	0.0959375	0.483538	0.828896
842	ENSMUSG00000001441.14	Npepps	DLS	Females	0.093852	0.245351	0.658703
843	ENSMUSG00000001445.11	Mrpl10	DMS	Males	0.0140857	0.843703	0.964663
844	ENSMUSG00000001445.11	Mrpl10	DLS	Females	-0.0380885	0.593579	0.879607
845	ENSMUSG00000001445.11	Mrpl10	DLS	Males	0.0422344	0.612705	0.887093
846	ENSMUSG00000001445.11	Mrpl10	DMS	Females	-0.0191894	0.783885	0.948871
847	ENSMUSG00000001467.6	Cyp51	DMS	Females	-0.283075	0.0859149	0.419674
848	ENSMUSG00000001467.6	Cyp51	DLS	Females	-0.179241	0.266924	0.678419
849	ENSMUSG00000001467.6	Cyp51	DMS	Males	-0.262986	0.0193715	0.197305
850	ENSMUSG00000001467.6	Cyp51	DLS	Males	0.0189097	0.885341	0.974934
851	ENSMUSG00000001472.18	Tcf25	DLS	Males	0.100385	0.182944	0.586033
852	ENSMUSG00000001472.18	Tcf25	DLS	Females	0.122833	0.0655801	0.368061
853	ENSMUSG00000001472.18	Tcf25	DMS	Males	-0.0139534	0.818966	0.958435
854	ENSMUSG00000001472.18	Tcf25	DMS	Females	-0.242921	0.000178205	0.00978653
855	ENSMUSG00000001473.8	Tubb6	DMS	Males	-0.0348799	0.849059	0.96622
856	ENSMUSG00000001473.8	Tubb6	DMS	Females	-0.134912	0.446061	0.809676
857	ENSMUSG00000001473.8	Tubb6	DLS	Females	0.111485	0.336307	0.737507
858	ENSMUSG00000001473.8	Tubb6	DLS	Males	0.0289217	0.855022	0.968002
859	ENSMUSG00000001482.16	Def8	DMS	Males	0.00234698	0.974127	0.997138
860	ENSMUSG00000001482.16	Def8	DLS	Males	-0.111022	0.295921	0.705077
861	ENSMUSG00000001482.16	Def8	DMS	Females	-0.215946	0.013928	0.162513
862	ENSMUSG00000001482.16	Def8	DLS	Females	0.014151	0.834359	0.962503
863	ENSMUSG00000001493.10	Meox1	DLS	Males	-0.747972	0.187259	0.590793
864	ENSMUSG00000001493.10	Meox1	DMS	Females	-0.0945955	0.862412	0.969796
865	ENSMUSG00000001496.16	Nkx2-1	DLS	Males	-0.550513	0.0645628	0.365507
866	ENSMUSG00000001496.16	Nkx2-1	DMS	Females	-0.105988	0.702942	0.92171
867	ENSMUSG00000001496.16	Nkx2-1	DMS	Males	0.218261	0.153829	0.544402
868	ENSMUSG00000001496.16	Nkx2-1	DLS	Females	-0.18587	0.371163	0.763442
869	ENSMUSG00000001504.11	NA	DLS	Males	-1.06951	0.290774	0.700747
870	ENSMUSG00000001504.11	NA	DMS	Females	-2.00838	0.197922	0.603586
871	ENSMUSG00000001506.11	Col1a1	DMS	Males	-0.0306014	0.905654	0.980875
872	ENSMUSG00000001506.11	Col1a1	DMS	Females	-0.630404	0.0123714	0.152126
873	ENSMUSG00000001506.11	Col1a1	DLS	Females	-0.787135	0.00136911	0.0388099
874	ENSMUSG00000001506.11	Col1a1	DLS	Males	-0.29922	0.142463	0.526256
875	ENSMUSG00000001507.17	Itga3	DMS	Females	-0.290508	0.174227	0.574124
876	ENSMUSG00000001507.17	Itga3	DMS	Males	-0.0452501	0.789013	0.95014
877	ENSMUSG00000001507.17	Itga3	DLS	Males	-0.244514	0.00281846	0.0610735
878	ENSMUSG00000001507.17	Itga3	DLS	Females	-0.0749817	0.617027	0.88856
879	ENSMUSG00000001508.16	Sgca	DLS	Males	-0.470113	0.522984	0.849199
880	ENSMUSG00000001508.16	Sgca	DMS	Females	0.423176	0.514698	0.844913
881	ENSMUSG00000001510.9	NA	DLS	Males	0.292523	0.720839	0.927924
882	ENSMUSG00000001510.9	NA	DMS	Females	0.83584	0.200197	0.606125
883	ENSMUSG00000001517.15	Foxm1	DMS	Males	-0.640417	0.0591116	0.349837
884	ENSMUSG00000001517.15	Foxm1	DLS	Males	-0.0552804	0.91173	0.982535
885	ENSMUSG00000001517.15	Foxm1	DMS	Females	0.320173	0.200087	0.605957
886	ENSMUSG00000001518.13	Itfg2	DLS	Males	-0.0930767	0.461777	0.817881
887	ENSMUSG00000001518.13	Itfg2	DMS	Males	-0.0280354	0.863031	0.970068
888	ENSMUSG00000001518.13	Itfg2	DMS	Females	-0.0396881	0.810235	0.955971
889	ENSMUSG00000001518.13	Itfg2	DLS	Females	-0.158513	0.205192	0.611473
890	ENSMUSG00000001520.13	Nrip2	DLS	Males	-0.150973	0.378208	0.768601
891	ENSMUSG00000001520.13	Nrip2	DMS	Females	-0.138568	0.622278	0.890303
892	ENSMUSG00000001520.13	Nrip2	DMS	Males	0.230895	0.565656	0.867515
893	ENSMUSG00000001520.13	Nrip2	DLS	Females	-0.228658	0.251667	0.664341
894	ENSMUSG00000001521.13	Tulp3	DMS	Males	0.0710409	0.502074	0.838763
895	ENSMUSG00000001521.13	Tulp3	DLS	Females	0.011532	0.928105	0.986864
896	ENSMUSG00000001521.13	Tulp3	DMS	Females	0.41975	0.000509554	0.0199438
897	ENSMUSG00000001521.13	Tulp3	DLS	Males	-0.0946741	0.491945	0.833884
898	ENSMUSG00000001524.15	Gtf2h4	DLS	Females	0.00795832	0.955192	0.992786
899	ENSMUSG00000001524.15	Gtf2h4	DMS	Males	-0.0163171	0.888281	0.976091
900	ENSMUSG00000001524.15	Gtf2h4	DMS	Females	0.270807	0.0256408	0.228108
901	ENSMUSG00000001524.15	Gtf2h4	DLS	Males	-0.0036876	0.986435	0.999883
902	ENSMUSG00000001525.11	Tubb5	DMS	Females	-0.188054	0.0543928	0.336228
903	ENSMUSG00000001525.11	Tubb5	DLS	Females	0.103515	0.389027	0.775527
904	ENSMUSG00000001525.11	Tubb5	DMS	Males	-0.250757	0.00717228	0.109917
905	ENSMUSG00000001525.11	Tubb5	DLS	Males	0.133205	0.199815	0.605608
906	ENSMUSG00000001542.8	Ell2	DLS	Males	0.190059	0.41821	0.794374
907	ENSMUSG00000001542.8	Ell2	DMS	Females	-0.329332	0.0676141	0.37426
908	ENSMUSG00000001542.8	Ell2	DMS	Males	-0.372245	0.0389737	0.284356
909	ENSMUSG00000001542.8	Ell2	DLS	Females	0.195142	0.198906	0.604764
910	ENSMUSG00000001552.15	Jup	DLS	Males	0.0528346	0.740636	0.935202
911	ENSMUSG00000001552.15	Jup	DLS	Females	-0.124272	0.34284	0.743122
912	ENSMUSG00000001552.15	Jup	DMS	Females	0.158559	0.0772051	0.399127
913	ENSMUSG00000001552.15	Jup	DMS	Males	-0.155209	0.373912	0.765763
914	ENSMUSG00000001555.11	Fkbp10	DLS	Males	-0.210303	0.233501	0.644921
915	ENSMUSG00000001555.11	Fkbp10	DLS	Females	-0.276008	0.0575972	0.345186
916	ENSMUSG00000001555.11	Fkbp10	DMS	Females	-0.000229184	0.998399	1
917	ENSMUSG00000001555.11	Fkbp10	DMS	Males	0.008459	0.938934	0.989564
918	ENSMUSG00000001558.6	Klhl10	DLS	Males	0.248112	0.666452	0.908032
919	ENSMUSG00000001558.6	Klhl10	DMS	Females	0.208041	0.658657	0.905309
920	ENSMUSG00000001569.11	Nom1	DMS	Females	-0.07161	0.678894	0.912737
921	ENSMUSG00000001569.11	Nom1	DLS	Males	0.209437	0.24904	0.662092
922	ENSMUSG00000001569.11	Nom1	DMS	Males	-0.0237812	0.866149	0.970979
923	ENSMUSG00000001569.11	Nom1	DLS	Females	0.398286	0.00221352	0.0528514
924	ENSMUSG00000001576.16	Ergic1	DMS	Males	0.0347263	0.624882	0.891219
925	ENSMUSG00000001576.16	Ergic1	DMS	Females	-0.0497279	0.395083	0.780268
926	ENSMUSG00000001576.16	Ergic1	DLS	Females	-0.133611	0.0211298	0.206479
927	ENSMUSG00000001576.16	Ergic1	DLS	Males	0.044742	0.588468	0.877897
928	ENSMUSG00000001583.14	NA	DMS	Females	1.61877	0.165247	0.561343
929	ENSMUSG00000001583.14	NA	DLS	Males	-2.03216	0.0250389	0.225301
930	ENSMUSG00000001588.13	NA	DMS	Females	1.34868	0.0697462	0.380177
931	ENSMUSG00000001604.15	Tcea3	DMS	Females	-0.960122	0.28115	0.691656
932	ENSMUSG00000001604.15	Tcea3	DLS	Males	0.724028	0.309523	0.716134
933	ENSMUSG00000001627.13	Ifrd1	DMS	Females	0.332622	0.0213491	0.207773
934	ENSMUSG00000001627.13	Ifrd1	DLS	Females	0.00901601	0.929353	0.987193
935	ENSMUSG00000001627.13	Ifrd1	DLS	Males	0.194496	0.348963	0.747271
936	ENSMUSG00000001627.13	Ifrd1	DMS	Males	0.350376	0.000926702	0.0298553
937	ENSMUSG00000001630.14	Stk38l	DMS	Females	-0.249614	0.00315656	0.065347
938	ENSMUSG00000001630.14	Stk38l	DMS	Males	-0.00772262	0.919732	0.984587
939	ENSMUSG00000001630.14	Stk38l	DLS	Females	0.104263	0.167824	0.565037
940	ENSMUSG00000001630.14	Stk38l	DLS	Males	-0.042352	0.715655	0.92595
941	ENSMUSG00000001632.17	Brpf1	DMS	Males	-0.0722146	0.25452	0.667148
942	ENSMUSG00000001632.17	Brpf1	DLS	Males	0.0805603	0.240489	0.653337
943	ENSMUSG00000001632.17	Brpf1	DMS	Females	-0.0987894	0.205843	0.612268
944	ENSMUSG00000001632.17	Brpf1	DLS	Females	0.256516	0.00050022	0.0197005
945	ENSMUSG00000001642.19	Akr1b3	DMS	Males	-0.0819517	0.328677	0.731918
946	ENSMUSG00000001642.19	Akr1b3	DLS	Males	-0.0161036	0.877379	0.973136
947	ENSMUSG00000001642.19	Akr1b3	DMS	Females	-0.129053	0.085344	0.417898
948	ENSMUSG00000001642.19	Akr1b3	DLS	Females	0.203919	0.00361051	0.0709252
949	ENSMUSG00000001657.8	NA	DMS	Females	0.0739753	0.955412	0.992786
950	ENSMUSG00000001657.8	NA	DLS	Males	-1.0355	0.308439	0.715104
951	ENSMUSG00000001663.11	Gstt1	DMS	Females	0.129601	0.485394	0.829927
952	ENSMUSG00000001663.11	Gstt1	DMS	Males	-0.36219	0.0466819	0.313043
953	ENSMUSG00000001663.11	Gstt1	DLS	Males	-0.0649531	0.753358	0.939736
954	ENSMUSG00000001663.11	Gstt1	DLS	Females	-0.0681227	0.734107	0.933035
955	ENSMUSG00000001665.12	Gstt3	DLS	Males	-0.47157	0.0287413	0.241816
956	ENSMUSG00000001665.12	Gstt3	DMS	Females	-0.262404	0.161821	0.556466
957	ENSMUSG00000001665.12	Gstt3	DLS	Females	-0.116124	0.679684	0.91307
958	ENSMUSG00000001665.12	Gstt3	DMS	Males	0.0388286	0.854618	0.967923
959	ENSMUSG00000001666.9	Ddt	DLS	Females	0.0582767	0.489485	0.832126
960	ENSMUSG00000001666.9	Ddt	DMS	Females	-0.1299	0.275319	0.686467
961	ENSMUSG00000001666.9	Ddt	DLS	Males	0.00817802	0.959877	0.993879
962	ENSMUSG00000001666.9	Ddt	DMS	Males	0.151653	0.11192	0.473933
963	ENSMUSG00000001670.14	Tat	DMS	Females	-0.879918	0.547829	0.860028
964	ENSMUSG00000001670.14	Tat	DLS	Males	5.47807	0.00475789	0.0847784
965	ENSMUSG00000001672.15	Marveld3	DLS	Males	-0.251357	0.231604	0.642841
966	ENSMUSG00000001672.15	Marveld3	DLS	Females	0.847384	0.000808035	0.0272735
967	ENSMUSG00000001672.15	Marveld3	DMS	Females	-0.221732	0.577426	0.873267
968	ENSMUSG00000001672.15	Marveld3	DMS	Males	-0.421984	0.119771	0.488008
969	ENSMUSG00000001674.12	Ddx18	DMS	Males	0.023717	0.805032	0.954549
970	ENSMUSG00000001674.12	Ddx18	DLS	Females	0.301223	0.00069261	0.0244026
971	ENSMUSG00000001674.12	Ddx18	DLS	Males	-0.0762835	0.614916	0.887872
972	ENSMUSG00000001674.12	Ddx18	DMS	Females	-0.004872	0.962107	0.994433
973	ENSMUSG00000001687.16	Ubl3	DLS	Females	0.0766742	0.355358	0.75148
974	ENSMUSG00000001687.16	Ubl3	DLS	Males	0.0152891	0.886313	0.975395
975	ENSMUSG00000001687.16	Ubl3	DMS	Females	-0.0735521	0.465195	0.819828
976	ENSMUSG00000001687.16	Ubl3	DMS	Males	0.144835	0.196988	0.602363
977	ENSMUSG00000001700.11	Gramd3	DMS	Females	-0.0892692	0.467332	0.820643
978	ENSMUSG00000001700.11	Gramd3	DMS	Males	-0.0797848	0.552259	0.861448
979	ENSMUSG00000001700.11	Gramd3	DLS	Females	-0.213416	0.167482	0.564484
980	ENSMUSG00000001700.11	Gramd3	DLS	Males	-0.222138	0.0537917	0.334676
981	ENSMUSG00000001707.9	Eef1e1	DLS	Females	-0.351049	0.00955045	0.130672
982	ENSMUSG00000001707.9	Eef1e1	DMS	Males	0.12718	0.297921	0.706888
983	ENSMUSG00000001707.9	Eef1e1	DMS	Females	-0.211702	0.151778	0.541125
984	ENSMUSG00000001707.9	Eef1e1	DLS	Males	0.100408	0.421649	0.796464
985	ENSMUSG00000001729.15	Akt1	DMS	Males	0.0261085	0.763232	0.943148
986	ENSMUSG00000001729.15	Akt1	DMS	Females	-0.0472545	0.460652	0.8171
987	ENSMUSG00000001729.15	Akt1	DLS	Males	-0.00332585	0.964945	0.995114
988	ENSMUSG00000001729.15	Akt1	DLS	Females	-0.114436	0.075452	0.394338
989	ENSMUSG00000001739.15	NA	DMS	Females	1.23953	0.169897	0.56798
990	ENSMUSG00000001739.15	NA	DLS	Males	0.654021	0.53583	0.855296
991	ENSMUSG00000001741.13	Il16	DMS	Females	0.0649443	0.810194	0.955965
992	ENSMUSG00000001741.13	Il16	DMS	Males	-0.256236	0.247355	0.660518
993	ENSMUSG00000001741.13	Il16	DLS	Males	-0.23781	0.184481	0.587818
994	ENSMUSG00000001741.13	Il16	DLS	Females	0.116165	0.645114	0.899759
995	ENSMUSG00000001750.17	Tcirg1	DLS	Females	-0.0313196	0.845516	0.965159
996	ENSMUSG00000001750.17	Tcirg1	DMS	Females	-0.0476711	0.787983	0.950035
997	ENSMUSG00000001750.17	Tcirg1	DLS	Males	0.0927161	0.690641	0.917046
998	ENSMUSG00000001750.17	Tcirg1	DMS	Males	0.132188	0.565051	0.867186
999	ENSMUSG00000001751.10	Naglu	DMS	Males	0.0399292	0.784889	0.949004
1000	ENSMUSG00000001751.10	Naglu	DMS	Females	-0.099245	0.651964	0.902675
1001	ENSMUSG00000001751.10	Naglu	DLS	Females	-0.236526	0.137581	0.517957
1002	ENSMUSG00000001751.10	Naglu	DLS	Males	-0.0767485	0.53541	0.855114
1003	ENSMUSG00000001755.13	Coasy	DLS	Females	-0.0792595	0.474811	0.824519
1004	ENSMUSG00000001755.13	Coasy	DLS	Males	0.0395444	0.775602	0.946551
1005	ENSMUSG00000001755.13	Coasy	DMS	Females	-0.231918	0.0508016	0.326232
1006	ENSMUSG00000001755.13	Coasy	DMS	Males	-0.14637	0.159394	0.552959
1007	ENSMUSG00000001761.8	Smo	DMS	Males	-0.0642703	0.593295	0.87953
1008	ENSMUSG00000001761.8	Smo	DMS	Females	-0.296292	0.0944843	0.43816
1009	ENSMUSG00000001761.8	Smo	DLS	Females	-0.510981	0.000290336	0.0135327
1010	ENSMUSG00000001761.8	Smo	DLS	Males	-0.235527	0.241049	0.653773
1011	ENSMUSG00000001763.15	Tspan33	DMS	Males	-0.174741	0.633076	0.895124
1012	ENSMUSG00000001763.15	Tspan33	DLS	Females	-0.551383	0.00118517	0.0353425
1013	ENSMUSG00000001763.15	Tspan33	DMS	Females	-0.199085	0.694746	0.918652
1014	ENSMUSG00000001763.15	Tspan33	DLS	Males	0.0902597	0.579589	0.874004
1015	ENSMUSG00000001767.6	Crnkl1	DLS	Males	-0.115372	0.323316	0.727689
1016	ENSMUSG00000001767.6	Crnkl1	DMS	Males	-0.283944	0.0205861	0.203657
1017	ENSMUSG00000001767.6	Crnkl1	DMS	Females	-0.217237	0.123103	0.49428
1018	ENSMUSG00000001767.6	Crnkl1	DLS	Females	0.311075	0.00339946	0.06846
1019	ENSMUSG00000001768.17	BC039771	DMS	Males	-0.0684568	0.622279	0.890303
1020	ENSMUSG00000001768.17	Rin2	DMS	Males	-0.0684568	0.622279	0.890303
1021	ENSMUSG00000001768.17	BC039771	DLS	Males	-0.0257741	0.853166	0.967415
1022	ENSMUSG00000001768.17	Rin2	DLS	Males	-0.0257741	0.853166	0.967415
1023	ENSMUSG00000001768.17	BC039771	DMS	Females	-0.323537	0.00246656	0.0565838
1024	ENSMUSG00000001768.17	Rin2	DMS	Females	-0.323537	0.00246656	0.0565838
1025	ENSMUSG00000001768.17	BC039771	DLS	Females	-0.0357104	0.799041	0.95276
1026	ENSMUSG00000001768.17	Rin2	DLS	Females	-0.0357104	0.799041	0.95276
1027	ENSMUSG00000001773.15	Folh1	DMS	Females	-0.203323	0.287672	0.69819
1028	ENSMUSG00000001773.15	Folh1	DLS	Females	-0.12589	0.530504	0.852281
1029	ENSMUSG00000001773.15	Folh1	DMS	Males	0.0948038	0.704937	0.922506
1030	ENSMUSG00000001773.15	Folh1	DLS	Males	-0.219186	0.399088	0.782823
1031	ENSMUSG00000001774.9	Chordc1	DMS	Males	-0.0726164	0.696813	0.919539
1032	ENSMUSG00000001774.9	Chordc1	DMS	Females	-0.44313	0.0477465	0.316083
1033	ENSMUSG00000001774.9	Chordc1	DLS	Females	0.00105018	0.996559	1
1034	ENSMUSG00000001774.9	Chordc1	DLS	Males	0.0407787	0.838819	0.963531
1035	ENSMUSG00000001783.4	Rtcb	DMS	Males	-0.0272531	0.598221	0.881557
1036	ENSMUSG00000001783.4	Rtcb	DMS	Females	-0.0944256	0.158507	0.551678
1037	ENSMUSG00000001783.4	Rtcb	DLS	Females	0.174179	0.000893811	0.0292364
1038	ENSMUSG00000001783.4	Rtcb	DLS	Males	-0.0163025	0.819337	0.958712
1039	ENSMUSG00000001785.14	Pwp1	DLS	Females	0.388051	0.00103503	0.032162
1040	ENSMUSG00000001785.14	Pwp1	DMS	Males	-0.164661	0.0488211	0.31979
1041	ENSMUSG00000001785.14	Pwp1	DLS	Males	-0.128239	0.287391	0.697949
1042	ENSMUSG00000001785.14	Pwp1	DMS	Females	-0.313069	0.00374028	0.0726291
1043	ENSMUSG00000001786.15	Fbxo7	DMS	Females	0.0278937	0.823056	0.959502
1044	ENSMUSG00000001786.15	Fbxo7	DLS	Females	0.0986844	0.364638	0.75866
1045	ENSMUSG00000001786.15	Fbxo7	DMS	Males	0.0136727	0.90109	0.97996
1046	ENSMUSG00000001786.15	Fbxo7	DLS	Males	-0.147459	0.278098	0.689039
1047	ENSMUSG00000001794.14	Capns1	DMS	Females	-0.0765828	0.313188	0.718932
1048	ENSMUSG00000001794.14	Capns1	DLS	Females	-0.0717793	0.266702	0.678156
1049	ENSMUSG00000001794.14	Capns1	DMS	Males	-0.0225553	0.811531	0.956405
1050	ENSMUSG00000001794.14	Capns1	DLS	Males	0.0532127	0.492758	0.834387
1051	ENSMUSG00000001802.17	Lrp3	DMS	Females	0.051663	0.577273	0.873113
1052	ENSMUSG00000001802.17	Lrp3	DMS	Males	0.0383945	0.70857	0.923662
1053	ENSMUSG00000001802.17	Lrp3	DLS	Females	-0.101068	0.248962	0.662032
1054	ENSMUSG00000001802.17	Lrp3	DLS	Males	0.140855	0.0530063	0.332614
1055	ENSMUSG00000001827.13	Folr1	DLS	Males	0.498384	0.626684	0.892
1056	ENSMUSG00000001827.13	Folr1	DMS	Males	0.55341	0.579849	0.874039
1057	ENSMUSG00000001829.18	Clpb	DMS	Females	-0.218653	0.00156657	0.0421637
1058	ENSMUSG00000001829.18	Clpb	DLS	Males	-0.0475108	0.488981	0.831816
1059	ENSMUSG00000001829.18	Clpb	DLS	Females	0.116345	0.246096	0.659462
1060	ENSMUSG00000001829.18	Clpb	DMS	Males	-0.183976	0.0179589	0.189042
1061	ENSMUSG00000001833.18	Septin7	DMS	Males	-0.152851	0.080948	0.40787
1062	ENSMUSG00000001833.18	Septin7	DLS	Females	0.0958965	0.395257	0.780345
1063	ENSMUSG00000001833.18	Septin7	DMS	Females	-0.268782	0.00594291	0.0975243
1064	ENSMUSG00000001833.18	Septin7	DLS	Males	0.00307876	0.976871	0.99782
1065	ENSMUSG00000001844.11	Zdhhc4	DLS	Males	-0.0316508	0.755791	0.940587
1066	ENSMUSG00000001844.11	Zdhhc4	DMS	Males	-0.0514446	0.657481	0.904957
1067	ENSMUSG00000001844.11	Zdhhc4	DLS	Females	-0.240945	0.0475184	0.315326
1068	ENSMUSG00000001844.11	Zdhhc4	DMS	Females	0.213733	0.0547584	0.337259
1069	ENSMUSG00000001847.15	Rac1	DLS	Males	-0.0274771	0.613527	0.887428
1070	ENSMUSG00000001847.15	Rac1	DMS	Males	0.00872407	0.894713	0.978058
1071	ENSMUSG00000001847.15	Rac1	DLS	Females	0.0919031	0.105301	0.460942
1072	ENSMUSG00000001847.15	Rac1	DMS	Females	-0.0312764	0.610179	0.886127
1073	ENSMUSG00000001855.16	Nup214	DLS	Males	0.229829	0.104862	0.459959
1074	ENSMUSG00000001855.16	Nup214	DMS	Males	0.20278	0.249734	0.662598
1075	ENSMUSG00000001855.16	Nup214	DMS	Females	0.343185	0.0405828	0.290766
1076	ENSMUSG00000001855.16	Nup214	DLS	Females	0.247144	0.16186	0.556466
1077	ENSMUSG00000001864.14	Aif1l	DLS	Males	-0.30868	0.160028	0.553934
1078	ENSMUSG00000001864.14	Aif1l	DMS	Females	-0.0463742	0.801155	0.953339
1079	ENSMUSG00000001864.14	Aif1l	DLS	Females	-0.103587	0.745727	0.936734
1080	ENSMUSG00000001864.14	Aif1l	DMS	Males	-0.337037	0.0753996	0.394223
1081	ENSMUSG00000001870.17	Ltbp1	DMS	Males	0.365628	0.242502	0.655543
1082	ENSMUSG00000001870.17	Ltbp1	DMS	Females	0.0307071	0.916058	0.983598
1083	ENSMUSG00000001870.17	Ltbp1	DLS	Males	0.00594633	0.979311	0.998341
1084	ENSMUSG00000001870.17	Ltbp1	DLS	Females	0.00441506	0.981717	0.999034
1085	ENSMUSG00000001891.17	Ugp2	DLS	Males	-0.0762135	0.386909	0.774247
1086	ENSMUSG00000001891.17	Ugp2	DMS	Females	-0.173858	0.0926473	0.434231
1087	ENSMUSG00000001891.17	Ugp2	DMS	Males	0.0781408	0.36074	0.755728
1088	ENSMUSG00000001891.17	Ugp2	DLS	Females	-0.123278	0.146839	0.533675
1089	ENSMUSG00000001901.16	Kcnh6	DMS	Males	-0.0470567	0.855276	0.968077
1090	ENSMUSG00000001901.16	Kcnh6	DLS	Males	-0.0606333	0.771376	0.945331
1091	ENSMUSG00000001901.16	Kcnh6	DLS	Females	0.149124	0.448249	0.810937
1092	ENSMUSG00000001901.16	Kcnh6	DMS	Females	-0.0387225	0.84795	0.966024
1093	ENSMUSG00000001909.17	Trmt1	DMS	Females	0.20641	0.0137283	0.161228
1094	ENSMUSG00000001909.17	Trmt1	DMS	Males	0.0277571	0.811898	0.956509
1095	ENSMUSG00000001909.17	Trmt1	DLS	Males	0.161968	0.21102	0.618631
1096	ENSMUSG00000001909.17	Trmt1	DLS	Females	-0.129555	0.307897	0.714714
1097	ENSMUSG00000001910.6	Nacc1	DMS	Females	-0.10986	0.049523	0.321734
1098	ENSMUSG00000001910.6	Nacc1	DLS	Females	0.0343439	0.545444	0.859147
1099	ENSMUSG00000001910.6	Nacc1	DLS	Males	0.0456452	0.592268	0.879158
1100	ENSMUSG00000001910.6	Nacc1	DMS	Males	-0.0520711	0.389903	0.776165
1101	ENSMUSG00000001911.17	Nfix	DMS	Females	-0.132363	0.520816	0.84798
1102	ENSMUSG00000001911.17	Nfix	DMS	Males	-0.232	0.0881298	0.424327
1103	ENSMUSG00000001911.17	Nfix	DLS	Males	0.130266	0.482886	0.828691
1104	ENSMUSG00000001911.17	Nfix	DLS	Females	-0.158897	0.437044	0.80445
1105	ENSMUSG00000001918.18	Slc1a5	DMS	Females	0.896673	0.0272098	0.235738
1106	ENSMUSG00000001918.18	Slc1a5	DMS	Males	0.706078	0.0969862	0.443739
1107	ENSMUSG00000001918.18	Slc1a5	DLS	Males	-0.425919	0.312066	0.717995
1108	ENSMUSG00000001918.18	Slc1a5	DLS	Females	-0.696303	0.0195377	0.198192
1109	ENSMUSG00000001924.16	Uba1	DLS	Males	0.0960258	0.173967	0.57371
1110	ENSMUSG00000001924.16	Uba1	DLS	Females	0.240994	0.00105847	0.0326845
1111	ENSMUSG00000001924.16	Uba1	DMS	Females	0.00374742	0.948506	0.991743
1112	ENSMUSG00000001924.16	Uba1	DMS	Males	0.0226972	0.746908	0.937247
1113	ENSMUSG00000001930.18	Vwf	DLS	Males	0.474157	0.065169	0.36716
1114	ENSMUSG00000001930.18	Vwf	DMS	Males	-0.202237	0.652976	0.903111
1115	ENSMUSG00000001930.18	Vwf	DLS	Females	-0.681059	0.179979	0.581816
1116	ENSMUSG00000001930.18	Vwf	DMS	Females	1.45529	2.61e-06	0.00043502
1117	ENSMUSG00000001942.9	Siae	DMS	Males	-0.0784373	0.53713	0.855707
1118	ENSMUSG00000001942.9	Siae	DLS	Males	-0.132335	0.309736	0.71645
1119	ENSMUSG00000001942.9	Siae	DMS	Females	-0.40934	7.21e-05	0.0051185
1120	ENSMUSG00000001942.9	Siae	DLS	Females	0.0951094	0.573294	0.871175
1121	ENSMUSG00000001943.9	Vsig2	DLS	Males	-0.0411327	0.816687	0.957747
1122	ENSMUSG00000001943.9	Vsig2	DLS	Females	0.114338	0.550134	0.860501
1123	ENSMUSG00000001943.9	Vsig2	DMS	Females	-0.248697	0.236606	0.648693
1124	ENSMUSG00000001943.9	Vsig2	DMS	Males	-0.214048	0.207304	0.613527
1125	ENSMUSG00000001946.15	Esam	DLS	Females	0.198216	0.296375	0.705638
1126	ENSMUSG00000001946.15	Esam	DMS	Females	0.118404	0.468913	0.821767
1127	ENSMUSG00000001946.15	Esam	DMS	Males	0.24554	0.150037	0.538369
1128	ENSMUSG00000001946.15	Esam	DLS	Males	-0.106076	0.500034	0.837948
1129	ENSMUSG00000001948.11	Spa17	DLS	Females	-0.0441181	0.845007	0.964993
1130	ENSMUSG00000001948.11	Spa17	DLS	Males	0.0769874	0.707162	0.923299
1131	ENSMUSG00000001948.11	Spa17	DMS	Males	0.249555	0.215512	0.62439
1132	ENSMUSG00000001948.11	Spa17	DMS	Females	0.190762	0.278473	0.68933
1133	ENSMUSG00000001962.9	Fam50a	DLS	Females	0.139534	0.247165	0.660306
1134	ENSMUSG00000001962.9	Fam50a	DMS	Males	0.0664107	0.457807	0.815325
1135	ENSMUSG00000001962.9	Fam50a	DLS	Males	-0.0607854	0.65087	0.902165
1136	ENSMUSG00000001962.9	Fam50a	DMS	Females	0.0814287	0.379428	0.769388
1137	ENSMUSG00000001964.15	Emd	DLS	Females	0.114775	0.110972	0.47236
1138	ENSMUSG00000001964.15	Emd	DLS	Males	0.16674	0.0474018	0.315026
1139	ENSMUSG00000001964.15	Emd	DMS	Females	-0.0718878	0.513218	0.844358
1140	ENSMUSG00000001964.15	Emd	DMS	Males	0.000128886	0.998875	1
1141	ENSMUSG00000001983.8	Taco1	DMS	Males	0.0798199	0.51651	0.845635
1142	ENSMUSG00000001983.8	Taco1	DLS	Females	0.300924	0.0102431	0.136434
1143	ENSMUSG00000001983.8	Taco1	DLS	Males	-0.0199981	0.876497	0.973123
1144	ENSMUSG00000001983.8	Taco1	DMS	Females	-0.351627	0.00219033	0.0525119
1145	ENSMUSG00000001985.10	Grik3	DLS	Males	0.139682	0.432735	0.802253
1146	ENSMUSG00000001985.10	Grik3	DMS	Females	-0.270658	0.034578	0.266589
1147	ENSMUSG00000001985.10	Grik3	DMS	Males	-0.183241	0.0863126	0.420347
1148	ENSMUSG00000001985.10	Grik3	DLS	Females	0.160605	0.100669	0.450901
1149	ENSMUSG00000001986.17	Gria3	DLS	Males	0.100685	0.457487	0.815309
1150	ENSMUSG00000001986.17	Gria3	DMS	Males	-0.0234153	0.76138	0.942573
1151	ENSMUSG00000001986.17	Gria3	DMS	Females	-0.214314	0.0510749	0.326789
1152	ENSMUSG00000001986.17	Gria3	DLS	Females	0.144265	0.103093	0.455794
1153	ENSMUSG00000001988.10	Npas1	DLS	Males	0.241504	0.427801	0.799654
1154	ENSMUSG00000001988.10	Npas1	DMS	Females	-0.663869	0.116555	0.482223
1155	ENSMUSG00000001988.10	Npas1	DMS	Males	-0.312978	0.31161	0.717802
1156	ENSMUSG00000001988.10	Npas1	DLS	Females	-0.609796	0.044746	0.30638
1157	ENSMUSG00000001995.10	Sipa1l2	DMS	Females	-0.418012	0.00163333	0.043465
1158	ENSMUSG00000001995.10	Sipa1l2	DLS	Females	-0.00403052	0.98136	0.998945
1159	ENSMUSG00000001995.10	Sipa1l2	DLS	Males	0.112158	0.56188	0.866016
1160	ENSMUSG00000001995.10	Sipa1l2	DMS	Males	-0.308888	0.0229159	0.215434
1161	ENSMUSG00000001998.16	Ap4e1	DLS	Females	-0.0617922	0.791695	0.950935
1162	ENSMUSG00000001998.16	Ap4e1	DMS	Females	0.233329	0.216464	0.625636
1163	ENSMUSG00000001998.16	Ap4e1	DMS	Males	-0.293024	0.0848567	0.416838
1164	ENSMUSG00000001998.16	Ap4e1	DLS	Males	-0.039004	0.878809	0.973608
1165	ENSMUSG00000001999.16	Blvra	DLS	Females	0.139205	0.146386	0.53282
1166	ENSMUSG00000001999.16	Blvra	DMS	Females	-0.131403	0.272213	0.683951
1167	ENSMUSG00000001999.16	Blvra	DLS	Males	-0.110775	0.478505	0.826525
1168	ENSMUSG00000001999.16	Blvra	DMS	Males	0.0294427	0.804395	0.954339
1169	ENSMUSG00000002006.13	Pdzd4	DLS	Females	-0.191236	0.00385947	0.0739633
1170	ENSMUSG00000002006.13	Pdzd4	DLS	Males	0.0567759	0.429842	0.800531
1171	ENSMUSG00000002006.13	Pdzd4	DMS	Females	0.00930433	0.915528	0.98353
1172	ENSMUSG00000002006.13	Pdzd4	DMS	Males	-0.053026	0.339348	0.739751
1173	ENSMUSG00000002007.6	Srpk3	DMS	Males	0.0875266	0.837142	0.963132
1174	ENSMUSG00000002007.6	Srpk3	DLS	Males	-0.548305	0.31122	0.717596
1175	ENSMUSG00000002007.6	Srpk3	DMS	Females	0.891217	0.0518158	0.329235
1176	ENSMUSG00000002010.18	Idh3g	DLS	Males	-0.105104	0.111903	0.473933
1177	ENSMUSG00000002010.18	Idh3g	DMS	Males	-0.00172424	0.980834	0.998845
1178	ENSMUSG00000002010.18	Idh3g	DLS	Females	0.111162	0.0939668	0.437117
1179	ENSMUSG00000002010.18	Idh3g	DMS	Females	-0.205444	0.00569007	0.0948007
1180	ENSMUSG00000002012.14	Pnck	DLS	Males	0.0850558	0.546011	0.859372
1181	ENSMUSG00000002012.14	Pnck	DMS	Females	0.126301	0.486198	0.830471
1182	ENSMUSG00000002012.14	Pnck	DMS	Males	-0.0917256	0.666093	0.907995
1183	ENSMUSG00000002012.14	Pnck	DLS	Females	-0.187158	0.348522	0.746847
1184	ENSMUSG00000002014.13	Ssr4	DMS	Males	0.176246	0.00206235	0.0504562
1185	ENSMUSG00000002014.13	Ssr4	DMS	Females	0.0384958	0.588628	0.877958
1186	ENSMUSG00000002014.13	Ssr4	DLS	Males	0.0539507	0.641337	0.898479
1187	ENSMUSG00000002014.13	Ssr4	DLS	Females	-0.251104	0.00298821	0.0632874
1188	ENSMUSG00000002015.6	Bcap31	DMS	Females	-0.134999	0.116654	0.482398
1189	ENSMUSG00000002015.6	Bcap31	DMS	Males	0.00489032	0.943187	0.990396
1190	ENSMUSG00000002015.6	Bcap31	DLS	Males	0.0215827	0.820215	0.958888
1191	ENSMUSG00000002015.6	Bcap31	DLS	Females	-0.186256	0.009259	0.128162
1192	ENSMUSG00000002017.11	Fam98a	DLS	Females	0.12842	0.21728	0.626565
1193	ENSMUSG00000002017.11	Fam98a	DLS	Males	0.106741	0.377929	0.768557
1194	ENSMUSG00000002017.11	Fam98a	DMS	Males	-0.0593938	0.407021	0.787107
1195	ENSMUSG00000002017.11	Fam98a	DMS	Females	-0.136135	0.128924	0.503562
1196	ENSMUSG00000002020.16	Ltbp2	DMS	Females	-0.691189	0.285322	0.696029
1197	ENSMUSG00000002020.16	Ltbp2	DLS	Males	-0.6008	0.222791	0.632649
1198	ENSMUSG00000002028.14	Kmt2a	DLS	Males	0.0570925	0.668539	0.908763
1199	ENSMUSG00000002028.14	Kmt2a	DMS	Males	-0.00289308	0.978276	0.997941
1200	ENSMUSG00000002028.14	Kmt2a	DMS	Females	0.123084	0.259724	0.672423
1201	ENSMUSG00000002028.14	Kmt2a	DLS	Females	-0.04907	0.697788	0.9199
1202	ENSMUSG00000002031.14	Ift46	DLS	Females	-0.122601	0.237294	0.649415
1203	ENSMUSG00000002031.14	Ift46	DMS	Females	-0.0349522	0.728046	0.930857
1204	ENSMUSG00000002031.14	Ift46	DMS	Males	0.0981529	0.307823	0.714663
1205	ENSMUSG00000002031.14	Ift46	DLS	Males	-0.00407798	0.97175	0.996711
1206	ENSMUSG00000002032.18	Tmem25	DMS	Females	-0.39057	0.139198	0.520847
1207	ENSMUSG00000002032.18	Tmem25	DMS	Males	0.0098647	0.967406	0.995584
1208	ENSMUSG00000002032.18	Tmem25	DLS	Males	0.32573	0.153198	0.543565
1209	ENSMUSG00000002032.18	Tmem25	DLS	Females	-0.195226	0.373287	0.765218
1210	ENSMUSG00000002043.18	Trappc6a	DLS	Females	-0.1802	0.223883	0.634333
1211	ENSMUSG00000002043.18	Trappc6a	DMS	Females	0.207828	0.17265	0.571735
1212	ENSMUSG00000002043.18	Trappc6a	DMS	Males	0.00173113	0.988801	1
1213	ENSMUSG00000002043.18	Trappc6a	DLS	Males	0.0357181	0.85213	0.967107
1214	ENSMUSG00000002052.7	Supt6	DLS	Females	0.24759	1.14e-06	0.00022748
1215	ENSMUSG00000002052.7	Supt6	DLS	Males	0.0355566	0.610835	0.886452
1216	ENSMUSG00000002052.7	Supt6	DMS	Males	-0.014318	0.779199	0.94725
1217	ENSMUSG00000002052.7	Supt6	DMS	Females	-0.0404011	0.541419	0.857491
1218	ENSMUSG00000002055.10	Spag5	DLS	Males	0.0781559	0.833494	0.962279
1219	ENSMUSG00000002055.10	Spag5	DMS	Females	-0.328515	0.333782	0.735566
1220	ENSMUSG00000002055.10	Spag5	DMS	Males	0.260081	0.298886	0.70748
1221	ENSMUSG00000002055.10	Spag5	DLS	Females	-0.455154	0.153634	0.544159
1222	ENSMUSG00000002058.14	Unc119	DLS	Males	-0.00305956	0.98274	0.999341
1223	ENSMUSG00000002058.14	Unc119	DMS	Males	0.0019953	0.990193	1
1224	ENSMUSG00000002058.14	Unc119	DMS	Females	-0.201148	0.32012	0.725112
1225	ENSMUSG00000002058.14	Unc119	DLS	Females	-0.228075	0.159532	0.553128
1226	ENSMUSG00000002059.19	Rab34	DMS	Females	0.391585	0.0187382	0.193451
1227	ENSMUSG00000002059.19	Rab34	DLS	Males	0.0888539	0.570586	0.870025
1228	ENSMUSG00000002059.19	Rab34	DMS	Males	0.30405	0.0325258	0.258465
1229	ENSMUSG00000002059.19	Rab34	DLS	Females	-0.0988101	0.582196	0.875165
1230	ENSMUSG00000002064.11	Sdf2	DLS	Males	-0.101099	0.45513	0.813792
1231	ENSMUSG00000002064.11	Sdf2	DMS	Males	0.00909318	0.889812	0.976351
1232	ENSMUSG00000002064.11	Sdf2	DLS	Females	-0.158819	0.0343996	0.265979
1233	ENSMUSG00000002064.11	Sdf2	DMS	Females	-0.067213	0.319015	0.72398
1234	ENSMUSG00000002068.17	Ccne1	DLS	Females	-0.0611915	0.666698	0.908202
1235	ENSMUSG00000002068.17	Ccne1	DLS	Males	0.0268348	0.889464	0.976329
1236	ENSMUSG00000002068.17	Ccne1	DMS	Males	-0.0671298	0.732741	0.932549
1237	ENSMUSG00000002068.17	Ccne1	DMS	Females	-0.337685	0.0449254	0.306912
1238	ENSMUSG00000002076.13	Hsf2bp	DMS	Females	-0.378911	0.568681	0.869196
1239	ENSMUSG00000002076.13	Hsf2bp	DLS	Males	1.20855	0.0684796	0.376737
1240	ENSMUSG00000002083.14	Bbc3	DMS	Females	0.127638	0.436198	0.804348
1241	ENSMUSG00000002083.14	Bbc3	DLS	Females	-0.0304238	0.902777	0.980281
1242	ENSMUSG00000002083.14	Bbc3	DMS	Males	-0.241814	0.320906	0.725927
1243	ENSMUSG00000002083.14	Bbc3	DLS	Males	-0.244673	0.340407	0.740647
1244	ENSMUSG00000002100.16	Mybpc3	DMS	Females	0.124978	0.761442	0.942614
1245	ENSMUSG00000002100.16	Mybpc3	DLS	Males	0.38686	0.449683	0.811444
1246	ENSMUSG00000002102.16	Psmc3	DMS	Females	-0.223443	7.22e-05	0.00512285
1247	ENSMUSG00000002102.16	Psmc3	DLS	Females	-0.0380388	0.560663	0.865619
1248	ENSMUSG00000002102.16	Psmc3	DMS	Males	-0.113317	0.0975111	0.44476
1249	ENSMUSG00000002102.16	Psmc3	DLS	Males	-0.00366635	0.960985	0.994163
1250	ENSMUSG00000002103.17	Acp2	DLS	Females	0.0232181	0.762524	0.942885
1251	ENSMUSG00000002103.17	Acp2	DMS	Males	0.0309681	0.745759	0.936738
1252	ENSMUSG00000002103.17	Acp2	DLS	Males	-0.165403	0.0266141	0.232816
1253	ENSMUSG00000002103.17	Acp2	DMS	Females	-0.482816	1.48e-08	6.93e-06
1254	ENSMUSG00000002104.12	Rapsn	DLS	Females	-0.0972467	0.724802	0.929376
1255	ENSMUSG00000002104.12	Rapsn	DMS	Females	0.0369178	0.874348	0.972546
1256	ENSMUSG00000002104.12	Rapsn	DMS	Males	-0.215017	0.359112	0.754524
1257	ENSMUSG00000002104.12	Rapsn	DLS	Males	-0.268094	0.298549	0.707293
1258	ENSMUSG00000002105.16	Slc39a13	DLS	Females	-0.0920779	0.474329	0.824242
1259	ENSMUSG00000002105.16	Slc39a13	DMS	Females	0.106951	0.603252	0.883621
1260	ENSMUSG00000002105.16	Slc39a13	DLS	Males	-0.144518	0.111756	0.473778
1261	ENSMUSG00000002105.16	Slc39a13	DMS	Males	0.2148	0.052785	0.331857
1262	ENSMUSG00000002107.19	Celf2	DLS	Males	0.170769	0.0278847	0.238525
1263	ENSMUSG00000002107.19	Celf2	DMS	Females	-0.0684718	0.589172	0.878042
1264	ENSMUSG00000002107.19	Celf2	DMS	Males	0.168569	0.031559	0.254212
1265	ENSMUSG00000002107.19	Celf2	DLS	Females	0.216146	0.0523665	0.330683
1266	ENSMUSG00000002108.11	Nr1h3	DMS	Males	0.484432	0.03485	0.267742
1267	ENSMUSG00000002108.11	Nr1h3	DLS	Females	-0.128731	0.550929	0.860809
1268	ENSMUSG00000002108.11	Nr1h3	DMS	Females	0.0463303	0.870651	0.971762
1269	ENSMUSG00000002108.11	Nr1h3	DLS	Males	0.0766588	0.706969	0.923188
1270	ENSMUSG00000002109.15	Ddb2	DLS	Females	0.111337	0.554933	0.862764
1271	ENSMUSG00000002109.15	Ddb2	DMS	Males	0.149369	0.373766	0.765583
1272	ENSMUSG00000002109.15	Ddb2	DMS	Females	0.337057	0.0549778	0.338127
1273	ENSMUSG00000002109.15	Ddb2	DLS	Males	0.0638021	0.708167	0.923498
1274	ENSMUSG00000002111.9	Spi1	DMS	Males	0.0131533	0.951543	0.992161
1275	ENSMUSG00000002111.9	Spi1	DLS	Males	0.135549	0.506847	0.841163
1276	ENSMUSG00000002111.9	Spi1	DLS	Females	-0.302064	0.12954	0.504526
1277	ENSMUSG00000002111.9	Spi1	DMS	Females	-0.224312	0.204703	0.611001
1278	ENSMUSG00000002129.12	Sf3a1	DLS	Females	0.250633	0.00505442	0.0880815
1279	ENSMUSG00000002129.12	Sf3a1	DMS	Females	-0.101186	0.248873	0.661994
1280	ENSMUSG00000002129.12	Sf3a1	DMS	Males	-0.0987779	0.105435	0.461251
1281	ENSMUSG00000002129.12	Sf3a1	DLS	Males	-0.0726059	0.551071	0.860809
1282	ENSMUSG00000002147.19	Stat6	DLS	Males	0.157625	0.26539	0.677059
1283	ENSMUSG00000002147.19	Stat6	DMS	Males	0.162	0.457498	0.815309
1284	ENSMUSG00000002147.19	Stat6	DLS	Females	0.326207	0.0602227	0.353608
1285	ENSMUSG00000002147.19	Stat6	DMS	Females	-0.367928	0.0148984	0.169139
1286	ENSMUSG00000002190.14	Clgn	DMS	Males	0.149188	0.180561	0.582625
1287	ENSMUSG00000002190.14	Clgn	DLS	Females	0.0122155	0.932407	0.988185
1288	ENSMUSG00000002190.14	Clgn	DMS	Females	-0.150753	0.371045	0.763349
1289	ENSMUSG00000002190.14	Clgn	DLS	Males	0.00928269	0.947	0.991437
1290	ENSMUSG00000002204.10	Napsa	DMS	Females	0.857035	0.0594059	0.350829
1291	ENSMUSG00000002204.10	Napsa	DLS	Males	-0.460243	0.255651	0.668189
1292	ENSMUSG00000002205.17	Vrk3	DMS	Males	-0.00612805	0.940647	0.98985
1293	ENSMUSG00000002205.17	Vrk3	DLS	Females	0.0630718	0.462534	0.818447
1294	ENSMUSG00000002205.17	Vrk3	DLS	Males	-0.0761412	0.528172	0.851559
1295	ENSMUSG00000002205.17	Vrk3	DMS	Females	-0.0237969	0.745928	0.936777
1296	ENSMUSG00000002210.12	Smg9	DMS	Males	0.112069	0.256287	0.668888
1297	ENSMUSG00000002210.12	Smg9	DLS	Females	0.158419	0.132705	0.510382
1298	ENSMUSG00000002210.12	Smg9	DLS	Males	0.0118041	0.926679	0.986286
1299	ENSMUSG00000002210.12	Smg9	DMS	Females	0.329175	0.000113473	0.00708323
1300	ENSMUSG00000002221.12	Paxip1	DLS	Males	0.171823	0.116479	0.482038
1301	ENSMUSG00000002221.12	Paxip1	DMS	Males	-0.20024	0.113358	0.476883
1302	ENSMUSG00000002221.12	Paxip1	DLS	Females	-0.185272	0.192229	0.597493
1303	ENSMUSG00000002221.12	Paxip1	DMS	Females	-0.00829088	0.930409	0.987684
1304	ENSMUSG00000002222.15	Rmnd5a	DMS	Females	0.0233536	0.813345	0.956654
1305	ENSMUSG00000002222.15	Rmnd5a	DLS	Females	0.191273	0.0387718	0.283872
1306	ENSMUSG00000002222.15	Rmnd5a	DMS	Males	0.103276	0.304101	0.711833
1307	ENSMUSG00000002222.15	Rmnd5a	DLS	Males	-0.00957166	0.907223	0.981343
1308	ENSMUSG00000002227.16	Mov10	DMS	Males	0.118722	0.430442	0.800831
1309	ENSMUSG00000002227.16	Mov10	DLS	Females	-0.125219	0.560081	0.865301
1310	ENSMUSG00000002227.16	Mov10	DLS	Males	0.109752	0.47424	0.824202
1311	ENSMUSG00000002227.16	Mov10	DMS	Females	0.740972	1.49e-05	0.00159733
1312	ENSMUSG00000002228.8	Ppm1j	DMS	Females	-0.0160955	0.98256	0.999303
1313	ENSMUSG00000002228.8	Ppm1j	DLS	Males	-0.0743727	0.873103	0.972479
1314	ENSMUSG00000002233.14	Rhoc	DMS	Females	-0.0808235	0.631157	0.89423
1315	ENSMUSG00000002233.14	Rhoc	DMS	Males	0.0498286	0.678119	0.912411
1316	ENSMUSG00000002233.14	Rhoc	DLS	Females	-0.253992	0.0201386	0.201446
1317	ENSMUSG00000002233.14	Rhoc	DLS	Males	0.0925828	0.334521	0.735956
1318	ENSMUSG00000002249.22	Tead3	DMS	Males	0.104271	0.595025	0.880401
1319	ENSMUSG00000002249.22	Tead3	DLS	Females	0.3258	0.273739	0.685369
1320	ENSMUSG00000002249.22	Tead3	DLS	Males	-0.114686	0.713887	0.925096
1321	ENSMUSG00000002249.22	Tead3	DMS	Females	0.0596538	0.833788	0.962296
1322	ENSMUSG00000002250.17	Ppard	DMS	Males	-0.0234704	0.817953	0.958096
1323	ENSMUSG00000002250.17	1810013A23Rik	DMS	Males	-0.0234704	0.817953	0.958096
1324	ENSMUSG00000002250.17	Ppard	DLS	Males	0.0244235	0.875615	0.972844
1325	ENSMUSG00000002250.17	1810013A23Rik	DLS	Males	0.0244235	0.875615	0.972844
1326	ENSMUSG00000002250.17	Ppard	DLS	Females	-0.146892	0.2835	0.694219
1327	ENSMUSG00000002250.17	1810013A23Rik	DLS	Females	-0.146892	0.2835	0.694219
1328	ENSMUSG00000002250.17	Ppard	DMS	Females	-0.42826	0.00427008	0.0792579
1329	ENSMUSG00000002250.17	1810013A23Rik	DMS	Females	-0.42826	0.00427008	0.0792579
1330	ENSMUSG00000002257.9	Def6	DMS	Males	0.182419	0.595929	0.880709
1331	ENSMUSG00000002257.9	Def6	DLS	Males	0.611551	0.125089	0.498068
1332	ENSMUSG00000002257.9	Def6	DMS	Females	0.00584085	0.98834	1
1333	ENSMUSG00000002257.9	Def6	DLS	Females	-0.587651	0.03402	0.264599
1334	ENSMUSG00000002265.18	Peg3	DLS	Females	0.373634	9.18e-05	0.00603814
1335	ENSMUSG00000002265.18	Peg3	DLS	Males	-0.0361239	0.679732	0.91307
1336	ENSMUSG00000002265.18	Peg3	DMS	Males	-0.0453192	0.766323	0.943916
1337	ENSMUSG00000002265.18	Peg3	DMS	Females	-0.198853	0.0802609	0.406146
1338	ENSMUSG00000002266.18	Zim1	DMS	Females	-1.11381	0.0706756	0.382318
1339	ENSMUSG00000002266.18	Zim1	DMS	Males	0.0110303	0.98679	0.999883
1340	ENSMUSG00000002266.18	Zim1	DLS	Females	-0.747874	0.0703696	0.381551
1341	ENSMUSG00000002266.18	Zim1	DLS	Males	-0.0710449	0.833576	0.962279
1342	ENSMUSG00000002274.14	Metrn	DMS	Females	0.0377008	0.79327	0.951228
1343	ENSMUSG00000002274.14	Metrn	DMS	Males	0.0322816	0.65107	0.902281
1344	ENSMUSG00000002274.14	Metrn	DLS	Females	-0.375758	0.00208383	0.0507707
1345	ENSMUSG00000002274.14	Metrn	DLS	Males	-0.226639	0.186455	0.589821
1346	ENSMUSG00000002279.20	Lmf1	DLS	Females	-0.0869724	0.371613	0.763774
1347	ENSMUSG00000002279.20	Lmf1	DMS	Males	0.0592568	0.524903	0.850142
1348	ENSMUSG00000002279.20	Lmf1	DMS	Females	0.0417817	0.720947	0.927924
1349	ENSMUSG00000002279.20	Lmf1	DLS	Males	0.0363674	0.743622	0.935945
1350	ENSMUSG00000002280.12	Ciao3	DMS	Males	0.096658	0.314479	0.720169
1351	ENSMUSG00000002280.12	Ciao3	DLS	Males	0.0329018	0.733542	0.932896
1352	ENSMUSG00000002280.12	Ciao3	DLS	Females	0.129054	0.145472	0.531416
1353	ENSMUSG00000002280.12	Ciao3	DMS	Females	-0.0512614	0.544199	0.858665
1354	ENSMUSG00000002289.17	Angptl4	DMS	Females	0.0998531	0.817233	0.957902
1355	ENSMUSG00000002289.17	Angptl4	DMS	Males	0.584839	0.128202	0.502829
1356	ENSMUSG00000002289.17	Angptl4	DLS	Males	-0.143696	0.713385	0.924914
1357	ENSMUSG00000002289.17	Angptl4	DLS	Females	-0.967724	0.010374	0.137356
1358	ENSMUSG00000002297.17	Dbf4	DMS	Females	0.349198	0.296614	0.705722
1359	ENSMUSG00000002297.17	Dbf4	DLS	Males	-0.0475716	0.889409	0.976329
1360	ENSMUSG00000002297.17	Dbf4	DMS	Males	-0.384787	0.200558	0.606422
1361	ENSMUSG00000002307.17	Daxx	DMS	Females	-0.0197713	0.800838	0.953258
1362	ENSMUSG00000002307.17	Daxx	DLS	Females	0.141467	0.122084	0.492301
1363	ENSMUSG00000002307.17	Daxx	DLS	Males	-0.127834	0.346404	0.745442
1364	ENSMUSG00000002307.17	Daxx	DMS	Males	0.0564501	0.405326	0.786418
1365	ENSMUSG00000002308.17	Cd320	DLS	Males	0.0410219	0.836824	0.963038
1366	ENSMUSG00000002308.17	Cd320	DMS	Females	0.248972	0.0870985	0.422044
1367	ENSMUSG00000002308.17	Cd320	DMS	Males	0.137639	0.236211	0.648238
1368	ENSMUSG00000002308.17	Cd320	DLS	Females	-0.221551	0.240937	0.653629
1369	ENSMUSG00000002319.17	Ipo4	DMS	Males	0.10181	0.351801	0.749496
1370	ENSMUSG00000002319.17	Ipo4	DLS	Males	0.0556361	0.727205	0.930391
1371	ENSMUSG00000002319.17	Ipo4	DLS	Females	0.116346	0.245823	0.65926
1372	ENSMUSG00000002319.17	Ipo4	DMS	Females	0.117865	0.212405	0.620459
1373	ENSMUSG00000002320.16	Tm9sf1	DLS	Females	-0.128835	0.15247	0.542286
1374	ENSMUSG00000002320.16	Tm9sf1	DLS	Males	0.00296503	0.973755	0.997112
1375	ENSMUSG00000002320.16	Tm9sf1	DMS	Females	-0.0427569	0.631035	0.894156
1376	ENSMUSG00000002320.16	Tm9sf1	DMS	Males	-0.0246247	0.730192	0.931818
1377	ENSMUSG00000002324.9	Rec8	DLS	Males	-0.376519	0.161917	0.556563
1378	ENSMUSG00000002324.9	Rec8	DLS	Females	-0.126946	0.618677	0.889103
1379	ENSMUSG00000002324.9	Rec8	DMS	Females	-0.072827	0.804049	0.954253
1380	ENSMUSG00000002324.9	Rec8	DMS	Males	0.188856	0.526236	0.850559
1381	ENSMUSG00000002325.16	Irf9	DLS	Females	0.103115	0.580503	0.874604
1382	ENSMUSG00000002325.16	Irf9	DMS	Males	0.0209111	0.895398	0.978348
1383	ENSMUSG00000002325.16	Irf9	DLS	Males	0.0108933	0.954117	0.992573
1384	ENSMUSG00000002325.16	Irf9	DMS	Females	0.320169	0.349212	0.747367
1385	ENSMUSG00000002326.7	Gmpr2	DMS	Males	0.164332	0.0597476	0.351943
1386	ENSMUSG00000002326.7	Gmpr2	DLS	Males	0.0354309	0.718178	0.927052
1387	ENSMUSG00000002326.7	Gmpr2	DLS	Females	0.213691	0.0350786	0.268768
1388	ENSMUSG00000002326.7	Gmpr2	DMS	Females	0.0384413	0.714737	0.925567
1389	ENSMUSG00000002329.8	Mdp1	DLS	Males	0.0750166	0.555119	0.862872
1390	ENSMUSG00000002329.8	Mdp1	DLS	Females	-0.127108	0.232967	0.644433
1391	ENSMUSG00000002329.8	Mdp1	DMS	Males	0.0384689	0.749766	0.938584
1392	ENSMUSG00000002329.8	Mdp1	DMS	Females	-0.0419601	0.663719	0.907238
1393	ENSMUSG00000002332.17	Dhrs1	DLS	Males	-0.0735103	0.670908	0.909787
1394	ENSMUSG00000002332.17	Dhrs1	DMS	Males	0.0703834	0.408538	0.78807
1395	ENSMUSG00000002332.17	Dhrs1	DMS	Females	-0.00492915	0.955651	0.992833
1396	ENSMUSG00000002332.17	Dhrs1	DLS	Females	0.0134133	0.862234	0.969776
1397	ENSMUSG00000002341.9	Ncan	DLS	Males	-0.0929153	0.478265	0.826452
1398	ENSMUSG00000002341.9	Ncan	DMS	Males	-0.165552	0.0741232	0.390706
1399	ENSMUSG00000002341.9	Ncan	DLS	Females	-0.0665995	0.687494	0.915858
1400	ENSMUSG00000002341.9	Ncan	DMS	Females	-0.330162	0.00428349	0.0794614
1401	ENSMUSG00000002342.18	Tmem161a	DMS	Females	0.0951703	0.519568	0.847135
1402	ENSMUSG00000002342.18	Tmem161a	DLS	Males	-0.00628857	0.950376	0.991861
1403	ENSMUSG00000002342.18	Tmem161a	DMS	Males	0.0951851	0.402351	0.784743
1404	ENSMUSG00000002342.18	Tmem161a	DLS	Females	-0.452126	0.00165087	0.0437675
1405	ENSMUSG00000002343.12	Armc6	DMS	Males	-0.0166781	0.862135	0.969776
1406	ENSMUSG00000002343.12	Armc6	DLS	Females	0.0429813	0.672424	0.910471
1407	ENSMUSG00000002343.12	Armc6	DLS	Males	0.0705608	0.604181	0.883821
1408	ENSMUSG00000002343.12	Armc6	DMS	Females	-0.00747576	0.960408	0.994014
1409	ENSMUSG00000002345.19	Borcs8	DLS	Females	-0.0533184	0.585191	0.876454
1410	ENSMUSG00000002345.19	Borcs8	DMS	Males	0.074596	0.383819	0.772178
1411	ENSMUSG00000002345.19	Borcs8	DLS	Males	0.074034	0.518946	0.84685
1412	ENSMUSG00000002345.19	Borcs8	DMS	Females	0.116471	0.186321	0.589752
1413	ENSMUSG00000002346.17	Slc25a42	DMS	Males	0.0386943	0.639548	0.897804
1414	ENSMUSG00000002346.17	Slc25a42	DMS	Females	0.0295837	0.748577	0.938008
1415	ENSMUSG00000002346.17	Slc25a42	DLS	Females	-0.0960345	0.315911	0.721541
1416	ENSMUSG00000002346.17	Slc25a42	DLS	Males	-0.0559393	0.553309	0.861902
1417	ENSMUSG00000002365.11	Snx9	DMS	Females	-0.0120045	0.914959	0.98345
1418	ENSMUSG00000002365.11	Snx9	DLS	Females	0.0306064	0.745505	0.936655
1419	ENSMUSG00000002365.11	Snx9	DLS	Males	-0.0113994	0.908248	0.981738
1420	ENSMUSG00000002365.11	Snx9	DMS	Males	-0.124052	0.29389	0.702828
1421	ENSMUSG00000002372.10	Ranbp3	DLS	Males	0.102701	0.203296	0.60926
1422	ENSMUSG00000002372.10	Ranbp3	DLS	Females	0.128506	0.0426245	0.298314
1423	ENSMUSG00000002372.10	Ranbp3	DMS	Females	0.0409098	0.405336	0.786418
1424	ENSMUSG00000002372.10	Ranbp3	DMS	Males	0.00990597	0.85778	0.968821
1425	ENSMUSG00000002379.8	Ndufa11	DLS	Males	-0.0177387	0.920388	0.984714
1426	ENSMUSG00000002379.8	Ndufa11	DMS	Females	-0.0649495	0.453727	0.813251
1427	ENSMUSG00000002379.8	Ndufa11	DLS	Females	-0.0519678	0.404258	0.785747
1428	ENSMUSG00000002379.8	Ndufa11	DMS	Males	0.12776	0.11154	0.473174
1429	ENSMUSG00000002384.3	NA	DMS	Females	1.91012	0.0379694	0.280884
1430	ENSMUSG00000002393.15	Nr2f6	DLS	Females	-0.389919	0.00188886	0.0477772
1431	ENSMUSG00000002393.15	Nr2f6	DLS	Males	0.077494	0.700108	0.920917
1432	ENSMUSG00000002393.15	Nr2f6	DMS	Males	-0.063401	0.646535	0.900254
1433	ENSMUSG00000002393.15	Nr2f6	DMS	Females	-0.0370532	0.766955	0.94409
1434	ENSMUSG00000002395.15	Use1	DLS	Males	0.0731717	0.621777	0.890104
1435	ENSMUSG00000002395.15	Use1	DLS	Females	-0.397691	7.05e-05	0.00503912
1436	ENSMUSG00000002395.15	Use1	DMS	Males	0.0330448	0.717841	0.926889
1437	ENSMUSG00000002395.15	Use1	DMS	Females	0.134969	0.0802856	0.406146
1438	ENSMUSG00000002396.9	Ocel1	DLS	Females	0.0547333	0.642169	0.898646
1439	ENSMUSG00000002396.9	Ocel1	DLS	Males	-0.0815403	0.666421	0.908016
1440	ENSMUSG00000002396.9	Ocel1	DMS	Males	-0.0415021	0.769413	0.944993
1441	ENSMUSG00000002396.9	Ocel1	DMS	Females	-0.0264566	0.87546	0.972828
1442	ENSMUSG00000002409.19	Dyrk1b	DMS	Females	0.056736	0.465727	0.819902
1443	ENSMUSG00000002409.19	Dyrk1b	DLS	Females	0.123049	0.271716	0.683428
1444	ENSMUSG00000002409.19	Dyrk1b	DMS	Males	-0.10236	0.265733	0.677294
1445	ENSMUSG00000002409.19	Dyrk1b	DLS	Males	-0.0813089	0.39703	0.781499
1446	ENSMUSG00000002413.16	Braf	DLS	Females	0.20089	0.030501	0.249737
1447	ENSMUSG00000002413.16	Braf	DLS	Males	0.0367158	0.758975	0.941683
1448	ENSMUSG00000002413.16	Braf	DMS	Females	-0.24537	0.0156115	0.173878
1449	ENSMUSG00000002413.16	Braf	DMS	Males	0.0390165	0.682121	0.913964
1450	ENSMUSG00000002416.14	Ndufb2	DLS	Females	-0.0559204	0.408795	0.788256
1451	ENSMUSG00000002416.14	Ndufb2	DLS	Males	-0.0348328	0.844421	0.964902
1452	ENSMUSG00000002416.14	Ndufb2	DMS	Females	-0.0573201	0.412695	0.790795
1453	ENSMUSG00000002416.14	Ndufb2	DMS	Males	0.181541	0.0645315	0.365451
1454	ENSMUSG00000002428.13	Hltf	DLS	Males	-0.0160477	0.894104	0.977984
1455	ENSMUSG00000002428.13	Hltf	DMS	Males	-0.0471663	0.645195	0.899772
1456	ENSMUSG00000002428.13	Hltf	DMS	Females	-0.0702641	0.603225	0.883621
1457	ENSMUSG00000002428.13	Hltf	DLS	Females	-0.114062	0.410718	0.789309
1458	ENSMUSG00000002455.15	Prpf6	DLS	Females	0.308892	5.17e-05	0.00394325
1459	ENSMUSG00000002455.15	Prpf6	DMS	Males	0.00158859	0.983479	0.999427
1460	ENSMUSG00000002455.15	Prpf6	DMS	Females	-0.159202	0.0831152	0.413303
1461	ENSMUSG00000002455.15	Prpf6	DLS	Males	-0.072542	0.422025	0.796527
1462	ENSMUSG00000002458.14	Rgs19	DMS	Males	-0.141888	0.536282	0.855497
1463	ENSMUSG00000002458.14	Rgs19	DMS	Females	-0.224348	0.218747	0.628448
1464	ENSMUSG00000002458.14	Rgs19	DLS	Females	-0.341681	0.00450744	0.0819902
1465	ENSMUSG00000002458.14	Rgs19	DLS	Males	0.144519	0.461659	0.817792
1466	ENSMUSG00000002459.18	Rgs20	DMS	Males	0.118434	0.497521	0.836832
1467	ENSMUSG00000002459.18	Rgs20	DLS	Males	-0.000129156	0.999451	1
1468	ENSMUSG00000002459.18	Rgs20	DLS	Females	0.0796999	0.513169	0.844358
1469	ENSMUSG00000002459.18	Rgs20	DMS	Females	-0.204766	0.193915	0.59936
1470	ENSMUSG00000002475.17	Abhd3	DMS	Males	-0.0170278	0.881382	0.974016
1471	ENSMUSG00000002475.17	Abhd3	DLS	Females	-0.398297	0.000203035	0.0106673
1472	ENSMUSG00000002475.17	Abhd3	DMS	Females	-0.328609	0.0216229	0.209101
1473	ENSMUSG00000002475.17	Abhd3	DLS	Males	-0.372564	0.00253958	0.0575953
1474	ENSMUSG00000002477.6	Snrpd1	DLS	Males	-0.0195798	0.902793	0.980281
1475	ENSMUSG00000002477.6	Snrpd1	DMS	Males	0.24141	0.00419948	0.0784653
1476	ENSMUSG00000002477.6	Snrpd1	DMS	Females	-0.135541	0.141597	0.524993
1477	ENSMUSG00000002477.6	Snrpd1	DLS	Females	0.0574596	0.515418	0.845193
1478	ENSMUSG00000002486.16	Tchp	DLS	Males	-0.146922	0.151714	0.541101
1479	ENSMUSG00000002486.16	Tchp	DMS	Females	0.317817	0.00406123	0.0764155
1480	ENSMUSG00000002486.16	Tchp	DLS	Females	0.066218	0.567649	0.868606
1481	ENSMUSG00000002486.16	Tchp	DMS	Males	-0.0443946	0.643378	0.898972
1482	ENSMUSG00000002489.17	Tiam1	DLS	Males	-0.167073	0.436748	0.80445
1483	ENSMUSG00000002489.17	Tiam1	DLS	Females	-0.0890163	0.670162	0.909441
1484	ENSMUSG00000002489.17	Tiam1	DMS	Males	0.0309064	0.808862	0.955376
1485	ENSMUSG00000002489.17	Tiam1	DMS	Females	0.186698	0.0443739	0.304774
1486	ENSMUSG00000002496.11	Tsc2	DLS	Males	0.073738	0.611329	0.886592
1487	ENSMUSG00000002496.11	Tsc2	DLS	Females	0.00902401	0.944794	0.990892
1488	ENSMUSG00000002496.11	Tsc2	DMS	Males	0.185388	0.201492	0.607325
1489	ENSMUSG00000002496.11	Tsc2	DMS	Females	0.36638	8.48e-07	0.000182464
1490	ENSMUSG00000002500.16	Rpl3l	DMS	Males	0.0688471	0.860123	0.969181
1491	ENSMUSG00000002500.16	Rpl3l	DMS	Females	0.404461	0.273811	0.685369
1492	ENSMUSG00000002500.16	Rpl3l	DLS	Males	-0.18677	0.589771	0.878284
1493	ENSMUSG00000002504.16	Slc9a3r2	DMS	Males	-0.0580812	0.786412	0.949576
1494	ENSMUSG00000002504.16	Slc9a3r2	DLS	Males	0.150994	0.215798	0.624855
1495	ENSMUSG00000002504.16	Slc9a3r2	DMS	Females	0.0406318	0.808168	0.955107
1496	ENSMUSG00000002504.16	Slc9a3r2	DLS	Females	-0.201609	0.0317108	0.254813
1497	ENSMUSG00000002524.18	Puf60	DMS	Females	0.0162774	0.725488	0.929626
1498	ENSMUSG00000002524.18	Puf60	DLS	Females	0.155549	0.0140117	0.163078
1499	ENSMUSG00000002524.18	Puf60	DLS	Males	-0.0065827	0.918787	0.984403
1500	ENSMUSG00000002524.18	Puf60	DMS	Males	0.0411	0.437065	0.80445
1501	ENSMUSG00000002546.18	Golga2	DMS	Females	-0.155797	0.00313138	0.0650859
1502	ENSMUSG00000002546.18	Golga2	DMS	Males	-0.0965662	0.153751	0.544334
1503	ENSMUSG00000002546.18	Golga2	DLS	Females	0.227892	0.000672347	0.0240598
1504	ENSMUSG00000002546.18	Golga2	DLS	Males	-0.0581342	0.48197	0.828206
1505	ENSMUSG00000002550.17	Uck1	DLS	Males	-0.0578737	0.411308	0.789892
1506	ENSMUSG00000002550.17	Uck1	DMS	Females	0.0700614	0.353101	0.750101
1507	ENSMUSG00000002550.17	Uck1	DMS	Males	-0.0336171	0.603634	0.883635
1508	ENSMUSG00000002550.17	Uck1	DLS	Females	0.0294583	0.576258	0.872522
1509	ENSMUSG00000002565.17	Scin	DLS	Males	2.4876	0.0269022	0.23425
1510	ENSMUSG00000002565.17	Scin	DMS	Females	1.05016	0.12382	0.49562
1511	ENSMUSG00000002578.19	Ikzf4	DMS	Females	0.254745	0.173395	0.572842
1512	ENSMUSG00000002578.19	Ikzf4	DMS	Males	0.246288	0.121993	0.492264
1513	ENSMUSG00000002578.19	Ikzf4	DLS	Males	-0.108533	0.487875	0.831332
1514	ENSMUSG00000002578.19	Ikzf4	DLS	Females	-0.0522861	0.770015	0.945028
1515	ENSMUSG00000002580.8	Mien1	DMS	Females	0.00490624	0.953688	0.992573
1516	ENSMUSG00000002580.8	Mien1	DMS	Males	0.152062	0.127651	0.501823
1517	ENSMUSG00000002580.8	Mien1	DLS	Females	-0.212109	0.000763316	0.026181
1518	ENSMUSG00000002580.8	Mien1	DLS	Males	0.0588523	0.721562	0.92801
1519	ENSMUSG00000002588.14	Pon1	DLS	Males	4.4197	0.00138854	0.0391518
1520	ENSMUSG00000002588.14	Pon1	DMS	Females	-0.822344	0.465825	0.819981
1521	ENSMUSG00000002602.17	Axl	DMS	Males	-0.148012	0.106415	0.463488
1522	ENSMUSG00000002602.17	Axl	DMS	Females	-0.25495	0.00146726	0.0405183
1523	ENSMUSG00000002602.17	Axl	DLS	Females	-0.246217	0.0250727	0.225396
1524	ENSMUSG00000002602.17	Axl	DLS	Males	-0.181172	0.153045	0.543288
1525	ENSMUSG00000002603.16	Tgfb1	DMS	Males	-0.0974344	0.478698	0.826525
1526	ENSMUSG00000002603.16	Tgfb1	DLS	Males	0.0937237	0.588599	0.877958
1527	ENSMUSG00000002603.16	Tgfb1	DLS	Females	-0.454848	0.00866177	0.123064
1528	ENSMUSG00000002603.16	Tgfb1	DMS	Females	-0.213886	0.139676	0.521711
1529	ENSMUSG00000002608.9	Ccdc97	DMS	Males	-0.0321966	0.7121	0.924485
1530	ENSMUSG00000002608.9	Ccdc97	DLS	Females	0.0385272	0.59524	0.880432
1531	ENSMUSG00000002608.9	Ccdc97	DLS	Males	-0.0201653	0.85436	0.967888
1532	ENSMUSG00000002608.9	Ccdc97	DMS	Females	-0.148383	0.0380029	0.280918
1533	ENSMUSG00000002617.15	Zfp40	DLS	Males	-0.00953946	0.956415	0.992926
1534	ENSMUSG00000002617.15	Zfp40	DMS	Males	-0.057203	0.649582	0.901647
1535	ENSMUSG00000002617.15	Zfp40	DMS	Females	-0.18851	0.125316	0.498308
1536	ENSMUSG00000002617.15	Zfp40	DLS	Females	0.153675	0.451921	0.81246
1537	ENSMUSG00000002625.11	Akap8l	DLS	Females	0.0746653	0.642996	0.898972
1538	ENSMUSG00000002625.11	Akap8l	DLS	Males	0.197762	0.341739	0.742068
1539	ENSMUSG00000002625.11	Akap8l	DMS	Males	0.151649	0.230408	0.641486
1540	ENSMUSG00000002625.11	Akap8l	DMS	Females	0.318858	0.0185882	0.192637
1541	ENSMUSG00000002633.5	Shh	DMS	Females	-0.28175	0.44571	0.809455
1542	ENSMUSG00000002633.5	Shh	DLS	Females	0.11147	0.41986	0.795246
1543	ENSMUSG00000002633.5	Shh	DLS	Males	-0.348549	0.0440641	0.30337
1544	ENSMUSG00000002633.5	Shh	DMS	Males	0.276409	0.195619	0.601306
1545	ENSMUSG00000002635.12	Pdcd2l	DMS	Females	-0.134922	0.255143	0.667749
1546	ENSMUSG00000002635.12	Pdcd2l	DLS	Males	-0.016785	0.906101	0.981017
1547	ENSMUSG00000002635.12	Pdcd2l	DMS	Males	0.110162	0.313032	0.718848
1548	ENSMUSG00000002635.12	Pdcd2l	DLS	Females	0.0839477	0.442525	0.807487
1549	ENSMUSG00000002658.10	Gtf2f1	DLS	Males	0.0725007	0.220901	0.630463
1550	ENSMUSG00000002658.10	Gtf2f1	DMS	Males	-0.0241258	0.752899	0.939693
1551	ENSMUSG00000002658.10	Gtf2f1	DLS	Females	0.082473	0.242373	0.655372
1552	ENSMUSG00000002658.10	Gtf2f1	DMS	Females	-0.0230367	0.666327	0.907995
1553	ENSMUSG00000002660.9	Clpp	DLS	Males	0.064762	0.487496	0.83115
1554	ENSMUSG00000002660.9	Clpp	DLS	Females	-0.0492231	0.516409	0.845555
1555	ENSMUSG00000002660.9	Clpp	DMS	Females	0.120217	0.114091	0.478268
1556	ENSMUSG00000002660.9	Clpp	DMS	Males	0.120626	0.159034	0.552424
1557	ENSMUSG00000002661.15	Alkbh7	DLS	Males	-0.0575596	0.733874	0.932966
1558	ENSMUSG00000002661.15	Alkbh7	DMS	Females	0.0448948	0.698573	0.920217
1559	ENSMUSG00000002661.15	Alkbh7	DMS	Males	-0.0474437	0.724984	0.929509
1560	ENSMUSG00000002661.15	Alkbh7	DLS	Females	0.126262	0.259638	0.672381
1561	ENSMUSG00000002664.3	Pspn	DMS	Females	0.572466	0.297467	0.706368
1562	ENSMUSG00000002664.3	Pspn	DLS	Males	0.135245	0.819866	0.958797
1563	ENSMUSG00000002668.9	Dennd1c	DLS	Females	1.02864	0.0421351	0.296746
1564	ENSMUSG00000002668.9	Dennd1c	DLS	Males	-0.30932	0.495412	0.835806
1565	ENSMUSG00000002668.9	Dennd1c	DMS	Males	-0.450928	0.36466	0.75866
1566	ENSMUSG00000002668.9	Dennd1c	DMS	Females	-0.283014	0.566324	0.867833
1567	ENSMUSG00000002679.15	Med6	DMS	Males	0.114079	0.402602	0.784883
1568	ENSMUSG00000002679.15	Med6	DMS	Females	-0.0964872	0.421231	0.796092
1569	ENSMUSG00000002679.15	Med6	DLS	Males	0.0651625	0.606164	0.884567
1570	ENSMUSG00000002679.15	Med6	DLS	Females	0.168083	0.159072	0.552509
1571	ENSMUSG00000002688.9	Prkd1	DMS	Females	-0.157048	0.304321	0.711875
1572	ENSMUSG00000002688.9	Prkd1	DMS	Males	0.0521294	0.727775	0.930669
1573	ENSMUSG00000002688.9	Prkd1	DLS	Females	0.182398	0.196376	0.601692
1574	ENSMUSG00000002688.9	Prkd1	DLS	Males	-0.357041	0.0203829	0.20278
1575	ENSMUSG00000002699.14	Lcp2	DMS	Females	-0.0870579	0.61976	0.88948
1576	ENSMUSG00000002699.14	Lcp2	DMS	Males	0.00105399	0.995584	1
1577	ENSMUSG00000002699.14	Lcp2	DLS	Males	-0.285097	0.263306	0.675681
1578	ENSMUSG00000002699.14	Lcp2	DLS	Females	0.000593987	0.997386	1
1579	ENSMUSG00000002718.15	Cse1l	DLS	Males	0.0519609	0.658376	0.905233
1580	ENSMUSG00000002718.15	Cse1l	DLS	Females	0.275563	0.00050236	0.0197518
1581	ENSMUSG00000002718.15	Cse1l	DMS	Males	-0.140042	0.142664	0.526699
1582	ENSMUSG00000002718.15	Cse1l	DMS	Females	-0.327959	3.08e-05	0.00268696
1583	ENSMUSG00000002728.15	Naa20	DMS	Females	-0.0228175	0.77089	0.945109
1584	ENSMUSG00000002728.15	Naa20	DMS	Males	0.0687419	0.391935	0.777552
1585	ENSMUSG00000002728.15	Naa20	DLS	Males	0.143151	0.0863118	0.420347
1586	ENSMUSG00000002728.15	Naa20	DLS	Females	0.0493949	0.321628	0.726359
1587	ENSMUSG00000002731.7	Prkra	DLS	Females	-0.15739	0.240196	0.653235
1588	ENSMUSG00000002731.7	Prkra	DMS	Females	-0.193364	0.143334	0.528172
1589	ENSMUSG00000002731.7	Prkra	DLS	Males	-0.0698743	0.658178	0.905106
1590	ENSMUSG00000002731.7	Prkra	DMS	Males	0.0905488	0.598387	0.881636
1591	ENSMUSG00000002732.15	Fkbp7	DLS	Males	-0.237165	0.361099	0.755995
1592	ENSMUSG00000002732.15	Fkbp7	DLS	Females	-0.141169	0.544606	0.858692
1593	ENSMUSG00000002732.15	Fkbp7	DMS	Females	0.215214	0.37647	0.767539
1594	ENSMUSG00000002732.15	Fkbp7	DMS	Males	0.0805887	0.739995	0.935017
1595	ENSMUSG00000002733.9	Plekha3	DLS	Males	0.0652562	0.415649	0.792528
1596	ENSMUSG00000002733.9	Plekha3	DMS	Females	-0.000221196	0.998345	1
1597	ENSMUSG00000002733.9	Plekha3	DMS	Males	0.166859	0.0572668	0.344031
1598	ENSMUSG00000002733.9	Plekha3	DLS	Females	-0.145484	0.101719	0.453035
1599	ENSMUSG00000002741.10	Ykt6	DLS	Females	-0.090266	0.243508	0.656704
1600	ENSMUSG00000002741.10	Ykt6	DMS	Males	-0.0319556	0.694538	0.91862
1601	ENSMUSG00000002741.10	Ykt6	DLS	Males	0.000918881	0.992127	1
1602	ENSMUSG00000002741.10	Ykt6	DMS	Females	-0.00100555	0.986693	0.999883
1603	ENSMUSG00000002748.8	Baz1b	DLS	Males	-0.00590108	0.938137	0.989428
1604	ENSMUSG00000002748.8	Baz1b	DLS	Females	0.21394	0.0761792	0.396617
1605	ENSMUSG00000002748.8	Baz1b	DMS	Females	-0.057567	0.584188	0.875982
1606	ENSMUSG00000002748.8	Baz1b	DMS	Males	-0.0214344	0.793642	0.951271
1607	ENSMUSG00000002763.17	Pex6	DLS	Males	0.14297	0.302404	0.710215
1608	ENSMUSG00000002763.17	Pex6	DMS	Males	0.103019	0.314692	0.720424
1609	ENSMUSG00000002763.17	Pex6	DMS	Females	-0.0264763	0.810498	0.956005
1610	ENSMUSG00000002763.17	Pex6	DLS	Females	-0.127366	0.20896	0.616035
1611	ENSMUSG00000002767.14	Mrpl2	DLS	Males	0.0842879	0.625804	0.891542
1612	ENSMUSG00000002767.14	Mrpl2	DMS	Males	0.0187655	0.792215	0.951082
1613	ENSMUSG00000002767.14	Mrpl2	DLS	Females	0.000895837	0.990504	1
1614	ENSMUSG00000002767.14	Mrpl2	DMS	Females	0.0795747	0.315409	0.72107
1615	ENSMUSG00000002768.9	Mea1	DMS	Males	-0.0178235	0.830908	0.961687
1616	ENSMUSG00000002768.9	Mea1	DLS	Females	-0.265232	0.0012393	0.0363563
1617	ENSMUSG00000002768.9	Mea1	DMS	Females	-0.161738	0.0625145	0.359508
1618	ENSMUSG00000002768.9	Mea1	DLS	Males	0.0374206	0.718824	0.927102
1619	ENSMUSG00000002769.10	Gnmt	DMS	Females	-0.320978	0.610394	0.886188
1620	ENSMUSG00000002769.10	Gnmt	DMS	Males	-0.908522	0.18838	0.592461
1621	ENSMUSG00000002769.10	Gnmt	DLS	Males	1.59331	0.00938712	0.129313
1622	ENSMUSG00000002771.13	Grin2d	DMS	Males	-0.0554584	0.819561	0.958772
1623	ENSMUSG00000002771.13	Grin2d	DMS	Females	-0.356197	0.162003	0.556736
1624	ENSMUSG00000002771.13	Grin2d	DLS	Males	-0.0306111	0.797899	0.952599
1625	ENSMUSG00000002771.13	Grin2d	DLS	Females	-0.237798	0.283285	0.693962
1626	ENSMUSG00000002778.15	Kdelr1	DLS	Males	-0.0861708	0.301593	0.709513
1627	ENSMUSG00000002778.15	Kdelr1	DLS	Females	-0.133009	0.0330465	0.260339
1628	ENSMUSG00000002778.15	Kdelr1	DMS	Males	0.0578069	0.346427	0.745472
1629	ENSMUSG00000002778.15	Kdelr1	DMS	Females	-0.0121375	0.83677	0.963032
1630	ENSMUSG00000002781.20	Tmem143	DLS	Females	0.150665	0.176874	0.577499
1631	ENSMUSG00000002781.20	Tmem143	DMS	Females	0.0567789	0.600761	0.88272
1632	ENSMUSG00000002781.20	Tmem143	DMS	Males	0.0590924	0.604091	0.883802
1633	ENSMUSG00000002781.20	Tmem143	DLS	Males	-0.0264126	0.779697	0.947331
1634	ENSMUSG00000002797.10	Ggct	DMS	Females	-0.046277	0.720081	0.927719
1635	ENSMUSG00000002797.10	Ggct	DMS	Males	0.089818	0.437922	0.804928
1636	ENSMUSG00000002797.10	Ggct	DLS	Males	0.0736447	0.641819	0.898551
1637	ENSMUSG00000002797.10	Ggct	DLS	Females	-0.167703	0.27275	0.684511
1638	ENSMUSG00000002799.7	Jag2	DMS	Males	-0.0352409	0.852585	0.967353
1639	ENSMUSG00000002799.7	Jag2	DLS	Females	-0.180732	0.178066	0.578883
1640	ENSMUSG00000002799.7	Jag2	DLS	Males	0.180605	0.286233	0.696823
1641	ENSMUSG00000002799.7	Jag2	DMS	Females	0.226105	0.1424	0.526186
1642	ENSMUSG00000002803.15	Btbd6	DLS	Males	0.0385488	0.644547	0.899406
1643	ENSMUSG00000002803.15	Btbd6	DLS	Females	-0.15185	0.0711098	0.383519
1644	ENSMUSG00000002803.15	Btbd6	DMS	Females	-0.0383339	0.669227	0.909126
1645	ENSMUSG00000002803.15	Btbd6	DMS	Males	0.083739	0.293662	0.702474
1646	ENSMUSG00000002804.5	Nudt14	DLS	Males	0.0205458	0.900949	0.979934
1647	ENSMUSG00000002804.5	Nudt14	DMS	Males	0.367679	1.71e-05	0.00176891
1648	ENSMUSG00000002804.5	Nudt14	DMS	Females	-0.003176	0.974728	0.997385
1649	ENSMUSG00000002804.5	Nudt14	DLS	Females	-0.404544	8.71e-05	0.00582973
1650	ENSMUSG00000002808.8	Epdr1	DMS	Males	0.0128438	0.827322	0.960966
1651	ENSMUSG00000002808.8	Epdr1	DLS	Females	0.000308545	0.996673	1
1652	ENSMUSG00000002808.8	Epdr1	DMS	Females	-0.196788	0.00152015	0.0413878
1653	ENSMUSG00000002808.8	Epdr1	DLS	Males	-0.108384	0.0361871	0.273643
1654	ENSMUSG00000002812.5	Flii	DLS	Males	0.201609	0.328034	0.731473
1655	ENSMUSG00000002812.5	Flii	DMS	Females	-0.122586	0.285697	0.696489
1656	ENSMUSG00000002812.5	Flii	DLS	Females	-0.00686801	0.954261	0.992573
1657	ENSMUSG00000002812.5	Flii	DMS	Males	-0.0562059	0.636113	0.89606
1658	ENSMUSG00000002814.16	Top3a	DMS	Females	-0.0513069	0.755496	0.940426
1659	ENSMUSG00000002814.16	Top3a	DMS	Males	0.0757248	0.589617	0.878235
1660	ENSMUSG00000002814.16	Top3a	DLS	Females	0.16172	0.396608	0.781323
1661	ENSMUSG00000002814.16	Top3a	DLS	Males	-0.182748	0.429936	0.800543
1662	ENSMUSG00000002820.7	Atg4d	DLS	Males	0.0481672	0.638992	0.897494
1663	ENSMUSG00000002820.7	Atg4d	DMS	Females	0.112203	0.256393	0.669027
1664	ENSMUSG00000002820.7	Atg4d	DMS	Males	0.0698586	0.534427	0.854581
1665	ENSMUSG00000002820.7	Atg4d	DLS	Females	-0.00454662	0.970393	0.996323
1666	ENSMUSG00000002825.9	Qtrt1	DLS	Males	0.236543	0.279305	0.689959
1667	ENSMUSG00000002825.9	Qtrt1	DMS	Males	0.140671	0.43677	0.80445
1668	ENSMUSG00000002825.9	Qtrt1	DMS	Females	0.526439	2.54e-05	0.00232732
1669	ENSMUSG00000002825.9	Qtrt1	DLS	Females	-0.00932369	0.962789	0.994543
1670	ENSMUSG00000002831.15	Plin4	DLS	Females	0.19525	0.516246	0.845447
1671	ENSMUSG00000002831.15	Plin4	DMS	Females	1.21258	0.143677	0.52875
1672	ENSMUSG00000002831.15	Plin4	DMS	Males	-0.0150256	0.976039	0.997705
1673	ENSMUSG00000002831.15	Plin4	DLS	Males	-1.01321	0.12876	0.503377
1674	ENSMUSG00000002833.12	Hdgfl2	DLS	Males	0.0272218	0.793446	0.951271
1675	ENSMUSG00000002833.12	Hdgfl2	DMS	Females	0.0738157	0.195925	0.601402
1676	ENSMUSG00000002833.12	Hdgfl2	DMS	Males	0.0855379	0.181974	0.58474
1677	ENSMUSG00000002833.12	Hdgfl2	DLS	Females	0.221013	2.03e-05	0.00196786
1678	ENSMUSG00000002835.10	Chaf1a	DLS	Females	0.500384	0.065258	0.367342
1679	ENSMUSG00000002835.10	Chaf1a	DLS	Males	0.0625478	0.77431	0.945952
1680	ENSMUSG00000002835.10	Chaf1a	DMS	Males	-0.162604	0.479499	0.827048
1681	ENSMUSG00000002835.10	Chaf1a	DMS	Females	0.18814	0.375218	0.766594
1682	ENSMUSG00000002844.10	Adprh	DLS	Males	0.0132202	0.910602	0.982268
1683	ENSMUSG00000002844.10	Adprh	DMS	Males	-0.0593013	0.348032	0.746546
1684	ENSMUSG00000002844.10	Adprh	DMS	Females	-0.088272	0.173934	0.57371
1685	ENSMUSG00000002844.10	Adprh	DLS	Females	0.033577	0.636323	0.896256
1686	ENSMUSG00000002845.15	Tmem39a	DLS	Females	0.0303992	0.903014	0.980328
1687	ENSMUSG00000002845.15	Tmem39a	DLS	Males	-0.1497	0.348361	0.746802
1688	ENSMUSG00000002845.15	Tmem39a	DMS	Males	-0.0716397	0.739476	0.934942
1689	ENSMUSG00000002845.15	Tmem39a	DMS	Females	0.454903	0.0543824	0.336228
1690	ENSMUSG00000002846.10	Timmdc1	DLS	Males	0.0407516	0.705912	0.9228
1691	ENSMUSG00000002846.10	Timmdc1	DLS	Females	-0.0302957	0.811482	0.956405
1692	ENSMUSG00000002846.10	Timmdc1	DMS	Males	0.167825	0.0406661	0.291153
1693	ENSMUSG00000002846.10	Timmdc1	DMS	Females	0.0388591	0.714045	0.92522
1694	ENSMUSG00000002847.8	Pla1a	DLS	Females	-0.66953	0.0774273	0.399765
1695	ENSMUSG00000002847.8	Pla1a	DMS	Males	0.410678	0.101291	0.452068
1696	ENSMUSG00000002847.8	Pla1a	DMS	Females	0.00382884	0.992183	1
1697	ENSMUSG00000002847.8	Pla1a	DLS	Males	-0.16195	0.586195	0.876867
1698	ENSMUSG00000002870.9	Mcm2	DMS	Males	-0.495115	0.00118416	0.0353259
1699	ENSMUSG00000002870.9	Mcm2	DLS	Females	0.109109	0.618677	0.889103
1700	ENSMUSG00000002870.9	Mcm2	DLS	Males	0.0819815	0.675216	0.911632
1701	ENSMUSG00000002870.9	Mcm2	DMS	Females	-0.111413	0.482922	0.828691
1702	ENSMUSG00000002871.15	Tpra1	DLS	Females	0.0962575	0.276501	0.687545
1703	ENSMUSG00000002871.15	Tpra1	DMS	Males	0.101455	0.397286	0.781668
1704	ENSMUSG00000002871.15	Tpra1	DLS	Males	-0.000736992	0.995246	1
1705	ENSMUSG00000002871.15	Tpra1	DMS	Females	0.2061	0.0884126	0.424793
1706	ENSMUSG00000002881.15	Nab1	DLS	Females	-0.40426	0.0178043	0.188026
1707	ENSMUSG00000002881.15	Nab1	DLS	Males	-0.233092	0.276695	0.687791
1708	ENSMUSG00000002881.15	Nab1	DMS	Females	0.10315	0.543625	0.858597
1709	ENSMUSG00000002881.15	Nab1	DMS	Males	-0.198465	0.205507	0.61193
1710	ENSMUSG00000002885.15	Adgre5	DLS	Females	-0.312543	0.0427938	0.29881
1711	ENSMUSG00000002885.15	Adgre5	DMS	Females	0.180863	0.263083	0.675524
1712	ENSMUSG00000002885.15	Adgre5	DLS	Males	0.0974692	0.662112	0.906662
1713	ENSMUSG00000002885.15	Adgre5	DMS	Males	0.0893734	0.620702	0.889838
1714	ENSMUSG00000002897.6	Il17ra	DMS	Females	-0.535724	0.0115358	0.145823
1715	ENSMUSG00000002897.6	Il17ra	DLS	Males	0.0403442	0.786703	0.949671
1716	ENSMUSG00000002897.6	Il17ra	DMS	Males	-0.306318	0.038225	0.281752
1717	ENSMUSG00000002897.6	Il17ra	DLS	Females	-0.260641	0.122873	0.49384
1718	ENSMUSG00000002900.18	Lamb1	DMS	Females	0.0602458	0.699072	0.92046
1719	ENSMUSG00000002900.18	Lamb1	DLS	Females	-0.2195	0.125171	0.498151
1720	ENSMUSG00000002900.18	Lamb1	DMS	Males	0.049079	0.792941	0.951228
1721	ENSMUSG00000002900.18	Lamb1	DLS	Males	-0.248301	0.222452	0.632143
1722	ENSMUSG00000002908.18	Kcnn1	DMS	Females	-0.159514	0.264998	0.67684
1723	ENSMUSG00000002908.18	Kcnn1	DLS	Females	-0.113792	0.562792	0.866362
1724	ENSMUSG00000002908.18	Kcnn1	DMS	Males	-0.323013	0.0509556	0.32652
1725	ENSMUSG00000002908.18	Kcnn1	DLS	Males	-0.0310231	0.753702	0.93979
1726	ENSMUSG00000002910.12	Arrdc2	DMS	Females	0.956868	0.0612542	0.356298
1727	ENSMUSG00000002910.12	Arrdc2	DLS	Males	0.765894	0.00532675	0.0910096
1728	ENSMUSG00000002910.12	Arrdc2	DMS	Males	0.715213	0.00211008	0.0512153
1729	ENSMUSG00000002910.12	Arrdc2	DLS	Females	0.472091	0.147769	0.534951
1730	ENSMUSG00000002930.7	NA	DMS	Females	2.36618	0.0192435	0.196491
1731	ENSMUSG00000002944.16	Cd36	DMS	Females	1.41671	0.131713	0.508648
1732	ENSMUSG00000002944.16	Cd36	DLS	Females	-0.967458	0.0724786	0.387174
1733	ENSMUSG00000002944.16	Cd36	DLS	Males	-1.19167	0.149052	0.536973
1734	ENSMUSG00000002944.16	Cd36	DMS	Males	2.09978	0.0467171	0.313221
1735	ENSMUSG00000002948.20	Map2k7	DMS	Females	-0.0461811	0.438385	0.805081
1736	ENSMUSG00000002948.20	Map2k7	DMS	Males	-0.00602322	0.907454	0.981384
1737	ENSMUSG00000002948.20	Map2k7	DLS	Males	-0.0750802	0.338796	0.739371
1738	ENSMUSG00000002948.20	Map2k7	DLS	Females	0.197581	0.0154263	0.172484
1739	ENSMUSG00000002949.16	Timm44	DMS	Females	0.124029	0.213194	0.621457
1740	ENSMUSG00000002949.16	Timm44	DLS	Males	-0.101936	0.45734	0.815211
1741	ENSMUSG00000002949.16	Timm44	DLS	Females	0.193964	0.12987	0.505034
1742	ENSMUSG00000002949.16	Timm44	DMS	Males	0.119544	0.211763	0.619438
1743	ENSMUSG00000002957.12	Ap2a2	DLS	Males	0.173133	0.112041	0.474148
1744	ENSMUSG00000002957.12	Ap2a2	DMS	Females	-0.106592	0.33028	0.73328
1745	ENSMUSG00000002957.12	Ap2a2	DLS	Females	0.209072	0.0748884	0.392608
1746	ENSMUSG00000002957.12	Ap2a2	DMS	Males	-0.0782957	0.273232	0.684984
1747	ENSMUSG00000002963.18	Pnkp	DMS	Females	-0.0265177	0.759251	0.941712
1748	ENSMUSG00000002963.18	Pnkp	DLS	Males	0.0919665	0.503624	0.83953
1749	ENSMUSG00000002963.18	Pnkp	DMS	Males	0.00845722	0.93	0.987537
1750	ENSMUSG00000002963.18	Pnkp	DLS	Females	0.16327	0.12918	0.503926
1751	ENSMUSG00000002968.10	Med25	DLS	Males	0.102028	0.355271	0.751407
1752	ENSMUSG00000002968.10	Med25	DMS	Females	-0.0122438	0.88975	0.976351
1753	ENSMUSG00000002968.10	Med25	DMS	Males	0.0283063	0.647055	0.900308
1754	ENSMUSG00000002968.10	Med25	DLS	Females	0.0319672	0.733863	0.932966
1755	ENSMUSG00000002980.15	Bcam	DLS	Males	0.198756	0.218344	0.628006
1756	ENSMUSG00000002980.15	Bcam	DMS	Females	-0.132788	0.789762	0.95037
1757	ENSMUSG00000002980.15	Bcam	DMS	Males	0.324774	0.185559	0.588972
1758	ENSMUSG00000002980.15	Bcam	DLS	Females	-0.275631	0.133869	0.512011
1759	ENSMUSG00000002981.11	Clptm1	DLS	Females	0.0234997	0.770604	0.945028
1760	ENSMUSG00000002981.11	Clptm1	DMS	Females	-0.0622075	0.404424	0.785747
1761	ENSMUSG00000002981.11	Clptm1	DLS	Males	-0.0312627	0.684579	0.914792
1762	ENSMUSG00000002981.11	Clptm1	DMS	Males	-0.0462022	0.475424	0.824862
1763	ENSMUSG00000002983.18	Relb	DLS	Males	0.166663	0.326438	0.730361
1764	ENSMUSG00000002983.18	Relb	DMS	Males	0.0698097	0.538654	0.856316
1765	ENSMUSG00000002983.18	Relb	DLS	Females	-0.117644	0.48769	0.831297
1766	ENSMUSG00000002983.18	Relb	DMS	Females	-0.201377	0.268538	0.679967
1767	ENSMUSG00000002984.18	Tomm40	DLS	Males	0.0918446	0.418395	0.794383
1768	ENSMUSG00000002984.18	Tomm40	DMS	Males	0.0737963	0.365784	0.759736
1769	ENSMUSG00000002984.18	Tomm40	DLS	Females	0.0336588	0.571185	0.870246
1770	ENSMUSG00000002984.18	Tomm40	DMS	Females	-0.0396752	0.483461	0.828873
1771	ENSMUSG00000002985.17	Apoe	DLS	Females	-0.345983	0.00151933	0.0413878
1772	ENSMUSG00000002985.17	Apoe	DLS	Males	-0.10904	0.494191	0.835174
1773	ENSMUSG00000002985.17	Apoe	DMS	Females	-0.0445306	0.631758	0.894376
1774	ENSMUSG00000002985.17	Apoe	DMS	Males	0.0387452	0.603812	0.883659
1775	ENSMUSG00000002992.18	NA	DLS	Males	5.83418	0.00601745	0.0982078
1776	ENSMUSG00000002992.18	NA	DMS	Females	-2.08258	0.217373	0.626578
1777	ENSMUSG00000002996.18	Hbp1	DMS	Females	0.0564638	0.560933	0.865687
1778	ENSMUSG00000002996.18	Hbp1	DLS	Males	-0.223906	0.0181478	0.190327
1779	ENSMUSG00000002996.18	Hbp1	DMS	Males	-0.0246769	0.787137	0.949791
1780	ENSMUSG00000002996.18	Hbp1	DLS	Females	0.191216	0.119056	0.486838
1781	ENSMUSG00000002997.16	Prkar2b	DMS	Males	-0.0176282	0.871143	0.972022
1782	ENSMUSG00000002997.16	Prkar2b	DLS	Females	0.127585	0.256617	0.669365
1783	ENSMUSG00000002997.16	Prkar2b	DMS	Females	-0.0352329	0.779585	0.94731
1784	ENSMUSG00000002997.16	Prkar2b	DLS	Males	-0.0955309	0.442243	0.807347
1785	ENSMUSG00000003031.15	Cdkn1b	DMS	Females	-0.0723112	0.390546	0.776485
1786	ENSMUSG00000003031.15	Cdkn1b	DLS	Females	0.202121	0.0115222	0.145724
1787	ENSMUSG00000003031.15	Cdkn1b	DMS	Males	-0.113281	0.0729256	0.388162
1788	ENSMUSG00000003031.15	Cdkn1b	DLS	Males	-0.0575255	0.506171	0.840868
1789	ENSMUSG00000003032.9	Klf4	DMS	Males	-0.0916683	0.718947	0.927188
1790	ENSMUSG00000003032.9	Klf4	DLS	Females	0.0373167	0.90142	0.97996
1791	ENSMUSG00000003032.9	Klf4	DLS	Males	1.06499	0.000288267	0.0134605
1792	ENSMUSG00000003032.9	Klf4	DMS	Females	0.0936822	0.76919	0.94488
1793	ENSMUSG00000003033.16	Ap1m1	DLS	Females	0.146072	0.0682937	0.376088
1794	ENSMUSG00000003033.16	Ap1m1	DMS	Females	0.0501477	0.609507	0.885945
1795	ENSMUSG00000003033.16	Ap1m1	DLS	Males	0.0895999	0.177504	0.578466
1796	ENSMUSG00000003033.16	Ap1m1	DMS	Males	0.183435	0.0479853	0.316834
1797	ENSMUSG00000003037.17	Rab8a	DMS	Females	-0.327543	0.00141036	0.0395176
1798	ENSMUSG00000003037.17	Rab8a	DLS	Females	0.138778	0.0491454	0.320511
1799	ENSMUSG00000003037.17	Rab8a	DMS	Males	-0.205485	0.0166364	0.180716
1800	ENSMUSG00000003037.17	Rab8a	DLS	Males	0.0415088	0.839156	0.96355
1801	ENSMUSG00000003038.16	Hmgn2	DLS	Males	-0.162977	0.160941	0.555322
1802	ENSMUSG00000003038.16	Hmgn2	DLS	Females	-0.0925077	0.304151	0.711841
1803	ENSMUSG00000003038.16	Hmgn2	DMS	Males	-0.153903	0.116732	0.482544
1804	ENSMUSG00000003038.16	Hmgn2	DMS	Females	0.188978	0.0481751	0.317428
1805	ENSMUSG00000003039.10	Fam32a	DMS	Males	0.000291869	0.996814	1
1806	ENSMUSG00000003039.10	Fam32a	DMS	Females	-0.167988	0.000686097	0.0242839
1807	ENSMUSG00000003039.10	Fam32a	DLS	Females	-0.177752	0.00501764	0.0876175
1808	ENSMUSG00000003039.10	Fam32a	DLS	Males	0.0470748	0.499804	0.83787
1809	ENSMUSG00000003051.14	NA	DLS	Males	0.164647	0.928472	0.987097
1810	ENSMUSG00000003051.14	NA	DMS	Females	-0.24662	0.838947	0.963531
1811	ENSMUSG00000003053.18	NA	DLS	Males	4.3143	0.0241286	0.221159
1812	ENSMUSG00000003062.14	Stard3nl	DLS	Females	-0.281128	0.000226274	0.0114468
1813	ENSMUSG00000003062.14	Stard3nl	DMS	Males	0.123104	0.118984	0.486715
1814	ENSMUSG00000003062.14	Stard3nl	DLS	Males	0.0229198	0.855802	0.968358
1815	ENSMUSG00000003062.14	Stard3nl	DMS	Females	0.00153207	0.987896	1
1816	ENSMUSG00000003068.18	Stk11	DLS	Males	0.105149	0.288471	0.698812
1817	ENSMUSG00000003068.18	Stk11	DLS	Females	-0.135536	0.0503125	0.324791
1818	ENSMUSG00000003068.18	Stk11	DMS	Females	0.125459	0.0887138	0.425608
1819	ENSMUSG00000003068.18	Stk11	DMS	Males	0.0624399	0.331902	0.734178
1820	ENSMUSG00000003070.7	Efna2	DLS	Males	-0.0213896	0.84998	0.966504
1821	ENSMUSG00000003070.7	Efna2	DLS	Females	-0.344258	0.0150267	0.170173
1822	ENSMUSG00000003070.7	Efna2	DMS	Males	-0.14878	0.286764	0.697381
1823	ENSMUSG00000003070.7	Efna2	DMS	Females	0.175619	0.1675	0.564484
1824	ENSMUSG00000003072.16	Atp5d	DLS	Females	0.0145802	0.822684	0.95937
1825	ENSMUSG00000003072.16	Atp5d	DLS	Males	0.122918	0.43296	0.802479
1826	ENSMUSG00000003072.16	Atp5d	DMS	Males	0.132472	0.0297962	0.246407
1827	ENSMUSG00000003072.16	Atp5d	DMS	Females	-0.0425779	0.473371	0.823795
1828	ENSMUSG00000003099.12	Ppp5c	DLS	Females	0.0232621	0.823665	0.959741
1829	ENSMUSG00000003099.12	Ppp5c	DLS	Males	0.173419	0.0856063	0.418614
1830	ENSMUSG00000003099.12	Ppp5c	DMS	Females	-0.411145	0.00178238	0.0459518
1831	ENSMUSG00000003099.12	Ppp5c	DMS	Males	-0.386037	0.000144261	0.00837752
1832	ENSMUSG00000003119.15	Cdk12	DLS	Females	0.319156	0.00770618	0.114841
1833	ENSMUSG00000003119.15	Cdk12	DLS	Males	-0.0361096	0.828343	0.961146
1834	ENSMUSG00000003119.15	Cdk12	DMS	Males	-0.0622005	0.406726	0.786951
1835	ENSMUSG00000003119.15	Cdk12	DMS	Females	-0.146805	0.0580404	0.346451
1836	ENSMUSG00000003123.16	Lipe	DMS	Females	0.482733	0.0515306	0.328368
1837	ENSMUSG00000003123.16	Lipe	DLS	Males	-0.375038	0.0928333	0.434631
1838	ENSMUSG00000003123.16	Lipe	DMS	Males	0.133148	0.455037	0.813782
1839	ENSMUSG00000003123.16	Lipe	DLS	Females	-0.114056	0.464499	0.819339
1840	ENSMUSG00000003131.8	Pafah1b2	DMS	Males	-0.225417	0.0534057	0.333611
1841	ENSMUSG00000003131.8	Pafah1b2	DLS	Males	0.0236374	0.911468	0.982499
1842	ENSMUSG00000003131.8	Pafah1b2	DMS	Females	-0.364385	0.00127988	0.0370312
1843	ENSMUSG00000003131.8	Pafah1b2	DLS	Females	0.139983	0.34326	0.743393
1844	ENSMUSG00000003134.11	Tbc1d8	DMS	Females	0.04535	0.765402	0.9437
1845	ENSMUSG00000003134.11	Tbc1d8	DMS	Males	0.0723859	0.624339	0.891107
1846	ENSMUSG00000003134.11	Tbc1d8	DLS	Males	-0.0335785	0.816655	0.957744
1847	ENSMUSG00000003134.11	Tbc1d8	DLS	Females	0.523101	0.000967768	0.030774
1848	ENSMUSG00000003135.16	Cnot11	DMS	Males	5.82e-06	0.999947	1
1849	ENSMUSG00000003135.16	Cnot11	DMS	Females	-0.203567	0.00165239	0.043778
1850	ENSMUSG00000003135.16	Cnot11	DLS	Males	0.0692947	0.537362	0.855904
1851	ENSMUSG00000003135.16	Cnot11	DLS	Females	0.15131	0.092108	0.432643
1852	ENSMUSG00000003153.11	Slc2a3	DMS	Males	-0.148722	0.0778327	0.400633
1853	ENSMUSG00000003153.11	Slc2a3	DMS	Females	-0.190267	0.065274	0.367344
1854	ENSMUSG00000003153.11	Slc2a3	DLS	Males	-0.0245924	0.832001	0.962021
1855	ENSMUSG00000003153.11	Slc2a3	DLS	Females	0.055226	0.635238	0.895655
1856	ENSMUSG00000003154.16	Foxj2	DLS	Males	0.0306057	0.769977	0.945028
1857	ENSMUSG00000003154.16	Foxj2	DLS	Females	0.224753	0.00278817	0.0607661
1858	ENSMUSG00000003154.16	Foxj2	DMS	Males	-0.0846943	0.356335	0.752243
1859	ENSMUSG00000003154.16	Foxj2	DMS	Females	-0.0643385	0.486431	0.83064
1860	ENSMUSG00000003161.16	Sri	DLS	Males	0.0959508	0.222265	0.632033
1861	ENSMUSG00000003161.16	Sri	DMS	Females	-0.0864516	0.39402	0.779586
1862	ENSMUSG00000003161.16	Sri	DMS	Males	-0.022185	0.751958	0.939454
1863	ENSMUSG00000003161.16	Sri	DLS	Females	0.023774	0.753566	0.93979
1864	ENSMUSG00000003166.21	Dgcr2	DMS	Females	-0.128569	0.0166418	0.180739
1865	ENSMUSG00000003166.21	Dgcr2	DLS	Males	-0.0674366	0.356108	0.75213
1866	ENSMUSG00000003166.21	Dgcr2	DLS	Females	-0.015619	0.831382	0.961772
1867	ENSMUSG00000003166.21	Dgcr2	DMS	Males	-0.0773827	0.346911	0.745769
1868	ENSMUSG00000003184.16	Irf3	DLS	Females	-0.104446	0.581073	0.874825
1869	ENSMUSG00000003184.16	Irf3	DMS	Males	0.240387	0.152296	0.542037
1870	ENSMUSG00000003184.16	Irf3	DMS	Females	0.345523	0.0241989	0.221336
1871	ENSMUSG00000003184.16	Irf3	DLS	Males	0.189655	0.382394	0.77138
1872	ENSMUSG00000003190.13	Bcl2l12	DLS	Males	-0.243156	0.449856	0.811518
1873	ENSMUSG00000003190.13	Bcl2l12	DMS	Males	-0.0344407	0.920782	0.984744
1874	ENSMUSG00000003190.13	Bcl2l12	DLS	Females	-0.232271	0.366712	0.760422
1875	ENSMUSG00000003190.13	Bcl2l12	DMS	Females	0.206965	0.511043	0.843393
1876	ENSMUSG00000003198.11	Zfp959	DLS	Females	0.0388242	0.829428	0.961378
1877	ENSMUSG00000003198.11	Zfp959	DMS	Females	-0.0706383	0.661778	0.906554
1878	ENSMUSG00000003198.11	Zfp959	DLS	Males	-0.249763	0.20078	0.606641
1879	ENSMUSG00000003198.11	Zfp959	DMS	Males	0.118926	0.529427	0.851948
1880	ENSMUSG00000003199.17	Mpnd	DLS	Males	0.0918792	0.465907	0.819985
1881	ENSMUSG00000003199.17	Mpnd	DMS	Females	0.0763917	0.29889	0.70748
1882	ENSMUSG00000003199.17	Mpnd	DLS	Females	-0.129177	0.184935	0.588106
1883	ENSMUSG00000003199.17	Mpnd	DMS	Males	0.0656102	0.343126	0.743334
1884	ENSMUSG00000003200.11	Sh3gl1	DMS	Males	-0.0540386	0.407715	0.787398
1885	ENSMUSG00000003200.11	Sh3gl1	DLS	Males	0.0461054	0.492357	0.834162
1886	ENSMUSG00000003200.11	Sh3gl1	DMS	Females	-0.00442373	0.945614	0.990982
1887	ENSMUSG00000003200.11	Sh3gl1	DLS	Females	-0.0258749	0.736976	0.934197
1888	ENSMUSG00000003206.8	Ebi3	DLS	Males	0.410754	0.32012	0.725112
1889	ENSMUSG00000003206.8	Ebi3	DMS	Females	-0.23136	0.599511	0.882068
1890	ENSMUSG00000003208.10	Yju2	DLS	Females	0.162977	0.108726	0.467558
1891	ENSMUSG00000003208.10	Yju2	DMS	Males	0.0516181	0.694403	0.918601
1892	ENSMUSG00000003208.10	Yju2	DLS	Males	-0.000405741	0.997436	1
1893	ENSMUSG00000003208.10	Yju2	DMS	Females	0.124362	0.188788	0.592977
1894	ENSMUSG00000003226.8	Ranbp2	DMS	Males	-0.0544167	0.726749	0.930161
1895	ENSMUSG00000003226.8	Ranbp2	DMS	Females	-0.462287	0.00348351	0.0695923
1896	ENSMUSG00000003226.8	Ranbp2	DLS	Females	0.405549	0.0144282	0.166032
1897	ENSMUSG00000003226.8	Ranbp2	DLS	Males	-0.0148032	0.92713	0.98655
1898	ENSMUSG00000003227.5	Edar	DLS	Males	-0.721143	0.106898	0.46439
1899	ENSMUSG00000003227.5	Edar	DMS	Females	-0.0242405	0.948642	0.991743
1900	ENSMUSG00000003227.5	Edar	DMS	Males	-0.665214	0.0612774	0.356298
1901	ENSMUSG00000003228.10	Grk5	DMS	Males	0.0266432	0.903862	0.980366
1902	ENSMUSG00000003228.10	Grk5	DLS	Females	-0.262409	0.0668173	0.371881
1903	ENSMUSG00000003228.10	Grk5	DMS	Females	-0.0520481	0.828797	0.96125
1904	ENSMUSG00000003228.10	Grk5	DLS	Males	-0.160063	0.379589	0.769398
1905	ENSMUSG00000003233.13	Dvl3	DLS	Females	0.0449015	0.656588	0.904585
1906	ENSMUSG00000003233.13	Dvl3	DLS	Males	0.00314337	0.986322	0.999881
1907	ENSMUSG00000003233.13	Dvl3	DMS	Males	-0.365606	3.55e-05	0.00299234
1908	ENSMUSG00000003233.13	Dvl3	DMS	Females	-0.297951	0.0256294	0.228091
1909	ENSMUSG00000003234.17	Abcf3	DMS	Males	0.0181834	0.796168	0.952145
1910	ENSMUSG00000003234.17	Abcf3	DLS	Females	0.225414	0.0128804	0.155402
1911	ENSMUSG00000003234.17	Abcf3	DMS	Females	0.0270844	0.784098	0.948914
1912	ENSMUSG00000003234.17	Abcf3	DLS	Males	-0.0557422	0.726096	0.929839
1913	ENSMUSG00000003235.14	Eif2b5	DMS	Males	0.172418	0.0213142	0.207616
1914	ENSMUSG00000003235.14	Eif2b5	DMS	Females	0.0554082	0.395791	0.780833
1915	ENSMUSG00000003235.14	Eif2b5	DLS	Females	0.0266674	0.760061	0.942069
1916	ENSMUSG00000003235.14	Eif2b5	DLS	Males	0.0635408	0.631903	0.894376
1917	ENSMUSG00000003269.19	Cyth2	DLS	Females	-0.0239806	0.826741	0.96076
1918	ENSMUSG00000003269.19	Cyth2	DLS	Males	0.268708	0.0476629	0.315772
1919	ENSMUSG00000003269.19	Cyth2	DMS	Females	-0.0219324	0.853971	0.967684
1920	ENSMUSG00000003269.19	Cyth2	DMS	Males	-0.0814342	0.400381	0.783696
1921	ENSMUSG00000003271.18	Sult2b1	DLS	Males	0.672761	0.000293941	0.0136109
1922	ENSMUSG00000003271.18	Gm5897	DLS	Males	0.672761	0.000293941	0.0136109
1923	ENSMUSG00000003271.18	Sult2b1	DMS	Males	0.210759	0.317007	0.722718
1924	ENSMUSG00000003271.18	Gm5897	DMS	Males	0.210759	0.317007	0.722718
1925	ENSMUSG00000003271.18	Sult2b1	DMS	Females	-0.165764	0.401141	0.78419
1926	ENSMUSG00000003271.18	Gm5897	DMS	Females	-0.165764	0.401141	0.78419
1927	ENSMUSG00000003271.18	Sult2b1	DLS	Females	-0.0504356	0.808176	0.955107
1928	ENSMUSG00000003271.18	Gm5897	DLS	Females	-0.0504356	0.808176	0.955107
1929	ENSMUSG00000003273.15	Car11	DLS	Females	-0.285287	0.0190426	0.195055
1930	ENSMUSG00000003273.15	Car11	DMS	Males	0.112665	0.347185	0.745936
1931	ENSMUSG00000003273.15	Car11	DMS	Females	0.127292	0.3053	0.712794
1932	ENSMUSG00000003273.15	Car11	DLS	Males	0.00694265	0.948904	0.991747
1933	ENSMUSG00000003279.18	Dlgap1	DMS	Females	-0.524174	0.0424283	0.29754
1934	ENSMUSG00000003279.18	Dlgap1	DLS	Males	0.555642	0.0359178	0.272707
1935	ENSMUSG00000003279.18	Dlgap1	DMS	Males	-0.36274	0.100073	0.449759
1936	ENSMUSG00000003279.18	Dlgap1	DLS	Females	-0.0632177	0.837154	0.963132
1937	ENSMUSG00000003282.10	Plag1	DMS	Females	0.103985	0.735294	0.933565
1938	ENSMUSG00000003282.10	Plag1	DLS	Females	0.074676	0.829661	0.961404
1939	ENSMUSG00000003282.10	Plag1	DMS	Males	-0.430745	0.0832049	0.413537
1940	ENSMUSG00000003282.10	Plag1	DLS	Males	-0.100114	0.728375	0.930966
1941	ENSMUSG00000003283.16	Hck	DLS	Males	0.29511	0.0716435	0.384781
1942	ENSMUSG00000003283.16	Hck	DMS	Males	0.465408	0.0234912	0.218096
1943	ENSMUSG00000003283.16	Hck	DLS	Females	0.14341	0.432718	0.802241
1944	ENSMUSG00000003283.16	Hck	DMS	Females	-0.312907	0.0784729	0.402196
1945	ENSMUSG00000003299.11	Mrpl4	DLS	Females	0.0455174	0.45235	0.812473
1946	ENSMUSG00000003299.11	Mrpl4	DMS	Females	-0.00336575	0.953092	0.992463
1947	ENSMUSG00000003299.11	Mrpl4	DLS	Males	0.09702	0.391582	0.777333
1948	ENSMUSG00000003299.11	Mrpl4	DMS	Males	0.0650212	0.366057	0.759875
1949	ENSMUSG00000003308.16	Keap1	DMS	Males	-0.115761	0.113809	0.477633
1950	ENSMUSG00000003308.16	Keap1	DMS	Females	-0.042131	0.42064	0.795711
1951	ENSMUSG00000003308.16	Keap1	DLS	Females	0.0493916	0.470594	0.82259
1952	ENSMUSG00000003308.16	Keap1	DLS	Males	-0.0253062	0.69905	0.92046
1953	ENSMUSG00000003309.15	Ap1m2	DLS	Males	-0.0501121	0.911555	0.982499
1954	ENSMUSG00000003309.15	Ap1m2	DMS	Females	0.165821	0.710904	0.92429
1955	ENSMUSG00000003316.15	Glg1	DMS	Males	-0.0644772	0.392503	0.778062
1956	ENSMUSG00000003316.15	Glg1	DMS	Females	-0.159906	0.00377895	0.0729604
1957	ENSMUSG00000003316.15	Glg1	DLS	Females	0.229293	0.000140608	0.00825917
1958	ENSMUSG00000003316.15	Glg1	DLS	Males	-0.0532493	0.323463	0.727716
1959	ENSMUSG00000003341.10	NA	DMS	Females	-0.927573	0.198706	0.604592
1960	ENSMUSG00000003341.10	NA	DLS	Males	-0.861613	0.217207	0.626542
1961	ENSMUSG00000003344.16	Btbd2	DLS	Males	0.0141826	0.830607	0.961589
1962	ENSMUSG00000003344.16	Btbd2	DMS	Males	-0.00230223	0.978159	0.997898
1963	ENSMUSG00000003344.16	Btbd2	DMS	Females	-0.00907528	0.90315	0.98035
1964	ENSMUSG00000003344.16	Btbd2	DLS	Females	0.0150289	0.740081	0.935017
1965	ENSMUSG00000003345.17	Csnk1g2	DMS	Females	-0.0903212	0.158203	0.55118
1966	ENSMUSG00000003345.17	Csnk1g2	DLS	Males	0.143432	0.0506186	0.325661
1967	ENSMUSG00000003345.17	Csnk1g2	DLS	Females	-0.297939	5.18e-05	0.0039454
1968	ENSMUSG00000003345.17	Csnk1g2	DMS	Males	0.0459979	0.557625	0.864066
1969	ENSMUSG00000003346.15	Abhd17a	DMS	Males	0.029495	0.784698	0.949004
1970	ENSMUSG00000003346.15	Abhd17a	DLS	Females	-0.368803	9.03e-06	0.00110547
1971	ENSMUSG00000003346.15	Abhd17a	DLS	Males	0.178127	0.226953	0.637911
1972	ENSMUSG00000003346.15	Abhd17a	DMS	Females	-0.0476522	0.595348	0.880432
1973	ENSMUSG00000003348.11	Mob3a	DMS	Males	-0.248116	0.0628871	0.360663
1974	ENSMUSG00000003348.11	Mob3a	DLS	Females	-0.0220566	0.873199	0.972479
1975	ENSMUSG00000003348.11	Mob3a	DMS	Females	-0.11182	0.447642	0.81049
1976	ENSMUSG00000003348.11	Mob3a	DLS	Males	0.120522	0.473201	0.823685
1977	ENSMUSG00000003352.15	Cacnb3	DLS	Males	0.241767	0.030657	0.250064
1978	ENSMUSG00000003352.15	Cacnb3	DMS	Males	-0.0856753	0.565279	0.867315
1979	ENSMUSG00000003352.15	Cacnb3	DMS	Females	-0.114396	0.3405	0.74066
1980	ENSMUSG00000003352.15	Cacnb3	DLS	Females	-0.045841	0.678458	0.912567
1981	ENSMUSG00000003354.7	Ccdc65	DLS	Males	0.387553	0.215581	0.624482
1982	ENSMUSG00000003354.7	Ccdc65	DLS	Females	-0.359695	0.0951755	0.439613
1983	ENSMUSG00000003354.7	Ccdc65	DMS	Females	-0.253618	0.453009	0.812774
1984	ENSMUSG00000003354.7	Ccdc65	DMS	Males	0.124799	0.709477	0.923816
1985	ENSMUSG00000003355.8	Fkbp11	DMS	Females	-0.0594816	0.878031	0.973371
1986	ENSMUSG00000003355.8	Fkbp11	DLS	Males	0.38345	0.381097	0.770199
1987	ENSMUSG00000003360.16	Ddx23	DMS	Males	-0.0872775	0.417129	0.793629
1988	ENSMUSG00000003360.16	Ddx23	DLS	Males	-0.0153958	0.8553	0.968088
1989	ENSMUSG00000003360.16	Ddx23	DMS	Females	-0.0491393	0.624875	0.891219
1990	ENSMUSG00000003360.16	Ddx23	DLS	Females	0.164207	0.0384286	0.282317
1991	ENSMUSG00000003363.16	Pld3	DMS	Females	-0.183149	0.0576162	0.345186
1992	ENSMUSG00000003363.16	Pld3	DLS	Females	0.201837	0.150365	0.538853
1993	ENSMUSG00000003363.16	Pld3	DLS	Males	-0.0538246	0.60072	0.882711
1994	ENSMUSG00000003363.16	Pld3	DMS	Males	-0.0482363	0.590023	0.878438
1995	ENSMUSG00000003378.10	Grik5	DMS	Females	0.0720448	0.386601	0.77387
1996	ENSMUSG00000003378.10	Grik5	DLS	Females	-0.0594357	0.48974	0.832371
1997	ENSMUSG00000003378.10	Grik5	DLS	Males	0.211161	0.0910395	0.430333
1998	ENSMUSG00000003378.10	Grik5	DMS	Males	0.035794	0.745154	0.936514
1999	ENSMUSG00000003379.8	NA	DLS	Males	-0.0714572	0.936097	0.98895
[truncated: 75,654 more rows]

## Sheet: CORT_Ext_v_Veh_Ext
	Ensembl	SYMBOL	region	sex	log2FoldChange	pvalue	p.adjust
1	ENSMUSG00000000001.5	Gnai3	DMS	Males	-0.00018773	0.998318	1
2	ENSMUSG00000000001.5	Gnai3	DLS	Males	0.076838	0.374143	0.748929
3	ENSMUSG00000000001.5	Gnai3	DMS	Females	-0.0308376	0.679063	0.901989
4	ENSMUSG00000000001.5	Gnai3	DLS	Females	0.0636687	0.482056	0.814463
5	ENSMUSG00000000028.16	Cdc45	DMS	Females	-0.139336	0.440452	0.789881
6	ENSMUSG00000000028.16	Cdc45	DMS	Males	-0.219337	0.276908	0.674659
7	ENSMUSG00000000028.16	Cdc45	DLS	Males	-0.205237	0.339283	0.723897
8	ENSMUSG00000000028.16	Cdc45	DLS	Females	-0.207993	0.364494	0.741606
9	ENSMUSG00000000031.18	NA	DMS	Females	0.118053	0.864275	0.966065
10	ENSMUSG00000000031.18	NA	DMS	Males	-0.0462875	0.942416	0.988175
11	ENSMUSG00000000037.18	Scml2	DMS	Females	-0.167271	0.729073	0.921119
12	ENSMUSG00000000037.18	Scml2	DMS	Males	-0.585036	0.144673	0.528896
13	ENSMUSG00000000037.18	Scml2	DLS	Males	-2.04307	0.00291399	0.0704471
14	ENSMUSG00000000049.12	Apoh	DLS	Males	1.42631	0.134615	0.512471
15	ENSMUSG00000000049.12	Apoh	DMS	Females	1.33479	0.232045	0.632259
16	ENSMUSG00000000056.8	Narf	DLS	Males	-0.0279418	0.778337	0.938471
17	ENSMUSG00000000056.8	Narf	DMS	Females	-0.111852	0.263143	0.661638
18	ENSMUSG00000000056.8	Narf	DMS	Males	-0.130641	0.167539	0.56049
19	ENSMUSG00000000056.8	Narf	DLS	Females	0.132135	0.144481	0.528598
20	ENSMUSG00000000058.7	Cav2	DLS	Males	0.321103	0.133115	0.510642
21	ENSMUSG00000000058.7	Cav2	DMS	Females	-0.474225	0.0114212	0.155963
22	ENSMUSG00000000058.7	Cav2	DLS	Females	-0.119469	0.448453	0.79472
23	ENSMUSG00000000058.7	Cav2	DMS	Males	0.4989	0.00399609	0.0845382
24	ENSMUSG00000000078.8	Klf6	DLS	Males	-0.0301542	0.869297	0.967455
25	ENSMUSG00000000078.8	Klf6	DLS	Females	0.00276396	0.989547	0.999877
26	ENSMUSG00000000078.8	Klf6	DMS	Males	0.229688	0.124754	0.498207
27	ENSMUSG00000000078.8	Klf6	DMS	Females	-0.441505	0.0327012	0.271667
28	ENSMUSG00000000085.17	Scmh1	DLS	Females	0.273668	0.0277703	0.249407
29	ENSMUSG00000000085.17	Scmh1	DMS	Females	0.131866	0.101755	0.459106
30	ENSMUSG00000000085.17	Scmh1	DLS	Males	0.0878245	0.370912	0.746333
31	ENSMUSG00000000085.17	Scmh1	DMS	Males	-0.0430795	0.604899	0.872761
32	ENSMUSG00000000088.8	Cox5a	DMS	Females	0.015652	0.861556	0.96514
33	ENSMUSG00000000088.8	Cox5a	DLS	Females	-0.0297015	0.691372	0.906961
34	ENSMUSG00000000088.8	Cox5a	DLS	Males	-0.297752	0.0939679	0.443004
35	ENSMUSG00000000088.8	Cox5a	DMS	Males	0.0501522	0.478432	0.81203
36	ENSMUSG00000000093.7	Tbx2	DLS	Males	0.361122	0.137235	0.516897
37	ENSMUSG00000000093.7	Tbx2	DMS	Females	0.433665	0.202099	0.601228
38	ENSMUSG00000000093.7	Tbx2	DMS	Males	0.00127326	0.996367	1
39	ENSMUSG00000000093.7	Tbx2	DLS	Females	-0.569605	0.0703667	0.390899
40	ENSMUSG00000000094.13	NA	DMS	Females	-0.560347	0.465152	0.804552
41	ENSMUSG00000000120.7	Ngfr	DLS	Males	-0.381418	0.424587	0.780201
42	ENSMUSG00000000120.7	Ngfr	DLS	Females	-0.0334181	0.95522	0.991955
43	ENSMUSG00000000120.7	Ngfr	DMS	Males	-0.390106	0.103335	0.461952
44	ENSMUSG00000000120.7	Ngfr	DMS	Females	-0.104313	0.867344	0.966966
45	ENSMUSG00000000125.6	Wnt3	DLS	Males	-0.664122	0.0014187	0.0461403
46	ENSMUSG00000000125.6	Wnt3	DMS	Males	-0.456627	0.0276952	0.24916
47	ENSMUSG00000000125.6	Wnt3	DMS	Females	-0.424176	0.298582	0.692608
48	ENSMUSG00000000125.6	Wnt3	DLS	Females	-0.147558	0.610238	0.874768
49	ENSMUSG00000000126.12	Wnt9a	DLS	Females	0.06795	0.925194	0.984079
50	ENSMUSG00000000126.12	Wnt9a	DLS	Males	0.372925	0.629835	0.882757
51	ENSMUSG00000000126.12	Wnt9a	DMS	Females	-2.55268	0.00222567	0.0602696
52	ENSMUSG00000000126.12	Wnt9a	DMS	Males	1.49089	0.0212413	0.217153
53	ENSMUSG00000000127.16	Fer	DLS	Males	0.22101	0.0925027	0.440618
54	ENSMUSG00000000127.16	Fer	DMS	Females	-0.0506122	0.679102	0.901989
55	ENSMUSG00000000127.16	Fer	DMS	Males	0.172698	0.090149	0.435681
56	ENSMUSG00000000127.16	Fer	DLS	Females	0.325991	0.00631522	0.112303
57	ENSMUSG00000000131.16	Xpo6	DMS	Females	-0.0778133	0.536738	0.843362
58	ENSMUSG00000000131.16	Xpo6	DLS	Females	0.173988	0.16006	0.550136
59	ENSMUSG00000000131.16	Xpo6	DMS	Males	-0.0203007	0.880443	0.971113
60	ENSMUSG00000000131.16	Xpo6	DLS	Males	-0.352606	0.0723762	0.395742
61	ENSMUSG00000000134.18	Tfe3	DLS	Females	0.0121811	0.869447	0.967506
62	ENSMUSG00000000134.18	Tfe3	DLS	Males	-0.18151	0.0558537	0.352307
63	ENSMUSG00000000134.18	Tfe3	DMS	Males	-0.0346532	0.666861	0.898436
64	ENSMUSG00000000134.18	Tfe3	DMS	Females	-0.124437	0.181357	0.577259
65	ENSMUSG00000000142.16	Axin2	DLS	Males	0.0299302	0.77685	0.938214
66	ENSMUSG00000000142.16	Axin2	DLS	Females	0.000229746	0.998371	1
67	ENSMUSG00000000142.16	Axin2	DMS	Females	-0.314975	0.021682	0.219209
68	ENSMUSG00000000142.16	Axin2	DMS	Males	-0.000631316	0.99517	1
69	ENSMUSG00000000148.18	Brat1	DLS	Males	-0.0510373	0.603873	0.87238
70	ENSMUSG00000000148.18	Brat1	DMS	Females	-0.145674	0.082024	0.41755
71	ENSMUSG00000000148.18	Brat1	DLS	Females	0.0535794	0.603387	0.87232
72	ENSMUSG00000000148.18	Brat1	DMS	Males	-0.138034	0.100732	0.45715
73	ENSMUSG00000000149.11	Gna12	DMS	Females	0.0293522	0.848008	0.960955
74	ENSMUSG00000000149.11	Gna12	DLS	Females	0.1106	0.564534	0.85589
75	ENSMUSG00000000149.11	Gna12	DLS	Males	-0.112301	0.413501	0.773234
76	ENSMUSG00000000149.11	Gna12	DMS	Males	-0.108386	0.432068	0.784244
77	ENSMUSG00000000154.17	Slc22a18	DLS	Females	0.000988596	0.997961	1
78	ENSMUSG00000000154.17	Slc22a18	DLS	Males	0.392943	0.299155	0.693099
79	ENSMUSG00000000154.17	Slc22a18	DMS	Females	1.16671	0.0302578	0.260728
80	ENSMUSG00000000154.17	Slc22a18	DMS	Males	-0.587773	0.120455	0.49102
81	ENSMUSG00000000159.17	Igsf5	DMS	Females	1.07459	0.274213	0.672266
82	ENSMUSG00000000167.15	Pih1d2	DLS	Females	0.424318	0.320295	0.7089
83	ENSMUSG00000000167.15	Pih1d2	DMS	Females	0.498856	0.155231	0.54403
84	ENSMUSG00000000167.15	Pih1d2	DLS	Males	-0.837405	0.0386358	0.29496
85	ENSMUSG00000000167.15	Pih1d2	DMS	Males	-0.906007	0.0332487	0.274276
86	ENSMUSG00000000168.11	Dlat	DLS	Females	0.117492	0.190997	0.589077
87	ENSMUSG00000000168.11	Dlat	DMS	Females	-0.151158	0.0242972	0.232898
88	ENSMUSG00000000168.11	Dlat	DMS	Males	-0.0376456	0.70118	0.910931
89	ENSMUSG00000000168.11	Dlat	DLS	Males	0.137776	0.133393	0.510987
90	ENSMUSG00000000171.6	Sdhd	DLS	Males	-0.24485	0.0299093	0.259491
91	ENSMUSG00000000171.6	Sdhd	DLS	Females	-0.00345876	0.95705	0.992554
92	ENSMUSG00000000171.6	Sdhd	DMS	Females	-0.0867523	0.231242	0.631689
93	ENSMUSG00000000171.6	Sdhd	DMS	Males	-0.00473982	0.938914	0.987515
94	ENSMUSG00000000182.10	NA	DMS	Females	-0.936281	0.28412	0.680479
95	ENSMUSG00000000184.13	Ccnd2	DLS	Males	-0.266432	0.0734844	0.398342
96	ENSMUSG00000000184.13	Ccnd2	DLS	Females	0.0706742	0.723426	0.918748
97	ENSMUSG00000000184.13	Ccnd2	DMS	Females	0.0308039	0.823367	0.953767
98	ENSMUSG00000000184.13	Ccnd2	DMS	Males	-0.127548	0.336383	0.721335
99	ENSMUSG00000000194.14	Gpr107	DLS	Females	0.0731363	0.405464	0.768996
100	ENSMUSG00000000194.14	Gpr107	DMS	Females	0.0999683	0.363187	0.740908
101	ENSMUSG00000000194.14	Gpr107	DLS	Males	-0.0904309	0.313763	0.703927
102	ENSMUSG00000000194.14	Gpr107	DMS	Males	-0.157633	0.0929524	0.441133
103	ENSMUSG00000000197.9	Nalcn	DLS	Females	0.191203	0.0687618	0.386282
104	ENSMUSG00000000197.9	Nalcn	DMS	Females	-0.178806	0.0900576	0.435574
105	ENSMUSG00000000197.9	Nalcn	DLS	Males	0.0603304	0.632758	0.883881
106	ENSMUSG00000000197.9	Nalcn	DMS	Males	-0.147905	0.16798	0.561136
107	ENSMUSG00000000202.10	Btbd17	DLS	Females	-0.30085	0.0889891	0.433433
108	ENSMUSG00000000202.10	Btbd17	DLS	Males	0.151417	0.452269	0.797077
109	ENSMUSG00000000202.10	Btbd17	DMS	Females	0.211182	0.161532	0.552022
110	ENSMUSG00000000202.10	Btbd17	DMS	Males	0.122645	0.34061	0.724835
111	ENSMUSG00000000214.12	Th	DMS	Males	0.0473283	0.783972	0.940897
112	ENSMUSG00000000214.12	Th	DLS	Females	0.138931	0.382322	0.754375
113	ENSMUSG00000000214.12	Th	DMS	Females	-0.356711	0.0899808	0.435527
114	ENSMUSG00000000214.12	Th	DLS	Males	-0.00244378	0.987646	0.999477
115	ENSMUSG00000000216.9	NA	DLS	Males	-0.194164	0.782685	0.940455
116	ENSMUSG00000000216.9	NA	DMS	Females	-0.842405	0.216932	0.61726
117	ENSMUSG00000000223.14	Drp2	DMS	Females	0.108565	0.198393	0.597336
118	ENSMUSG00000000223.14	Drp2	DMS	Males	-0.0523133	0.517435	0.833686
119	ENSMUSG00000000223.14	Drp2	DLS	Males	0.170023	0.193264	0.591885
120	ENSMUSG00000000223.14	Drp2	DLS	Females	0.204346	0.0270164	0.24613
121	ENSMUSG00000000244.18	NA	DLS	Males	-0.120447	0.865042	0.966164
122	ENSMUSG00000000247.12	Lhx2	DMS	Females	0.0297114	0.838403	0.958356
123	ENSMUSG00000000247.12	Lhx2	DMS	Males	0.197355	0.0890347	0.433545
124	ENSMUSG00000000247.12	Lhx2	DLS	Females	-0.0941349	0.514619	0.832309
125	ENSMUSG00000000247.12	Lhx2	DLS	Males	0.346856	0.00112605	0.0400224
126	ENSMUSG00000000253.14	Gmpr	DLS	Males	-0.319248	0.101847	0.459293
127	ENSMUSG00000000253.14	Gmpr	DMS	Males	-0.176645	0.210563	0.610479
128	ENSMUSG00000000253.14	Gmpr	DMS	Females	0.0646099	0.62054	0.879015
129	ENSMUSG00000000253.14	Gmpr	DLS	Females	0.144752	0.229065	0.629469
130	ENSMUSG00000000263.16	NA	DLS	Males	-0.979065	0.208939	0.608602
131	ENSMUSG00000000263.16	NA	DMS	Females	-1.14343	0.26708	0.665432
132	ENSMUSG00000000266.12	Mid2	DLS	Males	-0.0362534	0.772446	0.936968
133	ENSMUSG00000000266.12	Mid2	DMS	Females	-0.23314	0.0574431	0.35703
134	ENSMUSG00000000266.12	Mid2	DMS	Males	-0.106961	0.388568	0.757788
135	ENSMUSG00000000266.12	Mid2	DLS	Females	0.147024	0.170999	0.565156
136	ENSMUSG00000000275.17	Trim25	DLS	Males	0.328046	0.111935	0.477278
137	ENSMUSG00000000275.17	Trim25	DMS	Females	-0.0607007	0.825239	0.954293
138	ENSMUSG00000000275.17	Trim25	DMS	Males	-0.107403	0.610454	0.874768
139	ENSMUSG00000000275.17	Trim25	DLS	Females	0.153996	0.451143	0.796529
140	ENSMUSG00000000276.12	Dgke	DMS	Males	0.00379675	0.964796	0.99435
141	ENSMUSG00000000276.12	Dgke	DLS	Females	0.158339	0.0780287	0.408386
142	ENSMUSG00000000276.12	Dgke	DMS	Females	-0.318233	0.000417076	0.0219466
143	ENSMUSG00000000276.12	Dgke	DLS	Males	0.040538	0.793447	0.944398
144	ENSMUSG00000000278.11	Scpep1	DMS	Females	-0.0281007	0.854998	0.963311
145	ENSMUSG00000000278.11	Scpep1	DMS	Males	0.084857	0.440154	0.789743
146	ENSMUSG00000000278.11	Scpep1	DLS	Males	-0.0333055	0.793101	0.944232
147	ENSMUSG00000000278.11	Scpep1	DLS	Females	-0.0363533	0.792442	0.944055
148	ENSMUSG00000000282.13	Mnt	DLS	Males	0.212288	0.130932	0.507416
149	ENSMUSG00000000282.13	Mnt	DLS	Females	0.0294176	0.829599	0.95579
150	ENSMUSG00000000282.13	Mnt	DMS	Females	-0.423633	0.000994741	0.0372584
151	ENSMUSG00000000282.13	Mnt	DMS	Males	0.27559	0.00319377	0.073866
152	ENSMUSG00000000290.14	Itgb2	DMS	Males	0.188869	0.151718	0.539154
153	ENSMUSG00000000290.14	Itgb2	DLS	Males	0.425209	0.00159193	0.0493081
154	ENSMUSG00000000290.14	Itgb2	DLS	Females	-0.196895	0.104394	0.463699
155	ENSMUSG00000000290.14	Itgb2	DMS	Females	-0.120218	0.39207	0.760151
156	ENSMUSG00000000295.14	Hddc2	DMS	Females	-0.128483	0.443998	0.792241
157	ENSMUSG00000000295.14	Hddc2	DLS	Males	-0.51677	0.00273321	0.06776
158	ENSMUSG00000000295.14	Hddc2	DMS	Males	-0.285334	0.0400638	0.299964
159	ENSMUSG00000000295.14	Hddc2	DLS	Females	-0.150053	0.210145	0.610057
160	ENSMUSG00000000296.9	Tpd52l1	DMS	Males	-0.380202	6.84e-05	0.0068514
161	ENSMUSG00000000296.9	Tpd52l1	DLS	Females	-0.0128642	0.931582	0.985904
162	ENSMUSG00000000296.9	Tpd52l1	DMS	Females	0.17818	0.197837	0.59679
163	ENSMUSG00000000296.9	Tpd52l1	DLS	Males	-0.102199	0.470371	0.807169
164	ENSMUSG00000000301.17	Pemt	DLS	Females	-0.526296	0.0381919	0.293055
165	ENSMUSG00000000301.17	Pemt	DMS	Females	-0.0401182	0.893436	0.974929
166	ENSMUSG00000000301.17	Pemt	DMS	Males	0.435825	0.178577	0.573835
167	ENSMUSG00000000301.17	Pemt	DLS	Males	-0.0746565	0.771399	0.9366
168	ENSMUSG00000000303.13	Cdh1	DLS	Males	0.967265	0.198892	0.597748
169	ENSMUSG00000000303.13	Cdh1	DMS	Females	0.111969	0.898554	0.976542
170	ENSMUSG00000000303.13	Cdh1	DMS	Males	1.02611	0.19037	0.588304
171	ENSMUSG00000000305.13	Cdh4	DLS	Males	0.56169	0.00135333	0.0447297
172	ENSMUSG00000000305.13	Cdh4	DLS	Females	0.108621	0.686065	0.90508
173	ENSMUSG00000000305.13	Cdh4	DMS	Males	0.0813067	0.714087	0.915241
174	ENSMUSG00000000305.13	Cdh4	DMS	Females	-0.347686	0.0704021	0.391067
175	ENSMUSG00000000308.15	Ckmt1	DLS	Males	-0.0940934	0.396478	0.76279
176	ENSMUSG00000000308.15	Ckmt1	DMS	Males	0.108196	0.063475	0.372232
177	ENSMUSG00000000308.15	Ckmt1	DLS	Females	0.155544	0.0266486	0.243921
178	ENSMUSG00000000308.15	Ckmt1	DMS	Females	-0.163813	0.0173817	0.19591
179	ENSMUSG00000000317.12	Bcl6b	DMS	Females	-0.195469	0.627999	0.881937
180	ENSMUSG00000000317.12	Bcl6b	DLS	Males	0.456362	0.256216	0.65505
181	ENSMUSG00000000317.12	Bcl6b	DMS	Males	0.0409341	0.911136	0.980103
182	ENSMUSG00000000317.12	Bcl6b	DLS	Females	0.257671	0.521174	0.835227
183	ENSMUSG00000000318.17	Clec10a	DLS	Males	-0.384119	0.465128	0.804547
184	ENSMUSG00000000318.17	Clec10a	DMS	Females	-0.331828	0.658671	0.894594
185	ENSMUSG00000000320.11	Alox12	DLS	Males	0.429659	0.315433	0.705204
186	ENSMUSG00000000320.11	Alox12	DMS	Females	0.346286	0.481501	0.814202
187	ENSMUSG00000000320.11	Alox12	DMS	Males	0.179251	0.687075	0.905376
188	ENSMUSG00000000326.14	Comt	DMS	Males	-0.0240939	0.750244	0.92887
189	ENSMUSG00000000326.14	Comt	DLS	Females	0.0991129	0.107123	0.468611
190	ENSMUSG00000000326.14	Comt	DMS	Females	0.0821075	0.400901	0.765916
191	ENSMUSG00000000326.14	Comt	DLS	Males	0.0866578	0.325449	0.712992
192	ENSMUSG00000000339.15	Rtca	DMS	Females	-0.199693	0.00588535	0.10768
193	ENSMUSG00000000339.15	Rtca	DLS	Females	-0.085345	0.264609	0.66306
194	ENSMUSG00000000339.15	Rtca	DLS	Males	-0.175254	0.11031	0.474163
195	ENSMUSG00000000339.15	Rtca	DMS	Males	-0.0631184	0.399763	0.765001
196	ENSMUSG00000000340.11	Dbt	DLS	Females	-0.126643	0.232922	0.632745
197	ENSMUSG00000000340.11	Dbt	DMS	Males	-0.211438	0.0265863	0.243629
198	ENSMUSG00000000340.11	Dbt	DLS	Males	-0.199328	0.0524064	0.342303
199	ENSMUSG00000000340.11	Dbt	DMS	Females	-0.264784	0.0170871	0.19422
200	ENSMUSG00000000346.10	Dazap2	DMS	Females	-0.0546968	0.471098	0.807803
201	ENSMUSG00000000346.10	Dazap2	DMS	Males	-0.104147	0.172443	0.566301
202	ENSMUSG00000000346.10	Dazap2	DLS	Males	-0.0627871	0.307846	0.700104
203	ENSMUSG00000000346.10	Dazap2	DLS	Females	-0.159659	0.0328833	0.272414
204	ENSMUSG00000000355.14	Mcts1	DMS	Males	0.144535	0.204469	0.604212
205	ENSMUSG00000000355.14	Mcts1	DLS	Males	-0.265835	0.0384684	0.294254
206	ENSMUSG00000000355.14	Mcts1	DMS	Females	0.154376	0.129997	0.5061
207	ENSMUSG00000000355.14	Mcts1	DLS	Females	0.163772	0.0877774	0.430869
208	ENSMUSG00000000359.4	Rem1	DMS	Males	0.0572618	0.922064	0.983219
209	ENSMUSG00000000359.4	Rem1	DLS	Males	0.57104	0.364157	0.74151
210	ENSMUSG00000000359.4	Rem1	DMS	Females	0.366028	0.555416	0.851783
211	ENSMUSG00000000365.10	Rnf17	DLS	Males	-0.756388	0.253816	0.652823
212	ENSMUSG00000000365.10	Rnf17	DMS	Females	2.03178	0.000742315	0.030824
213	ENSMUSG00000000365.10	Rnf17	DMS	Males	-0.616831	0.15432	0.542719
214	ENSMUSG00000000374.9	Trappc10	DMS	Females	-0.14694	0.0188153	0.20474
215	ENSMUSG00000000374.9	Trappc10	DMS	Males	-0.0685168	0.351413	0.732062
216	ENSMUSG00000000374.9	Trappc10	DLS	Females	0.072822	0.285943	0.68246
217	ENSMUSG00000000374.9	Trappc10	DLS	Males	0.0488225	0.597455	0.869546
218	ENSMUSG00000000378.16	Ccm2	DLS	Females	-0.265581	0.0138386	0.173017
219	ENSMUSG00000000378.16	Ccm2	DLS	Males	-0.0634898	0.607739	0.873936
220	ENSMUSG00000000378.16	Ccm2	DMS	Females	0.0839965	0.488014	0.817625
221	ENSMUSG00000000378.16	Ccm2	DMS	Males	-0.214538	0.100771	0.457218
222	ENSMUSG00000000384.16	Tbrg4	DMS	Females	0.0401512	0.596868	0.869339
223	ENSMUSG00000000384.16	Tbrg4	DLS	Males	0.197215	0.0208316	0.215254
224	ENSMUSG00000000384.16	Tbrg4	DLS	Females	-0.0180195	0.853824	0.962938
225	ENSMUSG00000000384.16	Tbrg4	DMS	Males	-0.0176821	0.821725	0.953241
226	ENSMUSG00000000385.9	NA	DMS	Females	1.7416	0.145927	0.530828
227	ENSMUSG00000000386.19	Mx1	DLS	Males	2.03166	0.0217008	0.219342
228	ENSMUSG00000000386.19	Mx1	DMS	Females	-0.984195	0.282302	0.679253
229	ENSMUSG00000000386.19	Mx1	DMS	Males	-2.9012	0.00147812	0.0470791
230	ENSMUSG00000000392.18	Fap	DMS	Females	0.658533	0.568154	0.857687
231	ENSMUSG00000000392.18	Fap	DMS	Males	0.739826	0.276892	0.674659
232	ENSMUSG00000000392.18	Fap	DLS	Males	0.351208	0.593603	0.868263
233	ENSMUSG00000000399.11	Ndufa9	DMS	Males	-0.0329087	0.588391	0.86649
234	ENSMUSG00000000399.11	Ndufa9	DMS	Females	-0.132741	0.0142781	0.175947
235	ENSMUSG00000000399.11	Ndufa9	DLS	Males	-0.161582	0.161658	0.552156
236	ENSMUSG00000000399.11	Ndufa9	DLS	Females	0.0154202	0.808167	0.949224
237	ENSMUSG00000000402.3	Egfl6	DLS	Females	-0.194498	0.307191	0.699524
238	ENSMUSG00000000402.3	Egfl6	DMS	Males	-0.101098	0.708116	0.913061
239	ENSMUSG00000000402.3	Egfl6	DMS	Females	0.121414	0.653675	0.892328
240	ENSMUSG00000000402.3	Egfl6	DLS	Males	0.434724	0.104639	0.464132
241	ENSMUSG00000000409.15	Lck	DMS	Males	0.0289267	0.938075	0.987425
242	ENSMUSG00000000409.15	Lck	DLS	Females	-0.0296638	0.904266	0.978165
243	ENSMUSG00000000409.15	Lck	DMS	Females	-0.0421949	0.89224	0.974526
244	ENSMUSG00000000409.15	Lck	DLS	Males	-0.489029	0.14394	0.527899
245	ENSMUSG00000000416.17	Cttnbp2	DLS	Females	0.257331	0.0810686	0.415713
246	ENSMUSG00000000416.17	Cttnbp2	DMS	Males	-0.0552716	0.653134	0.892113
247	ENSMUSG00000000416.17	Cttnbp2	DMS	Females	0.573315	3.89e-05	0.00455551
248	ENSMUSG00000000416.17	Cttnbp2	DLS	Males	0.13144	0.278086	0.675919
249	ENSMUSG00000000420.16	Galnt1	DMS	Males	-0.162528	0.0414127	0.305309
250	ENSMUSG00000000420.16	Galnt1	DMS	Females	-0.0924859	0.230163	0.630599
251	ENSMUSG00000000420.16	Galnt1	DLS	Females	-0.22039	0.00711326	0.119688
252	ENSMUSG00000000420.16	Galnt1	DLS	Males	-0.106492	0.368307	0.744048
253	ENSMUSG00000000439.10	Mkrn2	DLS	Females	0.00910078	0.91737	0.981744
254	ENSMUSG00000000439.10	Mkrn2	DLS	Males	-0.0868412	0.250091	0.649113
255	ENSMUSG00000000439.10	Mkrn2	DMS	Females	-0.0205897	0.814201	0.950851
256	ENSMUSG00000000439.10	Mkrn2	DMS	Males	-0.132116	0.128503	0.503758
257	ENSMUSG00000000440.13	Pparg	DLS	Females	-0.0061179	0.983274	0.998482
258	ENSMUSG00000000440.13	Pparg	DMS	Males	-0.129324	0.776213	0.938126
259	ENSMUSG00000000440.13	Pparg	DMS	Females	-0.030623	0.954538	0.991706
260	ENSMUSG00000000440.13	Pparg	DLS	Males	0.5446	0.088295	0.43216
261	ENSMUSG00000000441.18	Raf1	DLS	Males	-0.0980217	0.184743	0.580804
262	ENSMUSG00000000441.18	Raf1	DMS	Females	0.141279	0.12326	0.49581
263	ENSMUSG00000000441.18	Raf1	DLS	Females	-0.0291697	0.808336	0.949243
264	ENSMUSG00000000441.18	Raf1	DMS	Males	-0.0606065	0.385785	0.756399
265	ENSMUSG00000000486.14	Septin1	DMS	Males	-0.0999295	0.658427	0.894524
266	ENSMUSG00000000486.14	Gm4532	DMS	Males	-0.0999295	0.658427	0.894524
267	ENSMUSG00000000486.14	Septin1	DLS	Females	-0.392202	0.146275	0.531115
268	ENSMUSG00000000486.14	Gm4532	DLS	Females	-0.392202	0.146275	0.531115
269	ENSMUSG00000000486.14	Septin1	DLS	Males	-0.183125	0.422548	0.778914
270	ENSMUSG00000000486.14	Gm4532	DLS	Males	-0.183125	0.422548	0.778914
271	ENSMUSG00000000486.14	Septin1	DMS	Females	0.129622	0.624618	0.880572
272	ENSMUSG00000000486.14	Gm4532	DMS	Females	0.129622	0.624618	0.880572
273	ENSMUSG00000000489.8	Pdgfb	DMS	Females	-0.286752	0.0511174	0.338299
274	ENSMUSG00000000489.8	Pdgfb	DMS	Males	0.461707	0.015858	0.186926
275	ENSMUSG00000000489.8	Pdgfb	DLS	Females	0.255016	0.117491	0.486558
276	ENSMUSG00000000489.8	Pdgfb	DLS	Males	-0.0393172	0.847101	0.960808
277	ENSMUSG00000000530.17	Acvrl1	DLS	Females	0.0053648	0.987954	0.999551
278	ENSMUSG00000000530.17	Acvrl1	DMS	Males	-0.284878	0.333018	0.718928
279	ENSMUSG00000000530.17	Acvrl1	DLS	Males	0.0491386	0.811616	0.950038
280	ENSMUSG00000000530.17	Acvrl1	DMS	Females	0.191034	0.229724	0.630045
281	ENSMUSG00000000531.6	Tamalin	DMS	Females	0.21946	0.14979	0.536265
282	ENSMUSG00000000531.6	Tamalin	DLS	Females	0.0267468	0.831123	0.956172
283	ENSMUSG00000000531.6	Tamalin	DLS	Males	0.0620783	0.63672	0.885376
284	ENSMUSG00000000531.6	Tamalin	DMS	Males	0.142425	0.393281	0.761299
285	ENSMUSG00000000532.12	Acvr1b	DLS	Males	0.00186561	0.982285	0.998168
286	ENSMUSG00000000532.12	Acvr1b	DMS	Females	-0.19929	0.00410411	0.0860889
287	ENSMUSG00000000532.12	Acvr1b	DLS	Females	0.100594	0.191117	0.589177
288	ENSMUSG00000000532.12	Acvr1b	DMS	Males	-0.0740886	0.243867	0.643266
289	ENSMUSG00000000538.19	Tom1l2	DLS	Males	-0.0302902	0.600231	0.8708
290	ENSMUSG00000000538.19	Tom1l2	DLS	Females	0.16177	0.0100877	0.145885
291	ENSMUSG00000000538.19	Tom1l2	DMS	Females	-0.152787	0.0212616	0.217325
292	ENSMUSG00000000538.19	Tom1l2	DMS	Males	0.0408337	0.475085	0.810252
293	ENSMUSG00000000552.11	Zfp385a	DLS	Males	0.109996	0.30237	0.695419
294	ENSMUSG00000000552.11	Zfp385a	DLS	Females	0.188199	0.0860386	0.426768
295	ENSMUSG00000000552.11	Zfp385a	DMS	Females	0.166447	0.131835	0.508798
296	ENSMUSG00000000552.11	Zfp385a	DMS	Males	-0.031093	0.66199	0.896112
297	ENSMUSG00000000555.9	Itga5	DLS	Females	0.110519	0.611252	0.875181
298	ENSMUSG00000000555.9	Itga5	DMS	Females	0.13725	0.295214	0.689853
299	ENSMUSG00000000555.9	Itga5	DMS	Males	-0.184568	0.392719	0.760797
300	ENSMUSG00000000555.9	Itga5	DLS	Males	0.121981	0.474035	0.809374
301	ENSMUSG00000000560.10	Gabra2	DMS	Females	0.61659	0.000645352	0.0281803
302	ENSMUSG00000000560.10	Gabra2	DLS	Males	0.177317	0.214298	0.614732
303	ENSMUSG00000000560.10	Gabra2	DMS	Males	0.0630327	0.645673	0.888825
304	ENSMUSG00000000560.10	Gabra2	DLS	Females	0.37931	0.0168354	0.192709
305	ENSMUSG00000000561.15	Wdr77	DMS	Males	-0.203451	0.0334044	0.274983
306	ENSMUSG00000000561.15	Wdr77	DLS	Males	-0.0456703	0.567248	0.857398
307	ENSMUSG00000000561.15	Wdr77	DMS	Females	-0.148094	0.0590979	0.361471
308	ENSMUSG00000000561.15	Wdr77	DLS	Females	0.218016	0.0104193	0.148281
309	ENSMUSG00000000562.6	Adora3	DLS	Males	-0.428328	0.19664	0.595544
310	ENSMUSG00000000562.6	Tmigd3	DLS	Males	-0.428328	0.19664	0.595544
311	ENSMUSG00000000562.6	Adora3	DMS	Males	-0.0166285	0.953178	0.99138
312	ENSMUSG00000000562.6	Tmigd3	DMS	Males	-0.0166285	0.953178	0.99138
313	ENSMUSG00000000562.6	Adora3	DLS	Females	0.183153	0.555039	0.851753
314	ENSMUSG00000000562.6	Tmigd3	DLS	Females	0.183153	0.555039	0.851753
315	ENSMUSG00000000562.6	Adora3	DMS	Females	0.0637265	0.815907	0.951266
316	ENSMUSG00000000562.6	Tmigd3	DMS	Females	0.0637265	0.815907	0.951266
317	ENSMUSG00000000563.18	Atp5pb	DMS	Males	0.0294882	0.624022	0.880385
318	ENSMUSG00000000563.18	Atp5pb	DLS	Males	-0.312501	0.0458094	0.321297
319	ENSMUSG00000000563.18	Atp5pb	DLS	Females	-0.00388003	0.939295	0.987639
320	ENSMUSG00000000563.18	Atp5pb	DMS	Females	-0.0501774	0.475859	0.810555
321	ENSMUSG00000000567.6	Sox9	DLS	Males	-0.196381	0.0922323	0.44024
322	ENSMUSG00000000567.6	Sox9	DMS	Males	-0.221503	0.0029734	0.0711671
323	ENSMUSG00000000567.6	Sox9	DLS	Females	-0.105627	0.419121	0.776825
324	ENSMUSG00000000567.6	Sox9	DMS	Females	0.0097321	0.945737	0.989204
325	ENSMUSG00000000568.16	Hnrnpd	DMS	Males	0.0493336	0.47507	0.810252
326	ENSMUSG00000000568.16	Hnrnpd	DLS	Males	0.1044	0.154981	0.543701
327	ENSMUSG00000000568.16	Hnrnpd	DMS	Females	-0.0486144	0.611454	0.875243
328	ENSMUSG00000000568.16	Hnrnpd	DLS	Females	0.102479	0.140918	0.523056
329	ENSMUSG00000000579.15	Dynlt1c	DLS	Females	0.0108704	0.97264	0.995948
330	ENSMUSG00000000579.15	Dynlt1c	DMS	Females	0.383174	0.33566	0.721025
331	ENSMUSG00000000579.15	Dynlt1c	DLS	Males	-0.313483	0.416845	0.775224
332	ENSMUSG00000000579.15	Dynlt1c	DMS	Males	-0.0920765	0.777495	0.93824
333	ENSMUSG00000000581.9	C1d	DMS	Females	-0.0356891	0.747604	0.927714
334	ENSMUSG00000000581.9	C1d	DLS	Males	0.0246799	0.838415	0.958356
335	ENSMUSG00000000581.9	C1d	DLS	Females	-0.350396	0.000467335	0.0232844
336	ENSMUSG00000000581.9	C1d	DMS	Males	0.00113099	0.989217	0.999869
337	ENSMUSG00000000594.8	Gm2a	DLS	Females	-0.305353	1.76e-05	0.00270747
338	ENSMUSG00000000594.8	Gm2a	DMS	Males	-0.14502	0.0195447	0.208805
339	ENSMUSG00000000594.8	Gm2a	DLS	Males	-0.0556383	0.479114	0.812466
340	ENSMUSG00000000594.8	Gm2a	DMS	Females	0.0149518	0.900786	0.977233
341	ENSMUSG00000000600.16	Krit1	DMS	Females	0.156635	0.248635	0.647913
342	ENSMUSG00000000600.16	Krit1	DLS	Males	0.0227725	0.819162	0.952385
343	ENSMUSG00000000600.16	Krit1	DLS	Females	0.386547	0.00367989	0.0801423
344	ENSMUSG00000000600.16	Krit1	DMS	Males	-0.0088589	0.945231	0.989001
345	ENSMUSG00000000605.10	Clcn4	DLS	Males	-0.0616521	0.225136	0.625425
346	ENSMUSG00000000605.10	Clcn4	DLS	Females	-0.0306224	0.681454	0.902956
347	ENSMUSG00000000605.10	Clcn4	DMS	Females	-0.225564	0.000929374	0.03576
348	ENSMUSG00000000605.10	Clcn4	DMS	Males	0.00495918	0.934796	0.986469
349	ENSMUSG00000000606.19	NA	DMS	Males	0.785512	0.228122	0.628622
350	ENSMUSG00000000606.19	NA	DMS	Females	0.429182	0.46621	0.804898
351	ENSMUSG00000000627.16	Sema4f	DLS	Males	0.0208398	0.807945	0.949144
352	ENSMUSG00000000627.16	Sema4f	DMS	Females	-0.235973	0.00121224	0.0419416
353	ENSMUSG00000000627.16	Sema4f	DLS	Females	0.134335	0.170051	0.563938
354	ENSMUSG00000000627.16	Sema4f	DMS	Males	0.0826645	0.28548	0.681889
355	ENSMUSG00000000628.11	Hk2	DLS	Males	-0.150304	0.526545	0.838527
356	ENSMUSG00000000628.11	Hk2	DMS	Females	-0.193325	0.273034	0.671234
357	ENSMUSG00000000628.11	Hk2	DLS	Females	-0.140199	0.43782	0.788503
358	ENSMUSG00000000628.11	Hk2	DMS	Males	-0.114788	0.631721	0.88345
359	ENSMUSG00000000631.21	Myo18a	DLS	Females	0.121528	0.413633	0.773386
360	ENSMUSG00000000631.21	Myo18a	DLS	Males	0.00689758	0.954326	0.991695
361	ENSMUSG00000000631.21	Myo18a	DMS	Females	-0.0413796	0.740664	0.925034
362	ENSMUSG00000000631.21	Myo18a	DMS	Males	-0.263496	0.0497804	0.334676
363	ENSMUSG00000000632.14	Sez6	DMS	Males	-0.0567142	0.604076	0.87238
364	ENSMUSG00000000632.14	Sez6	DLS	Males	0.106758	0.397981	0.763759
365	ENSMUSG00000000632.14	Sez6	DMS	Females	0.0104424	0.923013	0.983451
366	ENSMUSG00000000632.14	Sez6	DLS	Females	0.0867257	0.491314	0.819627
367	ENSMUSG00000000673.10	Haao	DLS	Males	2.09053	0.00223898	0.0604595
368	ENSMUSG00000000673.10	Haao	DMS	Males	1.38204	0.0971243	0.449857
369	ENSMUSG00000000673.10	Haao	DMS	Females	1.11733	0.167146	0.560076
370	ENSMUSG00000000682.8	Cd52	DLS	Males	0.0247392	0.912383	0.98035
371	ENSMUSG00000000682.8	Cd52	DMS	Females	-0.0745296	0.805531	0.948343
372	ENSMUSG00000000682.8	Cd52	DLS	Females	-0.454583	0.0844523	0.423261
373	ENSMUSG00000000682.8	Cd52	DMS	Males	0.658571	0.0348446	0.280261
374	ENSMUSG00000000686.12	Abhd15	DMS	Females	-0.42129	0.195155	0.593908
375	ENSMUSG00000000686.12	Abhd15	DLS	Males	-0.156926	0.595379	0.868858
376	ENSMUSG00000000686.12	Abhd15	DMS	Males	-0.518188	0.0880368	0.431601
377	ENSMUSG00000000686.12	Abhd15	DLS	Females	-0.181808	0.52468	0.837527
378	ENSMUSG00000000693.11	Loxl3	DMS	Females	0.331703	0.0865492	0.427838
379	ENSMUSG00000000693.11	Loxl3	DLS	Males	0.251421	0.217512	0.617693
380	ENSMUSG00000000693.11	Loxl3	DMS	Males	-0.152719	0.365128	0.742032
381	ENSMUSG00000000693.11	Loxl3	DLS	Females	-0.228868	0.219834	0.619765
382	ENSMUSG00000000708.15	Kat2b	DMS	Males	-0.192233	0.115897	0.483841
383	ENSMUSG00000000708.15	Kat2b	DLS	Females	-0.161323	0.246701	0.64602
384	ENSMUSG00000000708.15	Kat2b	DMS	Females	0.0544404	0.722473	0.918434
385	ENSMUSG00000000708.15	Kat2b	DLS	Males	-0.19043	0.202649	0.602012
386	ENSMUSG00000000711.4	Rab5b	DMS	Females	-0.113469	0.00463232	0.0930565
387	ENSMUSG00000000711.4	Rab5b	DLS	Males	-0.000216184	0.998092	1
388	ENSMUSG00000000711.4	Rab5b	DMS	Males	-0.0176716	0.78588	0.941366
389	ENSMUSG00000000711.4	Rab5b	DLS	Females	0.00679808	0.902834	0.977675
390	ENSMUSG00000000731.16	NA	DMS	Females	-0.693126	0.304895	0.697477
391	ENSMUSG00000000732.10	Icosl	DLS	Females	-0.485259	0.134055	0.511942
392	ENSMUSG00000000732.10	Icosl	DMS	Females	-0.160014	0.543255	0.846041
393	ENSMUSG00000000732.10	Icosl	DLS	Males	-0.561301	0.00350802	0.0782162
394	ENSMUSG00000000732.10	Icosl	DMS	Males	-0.713852	1.2e-05	0.00203025
395	ENSMUSG00000000738.19	Spg7	DLS	Females	-0.199241	0.0273892	0.247575
396	ENSMUSG00000000738.19	Spg7	DLS	Males	-0.0374795	0.674058	0.900533
397	ENSMUSG00000000738.19	Spg7	DMS	Females	-0.0844334	0.420999	0.777869
398	ENSMUSG00000000738.19	Spg7	DMS	Males	-0.0213388	0.74257	0.925742
399	ENSMUSG00000000739.15	Sult5a1	DMS	Females	0.655388	0.390059	0.758473
400	ENSMUSG00000000739.15	Sult5a1	DLS	Males	1.20667	0.0826235	0.418809
401	ENSMUSG00000000740.13	Rpl13	DLS	Females	-0.31815	0.000173461	0.0126762
402	ENSMUSG00000000740.13	Rpl13	DMS	Males	0.0641428	0.434914	0.786394
403	ENSMUSG00000000740.13	Rpl13	DMS	Females	0.0330428	0.681034	0.902831
404	ENSMUSG00000000740.13	Rpl13	DLS	Males	-0.213663	0.185144	0.581363
405	ENSMUSG00000000743.10	Chmp1a	DLS	Males	-0.00717161	0.930055	0.985477
406	ENSMUSG00000000743.10	Chmp1a	DLS	Females	0.0207451	0.781997	0.940129
407	ENSMUSG00000000743.10	Chmp1a	DMS	Females	-0.0930857	0.0880868	0.431718
408	ENSMUSG00000000743.10	Chmp1a	DMS	Males	0.0166379	0.784365	0.940949
409	ENSMUSG00000000751.14	Rpa1	DLS	Males	-0.0473419	0.608757	0.874441
410	ENSMUSG00000000751.14	Rpa1	DLS	Females	0.0710122	0.508195	0.828576
411	ENSMUSG00000000751.14	Rpa1	DMS	Males	-0.159031	0.195061	0.593871
412	ENSMUSG00000000751.14	Rpa1	DMS	Females	-0.129111	0.124198	0.497353
413	ENSMUSG00000000753.16	Serpinf1	DLS	Females	-0.173985	0.240278	0.639885
414	ENSMUSG00000000753.16	Serpinf1	DMS	Males	0.0375355	0.810771	0.949877
415	ENSMUSG00000000753.16	Serpinf1	DLS	Males	0.257087	0.184629	0.580672
416	ENSMUSG00000000753.16	Serpinf1	DMS	Females	0.0110902	0.960979	0.993488
417	ENSMUSG00000000759.15	Tubgcp3	DLS	Males	-0.0779718	0.397404	0.763408
418	ENSMUSG00000000759.15	Tubgcp3	DMS	Males	0.0379285	0.646252	0.889167
419	ENSMUSG00000000759.15	Tubgcp3	DLS	Females	0.116145	0.108508	0.470577
420	ENSMUSG00000000759.15	Tubgcp3	DMS	Females	0.0484849	0.531184	0.840791
421	ENSMUSG00000000766.19	Oprm1	DLS	Females	-0.115329	0.771764	0.936825
422	ENSMUSG00000000766.19	Oprm1	DLS	Males	0.411267	0.340427	0.72461
423	ENSMUSG00000000766.19	Oprm1	DMS	Males	-0.133565	0.650969	0.891198
424	ENSMUSG00000000766.19	Oprm1	DMS	Females	-0.983856	0.000123363	0.0100041
425	ENSMUSG00000000776.14	Polr3d	DMS	Males	0.02539	0.833483	0.95688
426	ENSMUSG00000000776.14	Polr3d	DLS	Females	0.344607	8.8e-06	0.00161603
427	ENSMUSG00000000776.14	Polr3d	DLS	Males	0.0435292	0.685706	0.904897
428	ENSMUSG00000000776.14	Polr3d	DMS	Females	0.161767	0.199891	0.598878
429	ENSMUSG00000000782.17	Tcf7	DMS	Females	0.362513	0.00644391	0.113165
430	ENSMUSG00000000782.17	Tcf7	DMS	Males	-0.211555	0.263512	0.661971
431	ENSMUSG00000000782.17	Tcf7	DLS	Females	0.0261725	0.896528	0.976029
432	ENSMUSG00000000782.17	Tcf7	DLS	Males	0.252435	0.299911	0.693438
433	ENSMUSG00000000787.13	Ddx3x	DMS	Females	-0.221629	0.000588811	0.0269887
434	ENSMUSG00000000787.13	Ddx3x	DLS	Males	-0.0397822	0.685314	0.904721
435	ENSMUSG00000000787.13	Ddx3x	DMS	Males	-0.0217946	0.753896	0.930206
436	ENSMUSG00000000787.13	Ddx3x	DLS	Females	0.0630507	0.384227	0.755559
437	ENSMUSG00000000791.10	Il12rb1	DLS	Females	-0.297775	0.333002	0.718928
438	ENSMUSG00000000791.10	Il12rb1	DMS	Males	-0.556694	0.0847046	0.423798
439	ENSMUSG00000000791.10	Il12rb1	DLS	Males	-0.835505	0.030664	0.262779
440	ENSMUSG00000000791.10	Il12rb1	DMS	Females	-0.489498	0.279175	0.6766
441	ENSMUSG00000000792.3	Slc5a5	DMS	Females	-1.11344	0.0374835	0.290314
442	ENSMUSG00000000792.3	Slc5a5	DLS	Males	0.0703227	0.83668	0.957677
443	ENSMUSG00000000792.3	Slc5a5	DMS	Males	1.08521	0.00881908	0.135544
444	ENSMUSG00000000792.3	Slc5a5	DLS	Females	0.0559243	0.842796	0.959652
445	ENSMUSG00000000794.10	Kcnn3	DLS	Females	0.24581	0.0781239	0.408533
446	ENSMUSG00000000794.10	Kcnn3	DMS	Females	0.156037	0.30229	0.695383
447	ENSMUSG00000000794.10	Kcnn3	DLS	Males	0.229301	0.315321	0.705057
448	ENSMUSG00000000794.10	Kcnn3	DMS	Males	-0.254336	0.198965	0.597767
449	ENSMUSG00000000804.15	Usp32	DLS	Males	0.226419	0.187105	0.583766
450	ENSMUSG00000000804.15	Usp32	DLS	Females	0.235847	0.0277381	0.249376
451	ENSMUSG00000000804.15	Usp32	DMS	Males	0.114338	0.230323	0.630808
452	ENSMUSG00000000804.15	Usp32	DMS	Females	-0.143262	0.143672	0.527571
453	ENSMUSG00000000805.19	Car4	DLS	Males	-0.0957002	0.74204	0.925509
454	ENSMUSG00000000805.19	Car4	DMS	Females	-0.447333	0.194065	0.592635
455	ENSMUSG00000000805.19	Car4	DLS	Females	-0.654823	0.0550842	0.350166
456	ENSMUSG00000000805.19	Car4	DMS	Males	0.823651	0.00378446	0.081542
457	ENSMUSG00000000811.15	Txnrd3	DLS	Males	0.199091	0.430854	0.78361
458	ENSMUSG00000000811.15	Txnrd3	DMS	Males	-0.0431927	0.81579	0.951266
459	ENSMUSG00000000811.15	Txnrd3	DMS	Females	-0.340191	0.0704075	0.391069
460	ENSMUSG00000000811.15	Txnrd3	DLS	Females	0.241145	0.318215	0.707536
461	ENSMUSG00000000823.17	Zfp512b	DLS	Males	0.358929	0.0139215	0.173828
462	ENSMUSG00000000823.17	Zfp512b	DLS	Females	-0.0702434	0.615846	0.877138
463	ENSMUSG00000000823.17	Zfp512b	DMS	Males	-0.0477754	0.694004	0.908147
464	ENSMUSG00000000823.17	Zfp512b	DMS	Females	-0.149414	0.235022	0.63467
465	ENSMUSG00000000826.17	Dnajc5	DLS	Females	0.153506	0.034126	0.277842
466	ENSMUSG00000000826.17	Dnajc5	DLS	Males	0.162669	0.229012	0.629391
467	ENSMUSG00000000826.17	Dnajc5	DMS	Females	-0.328207	4.24e-06	0.000981752
468	ENSMUSG00000000826.17	Dnajc5	DMS	Males	0.00193451	0.982106	0.998155
469	ENSMUSG00000000827.19	Tpd52l2	DMS	Males	-0.0137286	0.830796	0.95607
470	ENSMUSG00000000827.19	Tpd52l2	DLS	Females	0.181022	0.0365332	0.286709
471	ENSMUSG00000000827.19	Tpd52l2	DLS	Males	0.0688598	0.390707	0.759079
472	ENSMUSG00000000827.19	Tpd52l2	DMS	Females	-0.0283407	0.759877	0.93243
473	ENSMUSG00000000838.18	Fmr1	DMS	Males	0.0640614	0.53185	0.841148
474	ENSMUSG00000000838.18	Fmr1	DLS	Males	0.0960551	0.439576	0.789518
475	ENSMUSG00000000838.18	Fmr1	DMS	Females	0.0137866	0.870835	0.968001
476	ENSMUSG00000000838.18	Fmr1	DLS	Females	0.218386	0.027923	0.249912
477	ENSMUSG00000000861.16	Bcl11a	DMS	Males	0.200545	0.0512579	0.338514
478	ENSMUSG00000000861.16	Bcl11a	DLS	Males	-0.119525	0.186442	0.58301
479	ENSMUSG00000000861.16	Bcl11a	DMS	Females	-0.33803	0.0225993	0.224022
480	ENSMUSG00000000861.16	Bcl11a	DLS	Females	0.231129	0.00916181	0.138541
481	ENSMUSG00000000869.13	Il4	DMS	Females	-0.0860232	0.589763	0.866985
482	ENSMUSG00000000869.13	Il4	DMS	Males	0.285298	0.0677372	0.383839
483	ENSMUSG00000000869.13	Il4	DLS	Males	-0.0750209	0.630384	0.883004
484	ENSMUSG00000000869.13	Il4	DLS	Females	0.22959	0.134621	0.512471
485	ENSMUSG00000000876.12	Pxmp4	DMS	Females	-0.151154	0.13269	0.510313
486	ENSMUSG00000000876.12	Pxmp4	DMS	Males	-0.300744	0.00453292	0.09173
487	ENSMUSG00000000876.12	Pxmp4	DLS	Males	-0.124102	0.255042	0.654035
488	ENSMUSG00000000876.12	Pxmp4	DLS	Females	-0.0312355	0.770313	0.936094
489	ENSMUSG00000000881.13	Dlg3	DMS	Females	-0.0101822	0.911864	0.980246
490	ENSMUSG00000000881.13	Dlg3	DLS	Males	-0.00657854	0.926884	0.984648
491	ENSMUSG00000000881.13	Dlg3	DMS	Males	0.0197566	0.811695	0.950038
492	ENSMUSG00000000881.13	Dlg3	DLS	Females	0.421181	4.82e-06	0.00107468
493	ENSMUSG00000000884.18	Gnb1l	DMS	Females	-0.0801476	0.7543	0.9304
494	ENSMUSG00000000884.18	Gnb1l	DMS	Males	-0.133943	0.428187	0.781985
495	ENSMUSG00000000884.18	Gnb1l	DLS	Males	-0.110336	0.654943	0.89287
496	ENSMUSG00000000884.18	Gnb1l	DLS	Females	-0.458628	0.0351772	0.281381
497	ENSMUSG00000000901.18	Mmp11	DMS	Males	-0.146371	0.661524	0.895779
498	ENSMUSG00000000901.18	Mmp11	DLS	Females	0.209556	0.488429	0.817804
499	ENSMUSG00000000901.18	Mmp11	DLS	Males	0.105783	0.733011	0.922653
500	ENSMUSG00000000901.18	Mmp11	DMS	Females	0.382114	0.233578	0.633122
501	ENSMUSG00000000902.14	Smarcb1	DMS	Males	-0.0699494	0.283217	0.679795
502	ENSMUSG00000000902.14	Smarcb1	DLS	Females	0.123785	0.0353469	0.282269
503	ENSMUSG00000000902.14	Smarcb1	DMS	Females	-0.145492	0.0586296	0.360101
504	ENSMUSG00000000902.14	Smarcb1	DLS	Males	-0.154816	0.115519	0.483122
505	ENSMUSG00000000903.4	NA	DMS	Females	0.0329783	0.956311	0.992297
506	ENSMUSG00000000915.16	Hip1r	DLS	Females	0.164083	0.067939	0.38433
507	ENSMUSG00000000915.16	Hip1r	DLS	Males	0.0874196	0.17825	0.573716
508	ENSMUSG00000000915.16	Hip1r	DMS	Males	-0.0208403	0.758894	0.932084
509	ENSMUSG00000000915.16	Hip1r	DMS	Females	-0.128394	0.116455	0.484671
510	ENSMUSG00000000916.16	Nsun5	DLS	Females	-0.0725471	0.60611	0.873288
511	ENSMUSG00000000916.16	Nsun5	DMS	Males	-0.109538	0.380074	0.752843
512	ENSMUSG00000000916.16	Nsun5	DLS	Males	-0.0515514	0.740328	0.924921
513	ENSMUSG00000000916.16	Nsun5	DMS	Females	0.154214	0.21289	0.613083
514	ENSMUSG00000000934.10	Top1mt	DLS	Males	-0.0291037	0.787605	0.942141
515	ENSMUSG00000000934.10	Top1mt	DMS	Males	0.166201	0.300281	0.693805
516	ENSMUSG00000000934.10	Top1mt	DLS	Females	0.156404	0.173695	0.567884
517	ENSMUSG00000000934.10	Top1mt	DMS	Females	-0.0178945	0.895142	0.975653
518	ENSMUSG00000000948.17	NA	DLS	Males	-0.330048	0.104802	0.464564
519	ENSMUSG00000000948.17	NA	DLS	Females	-0.149912	0.472153	0.808278
520	ENSMUSG00000000948.17	NA	DMS	Females	-0.211887	0.44812	0.794487
521	ENSMUSG00000000948.17	NA	DMS	Males	-0.0920689	0.594949	0.868731
522	ENSMUSG00000000957.12	Mmp14	DLS	Females	0.170478	0.398409	0.764015
523	ENSMUSG00000000957.12	Mmp14	DMS	Females	0.356319	0.0741277	0.399494
524	ENSMUSG00000000957.12	Mmp14	DMS	Males	0.275035	0.00645751	0.113317
525	ENSMUSG00000000957.12	Mmp14	DLS	Males	0.407737	0.0202238	0.212293
526	ENSMUSG00000000958.11	Slc7a7	DMS	Males	-0.147895	0.327883	0.715133
527	ENSMUSG00000000958.11	Slc7a7	DLS	Males	0.0467446	0.843936	0.959958
528	ENSMUSG00000000958.11	Slc7a7	DMS	Females	0.238334	0.206521	0.605982
529	ENSMUSG00000000958.11	Slc7a7	DLS	Females	-0.182189	0.353658	0.734079
530	ENSMUSG00000000959.8	Oxa1l	DLS	Males	0.0175274	0.83514	0.957254
531	ENSMUSG00000000959.8	Oxa1l	DMS	Males	-0.0641103	0.288657	0.684457
532	ENSMUSG00000000959.8	Oxa1l	DMS	Females	-0.0765713	0.313907	0.703958
533	ENSMUSG00000000959.8	Oxa1l	DLS	Females	-0.0789359	0.276119	0.673975
534	ENSMUSG00000000976.14	Heatr6	DLS	Males	0.0822997	0.570481	0.858716
535	ENSMUSG00000000976.14	Heatr6	DMS	Females	0.162435	0.178277	0.573761
536	ENSMUSG00000000976.14	Heatr6	DLS	Females	0.225455	0.0456753	0.320737
537	ENSMUSG00000000976.14	Heatr6	DMS	Males	-0.152137	0.192165	0.590504
538	ENSMUSG00000000982.6	NA	DMS	Females	-0.551142	0.506645	0.827611
539	ENSMUSG00000000983.14	Wfdc18	DMS	Males	-0.665968	0.0431175	0.311804
540	ENSMUSG00000000983.14	Wfdc18	DLS	Females	-0.215388	0.683225	0.903889
541	ENSMUSG00000000983.14	Wfdc18	DLS	Males	-0.440223	0.255669	0.654502
542	ENSMUSG00000000983.14	Wfdc18	DMS	Females	-0.139716	0.768531	0.935577
543	ENSMUSG00000001014.7	Icam4	DMS	Males	0.963916	0.106676	0.467862
544	ENSMUSG00000001014.7	Icam4	DMS	Females	-0.764375	0.148573	0.534534
545	ENSMUSG00000001014.7	Icam4	DLS	Males	-0.0723995	0.915967	0.981286
546	ENSMUSG00000001016.13	Ilf2	DMS	Females	-0.0641444	0.438315	0.788856
547	ENSMUSG00000001016.13	Ilf2	DLS	Males	-0.2211	0.0210066	0.216219
548	ENSMUSG00000001016.13	Ilf2	DLS	Females	0.179224	0.000964833	0.0365572
549	ENSMUSG00000001016.13	Ilf2	DMS	Males	-0.0196545	0.746766	0.927459
550	ENSMUSG00000001017.16	Chtop	DMS	Females	-0.0269885	0.646461	0.889273
551	ENSMUSG00000001017.16	Chtop	DMS	Males	-0.0328004	0.657437	0.893997
552	ENSMUSG00000001017.16	Chtop	DLS	Males	-0.0368036	0.590607	0.867045
553	ENSMUSG00000001017.16	Chtop	DLS	Females	0.0527598	0.26657	0.665047
554	ENSMUSG00000001018.16	Snapin	DLS	Females	-0.309068	0.00347401	0.0777285
555	ENSMUSG00000001018.16	Snapin	DMS	Males	-0.118402	0.130838	0.507315
556	ENSMUSG00000001018.16	Snapin	DLS	Males	-0.0741928	0.479002	0.812405
557	ENSMUSG00000001018.16	Snapin	DMS	Females	-0.089446	0.302276	0.695383
558	ENSMUSG00000001020.9	S100a4	DMS	Males	0.473949	0.067442	0.383197
559	ENSMUSG00000001020.9	S100a4	DLS	Males	-0.914077	0.00105735	0.0385429
560	ENSMUSG00000001020.9	S100a4	DLS	Females	-0.757092	0.0111258	0.153947
561	ENSMUSG00000001020.9	S100a4	DMS	Females	0.197332	0.591039	0.867202
562	ENSMUSG00000001021.14	S100a3	DMS	Females	0.277037	0.254358	0.653677
563	ENSMUSG00000001021.14	S100a3	DMS	Males	-0.236136	0.450377	0.795883
564	ENSMUSG00000001021.14	S100a3	DLS	Males	-0.536154	0.0195364	0.208745
565	ENSMUSG00000001021.14	S100a3	DLS	Females	-0.493422	0.0873787	0.42992
566	ENSMUSG00000001025.9	S100a6	DLS	Females	-0.119725	0.397158	0.763358
567	ENSMUSG00000001025.9	S100a6	DMS	Females	-0.00232247	0.987445	0.999477
568	ENSMUSG00000001025.9	S100a6	DMS	Males	0.0492607	0.801869	0.947003
569	ENSMUSG00000001025.9	S100a6	DLS	Males	-0.330594	0.0616444	0.3678
570	ENSMUSG00000001029.16	Icam2	DLS	Males	0.152087	0.718221	0.916839
571	ENSMUSG00000001029.16	Icam2	DMS	Females	0.469234	0.298997	0.692935
572	ENSMUSG00000001029.16	Icam2	DMS	Males	0.0156532	0.97509	0.996441
573	ENSMUSG00000001034.18	Mapk7	DMS	Males	0.0625708	0.641562	0.887306
574	ENSMUSG00000001034.18	Mapk7	DMS	Females	-0.124515	0.224121	0.624704
575	ENSMUSG00000001034.18	Mapk7	DLS	Females	0.0354235	0.823292	0.953767
576	ENSMUSG00000001034.18	Mapk7	DLS	Males	0.210524	0.102501	0.46045
577	ENSMUSG00000001036.18	Epn2	DLS	Males	0.113447	0.186843	0.583503
578	ENSMUSG00000001036.18	Epn2	DMS	Females	-0.0542964	0.550691	0.849609
579	ENSMUSG00000001036.18	Epn2	DMS	Males	0.0140268	0.843255	0.959817
580	ENSMUSG00000001036.18	Epn2	DLS	Females	0.322717	0.000166734	0.0123015
581	ENSMUSG00000001039.13	B9d1	DLS	Males	-0.196297	0.159194	0.548681
582	ENSMUSG00000001039.13	B9d1	DMS	Males	0.0495447	0.685768	0.904949
583	ENSMUSG00000001039.13	B9d1	DLS	Females	-0.178037	0.231567	0.631789
584	ENSMUSG00000001039.13	B9d1	DMS	Females	0.295645	0.0240515	0.231679
585	ENSMUSG00000001052.16	Sec24b	DLS	Males	-0.048344	0.609552	0.874549
586	ENSMUSG00000001052.16	Sec24b	DLS	Females	0.417489	5.67e-05	0.00596829
587	ENSMUSG00000001052.16	Sec24b	DMS	Females	0.0621196	0.551804	0.850047
588	ENSMUSG00000001052.16	Sec24b	DMS	Males	0.215455	0.026565	0.243562
589	ENSMUSG00000001053.16	N4bp3	DLS	Males	0.00362949	0.983329	0.998512
590	ENSMUSG00000001053.16	N4bp3	DLS	Females	0.392363	7.19e-05	0.00705995
591	ENSMUSG00000001053.16	N4bp3	DMS	Females	-0.362747	0.114975	0.482161
592	ENSMUSG00000001053.16	N4bp3	DMS	Males	0.406205	0.0344742	0.278847
593	ENSMUSG00000001054.10	Rmnd5b	DMS	Females	-0.0198123	0.790797	0.94337
594	ENSMUSG00000001054.10	Rmnd5b	DMS	Males	-0.00392942	0.964453	0.994322
595	ENSMUSG00000001054.10	Rmnd5b	DLS	Females	0.153925	0.119911	0.490231
596	ENSMUSG00000001054.10	Rmnd5b	DLS	Males	-0.0252338	0.767782	0.935283
597	ENSMUSG00000001056.4	Nhp2	DMS	Females	0.05824	0.484863	0.815898
598	ENSMUSG00000001056.4	Nhp2	DLS	Females	-0.109706	0.164471	0.556745
599	ENSMUSG00000001056.4	Nhp2	DMS	Males	0.0542136	0.630347	0.882981
600	ENSMUSG00000001056.4	Nhp2	DLS	Males	-0.209914	0.148227	0.534135
601	ENSMUSG00000001062.19	Vps9d1	DLS	Females	-0.0381531	0.652193	0.89172
602	ENSMUSG00000001062.19	Vps9d1	DLS	Males	0.196524	0.0392545	0.297233
603	ENSMUSG00000001062.19	Vps9d1	DMS	Males	0.118946	0.0850902	0.424474
604	ENSMUSG00000001062.19	Vps9d1	DMS	Females	-0.0643339	0.487439	0.817304
605	ENSMUSG00000001065.16	Zfp276	DLS	Females	0.0727536	0.669131	0.899124
606	ENSMUSG00000001065.16	Zfp276	DLS	Males	0.0104692	0.927741	0.984938
607	ENSMUSG00000001065.16	Zfp276	DMS	Males	-0.0500607	0.66793	0.898734
608	ENSMUSG00000001065.16	Zfp276	DMS	Females	0.216678	0.121108	0.492335
609	ENSMUSG00000001082.13	Mfsd10	DLS	Males	-0.00636785	0.976487	0.996769
610	ENSMUSG00000001082.13	Mfsd10	DMS	Females	-0.0677188	0.71018	0.913703
611	ENSMUSG00000001082.13	Mfsd10	DMS	Males	0.144657	0.329728	0.716819
612	ENSMUSG00000001082.13	Mfsd10	DLS	Females	-0.274226	0.179014	0.57443
613	ENSMUSG00000001089.15	Luzp1	DLS	Males	0.187404	0.0929628	0.441133
614	ENSMUSG00000001089.15	Luzp1	DMS	Females	0.0707892	0.518959	0.834079
615	ENSMUSG00000001089.15	Luzp1	DMS	Males	0.0511846	0.600913	0.871132
616	ENSMUSG00000001089.15	Luzp1	DLS	Females	0.333836	0.00190066	0.0547673
617	ENSMUSG00000001098.16	Kctd10	DLS	Females	0.22051	0.00168736	0.0511719
618	ENSMUSG00000001098.16	Kctd10	DLS	Males	0.174978	0.0685804	0.385685
619	ENSMUSG00000001098.16	Kctd10	DMS	Females	0.000223049	0.997309	1
620	ENSMUSG00000001098.16	Kctd10	DMS	Males	0.122019	0.0376803	0.291105
621	ENSMUSG00000001100.11	Poldip2	DMS	Females	-0.0589095	0.309468	0.701086
622	ENSMUSG00000001100.11	Poldip2	DLS	Females	-0.103945	0.143441	0.527194
623	ENSMUSG00000001100.11	Poldip2	DLS	Males	-0.00229914	0.960907	0.993488
624	ENSMUSG00000001100.11	Poldip2	DMS	Males	0.0585331	0.367435	0.743458
625	ENSMUSG00000001103.8	Sebox	DMS	Females	-2.20963	0.025214	0.237278
626	ENSMUSG00000001103.8	Sebox	DLS	Males	0.725184	0.295036	0.689742
627	ENSMUSG00000001103.8	Sebox	DLS	Females	0.308574	0.751981	0.929545
628	ENSMUSG00000001103.8	Sebox	DMS	Males	1.61744	0.110107	0.473796
629	ENSMUSG00000001105.16	Ift20	DLS	Females	-0.173613	0.00319291	0.073866
630	ENSMUSG00000001105.16	Ift20	DLS	Males	-0.148689	0.101554	0.458792
631	ENSMUSG00000001105.16	Ift20	DMS	Males	0.0734475	0.210621	0.610516
632	ENSMUSG00000001105.16	Ift20	DMS	Females	0.116056	0.138162	0.518473
633	ENSMUSG00000001119.8	Col6a1	DMS	Males	0.358707	0.0350223	0.280639
634	ENSMUSG00000001119.8	Col6a1	DMS	Females	0.200227	0.45296	0.797464
635	ENSMUSG00000001119.8	Col6a1	DLS	Females	0.272633	0.322016	0.710234
636	ENSMUSG00000001119.8	Col6a1	DLS	Males	0.788883	0.00472303	0.0942375
637	ENSMUSG00000001120.16	Pcbp3	DLS	Females	0.177051	0.0188237	0.204753
638	ENSMUSG00000001120.16	Pcbp3	DLS	Males	-0.0446279	0.604015	0.87238
639	ENSMUSG00000001120.16	Pcbp3	DMS	Females	-0.109317	0.18976	0.587392
640	ENSMUSG00000001120.16	Pcbp3	DMS	Males	0.0651962	0.425544	0.780757
641	ENSMUSG00000001123.16	Lgals9	DLS	Females	-0.367936	0.0639139	0.3734
642	ENSMUSG00000001123.16	Lgals9	DMS	Females	-0.14206	0.526726	0.838545
643	ENSMUSG00000001123.16	Lgals9	DLS	Males	0.10328	0.604129	0.872388
644	ENSMUSG00000001123.16	Lgals9	DMS	Males	0.0654612	0.786111	0.941496
645	ENSMUSG00000001127.13	Araf	DMS	Females	-0.176265	0.00419325	0.0872446
646	ENSMUSG00000001127.13	Araf	DLS	Females	-0.0653739	0.36398	0.741388
647	ENSMUSG00000001127.13	Araf	DMS	Males	-0.0624121	0.371654	0.747092
648	ENSMUSG00000001127.13	Araf	DLS	Males	0.00973996	0.898357	0.976542
649	ENSMUSG00000001128.8	Cfp	DMS	Males	0.57421	0.0385708	0.294785
650	ENSMUSG00000001128.8	Cfp	DLS	Males	0.231736	0.369801	0.745361
651	ENSMUSG00000001128.8	Cfp	DLS	Females	0.132992	0.657823	0.894227
652	ENSMUSG00000001128.8	Cfp	DMS	Females	1.03896	2.89e-05	0.00376505
653	ENSMUSG00000001131.12	NA	DMS	Females	1.72215	0.0396536	0.298403
654	ENSMUSG00000001134.10	Uxt	DLS	Females	-0.222846	0.13367	0.51137
655	ENSMUSG00000001134.10	Uxt	DMS	Males	-0.173002	0.290843	0.686283
656	ENSMUSG00000001134.10	Uxt	DLS	Males	-0.0720171	0.754109	0.930316
657	ENSMUSG00000001134.10	Uxt	DMS	Females	0.112194	0.506034	0.827327
658	ENSMUSG00000001138.14	Cnnm3	DMS	Males	-0.118838	0.226539	0.626853
659	ENSMUSG00000001138.14	Cnnm3	DLS	Females	-0.030694	0.758788	0.932084
660	ENSMUSG00000001138.14	Cnnm3	DMS	Females	0.17271	0.0831413	0.420251
661	ENSMUSG00000001138.14	Cnnm3	DLS	Males	0.0575597	0.69883	0.910163
662	ENSMUSG00000001143.14	Lman2l	DLS	Females	0.196828	0.197261	0.596197
663	ENSMUSG00000001143.14	Lman2l	DMS	Females	0.393768	0.00367212	0.0800412
664	ENSMUSG00000001143.14	Lman2l	DMS	Males	0.144484	0.211308	0.611291
665	ENSMUSG00000001143.14	Lman2l	DLS	Males	0.160713	0.147165	0.532637
666	ENSMUSG00000001150.8	Mcm3ap	DMS	Females	0.134771	0.330929	0.717703
667	ENSMUSG00000001150.8	Mcm3ap	DLS	Females	0.386087	0.00331076	0.0753925
668	ENSMUSG00000001150.8	Mcm3ap	DMS	Males	0.119935	0.552625	0.850377
669	ENSMUSG00000001150.8	Mcm3ap	DLS	Males	-0.716266	0.00775383	0.125839
670	ENSMUSG00000001151.11	Pcnt	DLS	Males	-0.0604885	0.705981	0.912227
671	ENSMUSG00000001151.11	Pcnt	DMS	Males	-0.153813	0.191322	0.589517
672	ENSMUSG00000001151.11	Pcnt	DLS	Females	0.124662	0.393336	0.76133
673	ENSMUSG00000001151.11	Pcnt	DMS	Females	0.00332369	0.975094	0.996441
674	ENSMUSG00000001155.14	Ftcd	DMS	Females	0.896931	0.0624964	0.369841
675	ENSMUSG00000001155.14	Ftcd	DMS	Males	0.920992	0.125688	0.499599
676	ENSMUSG00000001155.14	Ftcd	DLS	Males	1.50848	0.0196551	0.209431
677	ENSMUSG00000001156.10	Mxd1	DLS	Males	-0.123538	0.205128	0.604818
678	ENSMUSG00000001156.10	Mxd1	DMS	Females	-0.0463872	0.727926	0.920554
679	ENSMUSG00000001156.10	Mxd1	DMS	Males	-0.0708815	0.531053	0.84074
680	ENSMUSG00000001156.10	Mxd1	DLS	Females	-0.00900003	0.944917	0.988967
681	ENSMUSG00000001157.14	Gmcl1	DLS	Females	-0.136009	0.180381	0.575814
682	ENSMUSG00000001157.14	Gmcl1	DMS	Females	0.152177	0.0183056	0.201692
683	ENSMUSG00000001157.14	Gmcl1	DLS	Males	0.027006	0.735638	0.923444
684	ENSMUSG00000001157.14	Gmcl1	DMS	Males	0.0825221	0.385834	0.756437
685	ENSMUSG00000001158.14	Snrnp27	DLS	Males	-0.250356	0.126239	0.500451
686	ENSMUSG00000001158.14	Snrnp27	DLS	Females	0.128935	0.158946	0.54843
687	ENSMUSG00000001158.14	Snrnp27	DMS	Males	0.057051	0.521667	0.83557
688	ENSMUSG00000001158.14	Snrnp27	DMS	Females	0.150886	0.14598	0.530896
689	ENSMUSG00000001166.18	Oas1c	DMS	Females	-0.261511	0.617812	0.877916
690	ENSMUSG00000001166.18	Oas1c	DLS	Females	-0.17352	0.583005	0.863918
691	ENSMUSG00000001166.18	Oas1c	DLS	Males	0.0634731	0.854841	0.963289
692	ENSMUSG00000001166.18	Oas1c	DMS	Males	0.44135	0.318989	0.70795
693	ENSMUSG00000001173.16	Ocrl	DMS	Males	-0.0117499	0.859912	0.964594
694	ENSMUSG00000001173.16	Ocrl	DLS	Males	0.0466719	0.533303	0.84164
695	ENSMUSG00000001173.16	Ocrl	DMS	Females	0.000773169	0.992879	1
696	ENSMUSG00000001173.16	Ocrl	DLS	Females	0.113871	0.165641	0.557953
697	ENSMUSG00000001175.17	Calm1	DLS	Males	0.231909	0.0166409	0.191539
698	ENSMUSG00000001175.17	Calm1	DMS	Females	-0.121188	0.0805785	0.414435
699	ENSMUSG00000001175.17	Calm1	DLS	Females	0.101743	0.189678	0.587277
700	ENSMUSG00000001175.17	Calm1	DMS	Males	0.109012	0.206775	0.606149
701	ENSMUSG00000001211.16	Agpat3	DLS	Males	0.160411	0.271846	0.670205
702	ENSMUSG00000001211.16	Agpat3	DMS	Females	-0.139874	0.0527925	0.343289
703	ENSMUSG00000001211.16	Agpat3	DLS	Females	-0.193266	0.0469141	0.32544
704	ENSMUSG00000001211.16	Agpat3	DMS	Males	-0.159252	0.0804959	0.414381
705	ENSMUSG00000001225.13	Slc26a3	DLS	Males	-0.0103209	0.988804	0.99974
706	ENSMUSG00000001225.13	Slc26a3	DMS	Females	0.327576	0.557847	0.853076
707	ENSMUSG00000001225.13	Slc26a3	DMS	Males	0.424464	0.416188	0.774845
708	ENSMUSG00000001227.13	Sema6b	DMS	Males	0.0257804	0.802178	0.947144
709	ENSMUSG00000001227.13	Sema6b	DLS	Females	0.0806982	0.281301	0.678613
710	ENSMUSG00000001227.13	Sema6b	DLS	Males	-0.0415535	0.648015	0.889862
711	ENSMUSG00000001227.13	Sema6b	DMS	Females	-0.265884	6.22e-06	0.00125698
712	ENSMUSG00000001228.15	Uhrf1	DLS	Males	-0.121635	0.719699	0.917231
713	ENSMUSG00000001228.15	Uhrf1	DMS	Males	-0.0947977	0.715763	0.915985
714	ENSMUSG00000001228.15	Uhrf1	DMS	Females	0.327943	0.256653	0.655515
715	ENSMUSG00000001229.10	Dpp9	DMS	Males	0.092874	0.246004	0.645294
716	ENSMUSG00000001229.10	Dpp9	DMS	Females	-0.0399122	0.68782	0.905588
717	ENSMUSG00000001229.10	Dpp9	DLS	Females	0.39824	0.000147726	0.0113555
718	ENSMUSG00000001229.10	Dpp9	DLS	Males	0.127573	0.0761482	0.404682
719	ENSMUSG00000001240.14	Ramp2	DMS	Males	-0.107454	0.558198	0.85328
720	ENSMUSG00000001240.14	Ramp2	DMS	Females	-0.0320008	0.834922	0.957188
721	ENSMUSG00000001240.14	Ramp2	DLS	Females	-0.415528	0.00463237	0.0930565
722	ENSMUSG00000001240.14	Ramp2	DLS	Males	-0.00660988	0.969305	0.995331
723	ENSMUSG00000001247.17	Lsr	DLS	Males	0.388852	0.110677	0.474892
724	ENSMUSG00000001247.17	Lsr	DMS	Males	0.475904	0.0591335	0.36151
725	ENSMUSG00000001247.17	Lsr	DLS	Females	-0.452618	0.0526066	0.34278
726	ENSMUSG00000001247.17	Lsr	DMS	Females	1.26394	0.00831413	0.131193
727	ENSMUSG00000001248.16	Gramd1a	DLS	Females	0.103885	0.295566	0.690255
728	ENSMUSG00000001248.16	Gramd1a	DLS	Males	0.0336489	0.806841	0.948838
729	ENSMUSG00000001248.16	Gramd1a	DMS	Females	0.106642	0.171561	0.565617
730	ENSMUSG00000001248.16	Gramd1a	DMS	Males	0.120845	0.108844	0.471393
731	ENSMUSG00000001249.15	Hpn	DMS	Females	1.20776	0.00868094	0.134253
732	ENSMUSG00000001249.15	Hpn	DLS	Males	1.01537	0.086475	0.427734
733	ENSMUSG00000001249.15	Hpn	DMS	Males	1.52239	0.000451664	0.0229346
734	ENSMUSG00000001260.11	Gabrg1	DLS	Females	-0.292058	0.0561122	0.35309
735	ENSMUSG00000001260.11	Gabrg1	DMS	Females	-0.243513	0.188984	0.586191
736	ENSMUSG00000001260.11	Gabrg1	DLS	Males	-0.260534	0.0969719	0.449718
737	ENSMUSG00000001260.11	Gabrg1	DMS	Males	-0.2084	0.342748	0.72615
738	ENSMUSG00000001270.10	Ckb	DLS	Males	-0.23409	0.203844	0.603463
739	ENSMUSG00000001270.10	Ckb	DLS	Females	0.127952	0.206695	0.60613
740	ENSMUSG00000001270.10	Ckb	DMS	Females	0.0415232	0.712429	0.914642
741	ENSMUSG00000001270.10	Ckb	DMS	Males	-0.124929	0.282432	0.679311
742	ENSMUSG00000001280.14	Sp1	DLS	Males	-0.249742	0.140291	0.522317
743	ENSMUSG00000001280.14	Sp1	DLS	Females	0.0725273	0.426855	0.781458
744	ENSMUSG00000001280.14	Sp1	DMS	Females	0.0775445	0.502593	0.825828
745	ENSMUSG00000001280.14	Sp1	DMS	Males	-0.290666	0.0418837	0.307304
746	ENSMUSG00000001281.11	Itgb7	DMS	Males	-0.5447	0.377793	0.751155
747	ENSMUSG00000001281.11	Itgb7	DMS	Females	-0.92291	0.108275	0.470342
748	ENSMUSG00000001281.11	Itgb7	DLS	Females	0.0118627	0.982393	0.998168
749	ENSMUSG00000001281.11	Itgb7	DLS	Males	0.113234	0.86468	0.966065
750	ENSMUSG00000001285.13	Myg1	DLS	Males	-0.327006	0.024343	0.233114
751	ENSMUSG00000001285.13	Myg1	DMS	Females	0.170521	0.0672368	0.38264
752	ENSMUSG00000001285.13	Myg1	DLS	Females	0.0883189	0.317848	0.707169
753	ENSMUSG00000001285.13	Myg1	DMS	Males	0.0893838	0.418057	0.77594
754	ENSMUSG00000001288.16	Rarg	DMS	Females	0.274248	0.227116	0.627464
755	ENSMUSG00000001288.16	Rarg	DLS	Females	-0.000743106	0.997686	1
756	ENSMUSG00000001288.16	Rarg	DMS	Males	-0.0757936	0.752621	0.929861
757	ENSMUSG00000001288.16	Rarg	DLS	Males	-0.0727362	0.684082	0.904108
758	ENSMUSG00000001289.13	Pfdn5	DLS	Males	-0.200178	0.218265	0.618497
759	ENSMUSG00000001289.13	Pfdn5	DMS	Females	-0.0130069	0.886102	0.972504
760	ENSMUSG00000001289.13	Pfdn5	DMS	Males	0.0961668	0.321605	0.709918
761	ENSMUSG00000001289.13	Pfdn5	DLS	Females	-0.328855	0.00101761	0.037736
762	ENSMUSG00000001300.17	Efnb2	DLS	Females	-0.0118359	0.909402	0.979681
763	ENSMUSG00000001300.17	Efnb2	DLS	Males	-0.0542751	0.595376	0.868858
764	ENSMUSG00000001300.17	Efnb2	DMS	Males	-0.150215	0.211119	0.611079
765	ENSMUSG00000001300.17	Efnb2	DMS	Females	-0.21923	0.103753	0.462785
766	ENSMUSG00000001305.6	Rrp15	DMS	Males	0.104474	0.359843	0.738561
767	ENSMUSG00000001305.6	Rrp15	DMS	Females	0.0293728	0.82145	0.9532
768	ENSMUSG00000001305.6	Rrp15	DLS	Females	0.0296901	0.808954	0.949371
769	ENSMUSG00000001305.6	Rrp15	DLS	Males	-0.133445	0.397727	0.763591
770	ENSMUSG00000001313.13	Rnd2	DMS	Females	0.0665775	0.516464	0.833331
771	ENSMUSG00000001313.13	Rnd2	DLS	Males	-0.139687	0.42917	0.782527
772	ENSMUSG00000001313.13	Rnd2	DMS	Males	-0.127516	0.0402205	0.30056
773	ENSMUSG00000001313.13	Rnd2	DLS	Females	-0.422444	2.53e-05	0.00341169
774	ENSMUSG00000001323.18	Srr	DLS	Males	0.0666936	0.639087	0.886371
775	ENSMUSG00000001323.18	Srr	DMS	Females	-0.181438	0.0230979	0.226755
776	ENSMUSG00000001323.18	Srr	DLS	Females	0.0428957	0.640622	0.887068
777	ENSMUSG00000001323.18	Srr	DMS	Males	-0.098464	0.194838	0.59371
778	ENSMUSG00000001333.10	Sync	DMS	Females	-0.173932	0.63213	0.883659
779	ENSMUSG00000001333.10	Sync	DLS	Females	-0.25342	0.321674	0.709947
780	ENSMUSG00000001333.10	Sync	DLS	Males	0.0335532	0.919541	0.982454
781	ENSMUSG00000001333.10	Sync	DMS	Males	0.250264	0.471962	0.80817
782	ENSMUSG00000001334.10	Fndc5	DMS	Males	-0.194013	0.00751428	0.12379
783	ENSMUSG00000001334.10	Fndc5	DLS	Males	-0.261628	0.0488843	0.331902
784	ENSMUSG00000001334.10	Fndc5	DMS	Females	0.0407367	0.791624	0.943703
785	ENSMUSG00000001334.10	Fndc5	DLS	Females	0.0095371	0.925467	0.984149
786	ENSMUSG00000001348.16	Acp5	DLS	Males	0.740075	0.186628	0.583237
787	ENSMUSG00000001348.16	Acp5	DLS	Females	-0.212758	0.598411	0.869904
788	ENSMUSG00000001348.16	Acp5	DMS	Males	0.549897	0.370732	0.746128
789	ENSMUSG00000001348.16	Acp5	DMS	Females	0.378542	0.566138	0.856869
790	ENSMUSG00000001349.6	Cnn1	DLS	Males	0.599422	0.328066	0.715308
791	ENSMUSG00000001349.6	Cnn1	DMS	Females	-0.85048	0.153712	0.541904
792	ENSMUSG00000001366.15	Fbxo9	DLS	Females	-0.0395362	0.544068	0.846507
793	ENSMUSG00000001366.15	Fbxo9	DLS	Males	0.0243499	0.760045	0.932454
794	ENSMUSG00000001366.15	Fbxo9	DMS	Females	-0.15623	0.0217164	0.219397
795	ENSMUSG00000001366.15	Fbxo9	DMS	Males	0.0931396	0.175525	0.570329
796	ENSMUSG00000001376.18	Vps50	DMS	Males	-0.0345504	0.570534	0.858716
797	ENSMUSG00000001376.18	Vps50	DLS	Males	-0.198866	0.0822165	0.418032
798	ENSMUSG00000001376.18	Vps50	DLS	Females	0.289594	0.000564648	0.0262874
799	ENSMUSG00000001376.18	Vps50	DMS	Females	0.0297411	0.750461	0.929004
800	ENSMUSG00000001380.8	Hars	DMS	Females	-0.211177	0.00382006	0.0820138
801	ENSMUSG00000001380.8	Hars	DLS	Males	-0.0261323	0.708352	0.913061
802	ENSMUSG00000001380.8	Hars	DLS	Females	0.138102	0.0593298	0.361718
803	ENSMUSG00000001380.8	Hars	DMS	Males	0.0598446	0.431443	0.78385
804	ENSMUSG00000001383.10	Zmat2	DLS	Females	0.0440843	0.542598	0.845857
805	ENSMUSG00000001383.10	Zmat2	DMS	Females	-0.0674844	0.393344	0.76133
806	ENSMUSG00000001383.10	Zmat2	DLS	Males	-0.176623	0.039702	0.298572
807	ENSMUSG00000001383.10	Zmat2	DMS	Males	0.0992221	0.145381	0.529926
808	ENSMUSG00000001403.14	Ube2c	DMS	Females	0.286247	0.282132	0.67912
809	ENSMUSG00000001403.14	Ube2c	DMS	Males	-0.014338	0.959481	0.993361
810	ENSMUSG00000001403.14	Ube2c	DLS	Males	-0.104402	0.838358	0.958356
811	ENSMUSG00000001415.11	Smg5	DLS	Females	-0.0755782	0.570352	0.858716
812	ENSMUSG00000001415.11	Smg5	DMS	Females	-0.0226245	0.879685	0.971009
813	ENSMUSG00000001415.11	Smg5	DMS	Males	-0.182993	0.0789501	0.410575
814	ENSMUSG00000001415.11	Smg5	DLS	Males	-0.198425	0.0990312	0.453958
815	ENSMUSG00000001416.14	Cct3	DLS	Males	-0.154228	0.298279	0.692359
816	ENSMUSG00000001416.14	Cct3	DLS	Females	0.246919	4.64e-05	0.00518261
817	ENSMUSG00000001416.14	Cct3	DMS	Males	0.0726569	0.282522	0.6794
818	ENSMUSG00000001416.14	Cct3	DMS	Females	0.120366	0.178972	0.574394
819	ENSMUSG00000001418.14	Glmp	DMS	Males	-0.103352	0.433282	0.785531
820	ENSMUSG00000001418.14	Glmp	DMS	Females	0.151607	0.233577	0.633122
821	ENSMUSG00000001418.14	Glmp	DLS	Females	-0.175609	0.124786	0.498247
822	ENSMUSG00000001418.14	Glmp	DLS	Males	-0.20431	0.137435	0.517259
823	ENSMUSG00000001419.18	Mef2d	DLS	Males	0.215879	0.148774	0.534689
824	ENSMUSG00000001419.18	Mef2d	DMS	Males	-0.0168484	0.81505	0.951187
825	ENSMUSG00000001419.18	Mef2d	DLS	Females	0.334614	0.000223181	0.0147277
826	ENSMUSG00000001419.18	Mef2d	DMS	Females	-0.164127	0.0605476	0.364852
827	ENSMUSG00000001420.14	Tmem79	DMS	Females	-0.309762	0.293902	0.688756
828	ENSMUSG00000001420.14	Tmem79	DLS	Females	-0.445708	0.121413	0.493079
829	ENSMUSG00000001420.14	Tmem79	DLS	Males	-0.674117	0.029081	0.255877
830	ENSMUSG00000001420.14	Tmem79	DMS	Males	-0.282596	0.335229	0.720759
831	ENSMUSG00000001424.15	Snd1	DLS	Females	0.217077	0.0136258	0.171444
832	ENSMUSG00000001424.15	Snd1	DLS	Males	0.0324773	0.672392	0.900012
833	ENSMUSG00000001424.15	Snd1	DMS	Females	-0.0369952	0.695249	0.908789
834	ENSMUSG00000001424.15	Snd1	DMS	Males	-0.0561061	0.495853	0.82181
835	ENSMUSG00000001435.16	Col18a1	DMS	Males	-0.0553321	0.831176	0.956202
836	ENSMUSG00000001435.16	Col18a1	DLS	Males	0.917861	0.000815322	0.0327484
837	ENSMUSG00000001435.16	Col18a1	DMS	Females	1.31074	0.0452285	0.319232
838	ENSMUSG00000001435.16	Col18a1	DLS	Females	-0.362162	0.206254	0.60591
839	ENSMUSG00000001436.16	Slc19a1	DLS	Males	-0.2626	0.0423333	0.309041
840	ENSMUSG00000001436.16	Slc19a1	DLS	Females	-0.0541411	0.70433	0.911735
841	ENSMUSG00000001436.16	Slc19a1	DMS	Females	-0.0906573	0.524698	0.837527
842	ENSMUSG00000001436.16	Slc19a1	DMS	Males	-0.0919825	0.493067	0.820555
843	ENSMUSG00000001440.6	Kpnb1	DMS	Males	0.0114243	0.910345	0.979879
844	ENSMUSG00000001440.6	Kpnb1	DLS	Females	0.151371	0.0548889	0.349896
845	ENSMUSG00000001440.6	Kpnb1	DMS	Females	0.0639104	0.404391	0.768287
846	ENSMUSG00000001440.6	Kpnb1	DLS	Males	0.207009	0.228249	0.628794
847	ENSMUSG00000001441.14	Npepps	DMS	Females	0.290789	0.00161623	0.0498205
848	ENSMUSG00000001441.14	Npepps	DMS	Males	0.118631	0.159451	0.549133
849	ENSMUSG00000001441.14	Npepps	DLS	Females	0.182321	0.0242071	0.232427
850	ENSMUSG00000001441.14	Npepps	DLS	Males	-0.0110936	0.935428	0.986797
851	ENSMUSG00000001445.11	Mrpl10	DMS	Males	0.0321947	0.652369	0.891789
852	ENSMUSG00000001445.11	Mrpl10	DMS	Females	0.0260308	0.70986	0.913703
853	ENSMUSG00000001445.11	Mrpl10	DLS	Males	-0.108751	0.192796	0.591324
854	ENSMUSG00000001445.11	Mrpl10	DLS	Females	0.00297341	0.966845	0.994779
855	ENSMUSG00000001467.6	Cyp51	DMS	Males	0.226339	0.0444869	0.316464
856	ENSMUSG00000001467.6	Cyp51	DMS	Females	-0.170186	0.302528	0.69559
857	ENSMUSG00000001467.6	Cyp51	DLS	Females	0.0581898	0.718881	0.91698
858	ENSMUSG00000001467.6	Cyp51	DLS	Males	0.0293833	0.823136	0.953747
859	ENSMUSG00000001472.18	Tcf25	DMS	Females	-0.228451	0.000425956	0.022156
860	ENSMUSG00000001472.18	Tcf25	DLS	Males	0.102995	0.172045	0.566076
861	ENSMUSG00000001472.18	Tcf25	DMS	Males	0.138069	0.0235475	0.22916
862	ENSMUSG00000001472.18	Tcf25	DLS	Females	0.144556	0.0303771	0.261164
863	ENSMUSG00000001473.8	Tubb6	DLS	Females	0.382709	0.00148612	0.0472191
864	ENSMUSG00000001473.8	Tubb6	DMS	Females	0.257442	0.147983	0.534101
865	ENSMUSG00000001473.8	Tubb6	DMS	Males	0.0812028	0.659245	0.894806
866	ENSMUSG00000001473.8	Tubb6	DLS	Males	0.210684	0.187231	0.583791
867	ENSMUSG00000001482.16	Def8	DMS	Males	0.0465091	0.520391	0.834835
868	ENSMUSG00000001482.16	Def8	DLS	Females	0.170526	0.0125916	0.164853
869	ENSMUSG00000001482.16	Def8	DMS	Females	-0.122609	0.163347	0.554864
870	ENSMUSG00000001482.16	Def8	DLS	Males	0.028044	0.792187	0.943916
871	ENSMUSG00000001493.10	Meox1	DMS	Males	-0.0178206	0.970378	0.995579
872	ENSMUSG00000001493.10	Meox1	DLS	Males	-0.430947	0.452741	0.797403
873	ENSMUSG00000001493.10	Meox1	DMS	Females	0.527535	0.338724	0.723226
874	ENSMUSG00000001496.16	Nkx2-1	DLS	Females	-0.0434943	0.834915	0.957188
875	ENSMUSG00000001496.16	Nkx2-1	DLS	Males	0.162992	0.584339	0.864434
876	ENSMUSG00000001496.16	Nkx2-1	DMS	Males	-0.237678	0.123071	0.495597
877	ENSMUSG00000001496.16	Nkx2-1	DMS	Females	0.31891	0.252385	0.651298
878	ENSMUSG00000001506.11	Col1a1	DMS	Females	-0.600991	0.016495	0.19064
879	ENSMUSG00000001506.11	Col1a1	DMS	Males	-0.750466	0.00363283	0.0797272
880	ENSMUSG00000001506.11	Col1a1	DLS	Males	1.01565	1.19e-06	0.000390449
881	ENSMUSG00000001506.11	Col1a1	DLS	Females	0.394119	0.112385	0.478108
882	ENSMUSG00000001507.17	Itga3	DLS	Males	-0.039027	0.638293	0.886158
883	ENSMUSG00000001507.17	Itga3	DLS	Females	0.139676	0.354652	0.734864
884	ENSMUSG00000001507.17	Itga3	DMS	Females	-0.147181	0.491469	0.819733
885	ENSMUSG00000001507.17	Itga3	DMS	Males	0.078981	0.640024	0.886746
886	ENSMUSG00000001508.16	Sgca	DLS	Males	-0.824253	0.2614	0.660028
887	ENSMUSG00000001508.16	Sgca	DMS	Females	0.387889	0.543816	0.846409
888	ENSMUSG00000001508.16	Sgca	DMS	Males	0.3487	0.679524	0.90226
889	ENSMUSG00000001510.9	NA	DMS	Females	-0.34334	0.626558	0.881287
890	ENSMUSG00000001517.15	Foxm1	DMS	Females	0.124811	0.622824	0.880089
891	ENSMUSG00000001517.15	Foxm1	DLS	Males	-0.647615	0.191532	0.589728
892	ENSMUSG00000001517.15	Foxm1	DLS	Females	0.27876	0.510904	0.83
893	ENSMUSG00000001517.15	Foxm1	DMS	Males	-0.313331	0.359161	0.7381
894	ENSMUSG00000001518.13	Itfg2	DMS	Females	0.0339962	0.837101	0.957789
895	ENSMUSG00000001518.13	Itfg2	DLS	Females	0.189748	0.130722	0.507252
896	ENSMUSG00000001518.13	Itfg2	DLS	Males	0.287031	0.0233952	0.228359
897	ENSMUSG00000001518.13	Itfg2	DMS	Males	-0.0125398	0.938508	0.987467
898	ENSMUSG00000001520.13	Nrip2	DLS	Females	0.148093	0.46004	0.801804
899	ENSMUSG00000001520.13	Nrip2	DMS	Females	-0.267679	0.344606	0.727221
900	ENSMUSG00000001520.13	Nrip2	DLS	Males	0.0130198	0.939707	0.987639
901	ENSMUSG00000001520.13	Nrip2	DMS	Males	0.331179	0.410483	0.771663
902	ENSMUSG00000001521.13	Tulp3	DMS	Males	0.0207963	0.844974	0.96025
903	ENSMUSG00000001521.13	Tulp3	DLS	Males	0.107171	0.439205	0.789235
904	ENSMUSG00000001521.13	Tulp3	DMS	Females	0.214247	0.0758665	0.403982
905	ENSMUSG00000001521.13	Tulp3	DLS	Females	0.116829	0.362061	0.740159
906	ENSMUSG00000001524.15	Gtf2h4	DLS	Males	-0.34389	0.112206	0.477765
907	ENSMUSG00000001524.15	Gtf2h4	DLS	Females	0.133171	0.350084	0.731131
908	ENSMUSG00000001524.15	Gtf2h4	DMS	Females	0.0834229	0.492919	0.820555
909	ENSMUSG00000001524.15	Gtf2h4	DMS	Males	0.24674	0.0338166	0.276481
910	ENSMUSG00000001525.11	Tubb5	DMS	Males	0.18025	0.0533093	0.344615
911	ENSMUSG00000001525.11	Tubb5	DLS	Males	0.038154	0.713484	0.915113
912	ENSMUSG00000001525.11	Tubb5	DMS	Females	-0.271005	0.00558259	0.104296
913	ENSMUSG00000001525.11	Tubb5	DLS	Females	0.326853	0.00654186	0.113964
914	ENSMUSG00000001542.8	Ell2	DMS	Males	0.0775941	0.667279	0.898475
915	ENSMUSG00000001542.8	Ell2	DLS	Males	0.106476	0.650457	0.890989
916	ENSMUSG00000001542.8	Ell2	DLS	Females	-0.0117998	0.938315	0.987427
917	ENSMUSG00000001542.8	Ell2	DMS	Females	0.0806277	0.655151	0.892979
918	ENSMUSG00000001552.15	Jup	DMS	Females	-0.191041	0.0333346	0.274644
919	ENSMUSG00000001552.15	Jup	DLS	Males	-0.0764447	0.632152	0.883659
920	ENSMUSG00000001552.15	Jup	DLS	Females	0.444895	0.000700172	0.0296899
921	ENSMUSG00000001552.15	Jup	DMS	Males	0.133865	0.443185	0.791764
922	ENSMUSG00000001555.11	Fkbp10	DLS	Females	-0.370941	0.0122182	0.162177
923	ENSMUSG00000001555.11	Fkbp10	DMS	Males	-0.214614	0.0522347	0.341762
924	ENSMUSG00000001555.11	Fkbp10	DMS	Females	0.0712773	0.533844	0.841846
925	ENSMUSG00000001555.11	Fkbp10	DLS	Males	-0.111627	0.526666	0.838545
926	ENSMUSG00000001558.6	Klhl10	DLS	Males	-0.394103	0.522667	0.836141
927	ENSMUSG00000001558.6	Klhl10	DMS	Males	0.260942	0.652167	0.89172
928	ENSMUSG00000001558.6	Klhl10	DMS	Females	-0.366708	0.464264	0.803994
929	ENSMUSG00000001569.11	Nom1	DLS	Females	0.326595	0.012434	0.16357
930	ENSMUSG00000001569.11	Nom1	DLS	Males	-0.210107	0.24809	0.647518
931	ENSMUSG00000001569.11	Nom1	DMS	Females	-0.139729	0.419601	0.777116
932	ENSMUSG00000001569.11	Nom1	DMS	Males	-0.0667805	0.636568	0.885347
933	ENSMUSG00000001576.16	Ergic1	DMS	Females	-0.00496051	0.932429	0.985974
934	ENSMUSG00000001576.16	Ergic1	DMS	Males	0.0154227	0.828323	0.955265
935	ENSMUSG00000001576.16	Ergic1	DLS	Females	-0.039247	0.499024	0.823738
936	ENSMUSG00000001576.16	Ergic1	DLS	Males	0.0370695	0.654459	0.892696
937	ENSMUSG00000001588.13	NA	DMS	Females	2.04574	0.0105403	0.149395
938	ENSMUSG00000001604.15	Tcea3	DMS	Males	-1.11845	0.105452	0.465648
939	ENSMUSG00000001604.15	Tcea3	DMS	Females	2.30682	0.0118228	0.159151
940	ENSMUSG00000001627.13	Ifrd1	DLS	Females	0.0788076	0.437336	0.788182
941	ENSMUSG00000001627.13	Ifrd1	DLS	Males	-0.23299	0.26234	0.660929
942	ENSMUSG00000001627.13	Ifrd1	DMS	Males	0.181624	0.086194	0.4271
943	ENSMUSG00000001627.13	Ifrd1	DMS	Females	-0.0398979	0.782744	0.940473
944	ENSMUSG00000001630.14	Stk38l	DLS	Females	0.092448	0.227212	0.627464
945	ENSMUSG00000001630.14	Stk38l	DMS	Males	0.00364605	0.962251	0.993699
946	ENSMUSG00000001630.14	Stk38l	DLS	Males	0.197193	0.0911887	0.43822
947	ENSMUSG00000001630.14	Stk38l	DMS	Females	0.128913	0.130787	0.507277
948	ENSMUSG00000001632.17	Brpf1	DMS	Males	0.0683853	0.280876	0.678155
949	ENSMUSG00000001632.17	Brpf1	DLS	Males	0.0945835	0.170261	0.564223
950	ENSMUSG00000001632.17	Brpf1	DLS	Females	0.259489	0.000459666	0.0231726
951	ENSMUSG00000001632.17	Brpf1	DMS	Females	-0.0612864	0.431881	0.784177
952	ENSMUSG00000001642.19	Akr1b3	DLS	Females	0.190721	0.00704375	0.118901
953	ENSMUSG00000001642.19	Akr1b3	DMS	Females	-0.104377	0.165205	0.557613
954	ENSMUSG00000001642.19	Akr1b3	DLS	Males	-0.0561033	0.590783	0.867109
955	ENSMUSG00000001642.19	Akr1b3	DMS	Males	-0.0440389	0.59973	0.870567
956	ENSMUSG00000001663.11	Gstt1	DLS	Males	0.0306867	0.880909	0.971204
957	ENSMUSG00000001663.11	Gstt1	DLS	Females	-0.0879165	0.664308	0.897098
958	ENSMUSG00000001663.11	Gstt1	DMS	Males	-0.158035	0.381272	0.753543
959	ENSMUSG00000001663.11	Gstt1	DMS	Females	-0.268794	0.14799	0.534101
960	ENSMUSG00000001665.12	Gstt3	DMS	Males	-0.114421	0.585719	0.865315
961	ENSMUSG00000001665.12	Gstt3	DLS	Males	-0.335016	0.118713	0.488503
962	ENSMUSG00000001665.12	Gstt3	DLS	Females	-0.245049	0.388843	0.757853
963	ENSMUSG00000001665.12	Gstt3	DMS	Females	0.185358	0.321017	0.70942
964	ENSMUSG00000001666.9	Ddt	DLS	Males	-0.31214	0.0542194	0.347675
965	ENSMUSG00000001666.9	Ddt	DMS	Males	-0.0782162	0.409605	0.771129
966	ENSMUSG00000001666.9	Ddt	DMS	Females	-0.0426084	0.719971	0.917347
967	ENSMUSG00000001666.9	Ddt	DLS	Females	-0.127253	0.132842	0.510392
968	ENSMUSG00000001670.14	Tat	DLS	Males	1.65864	0.341492	0.725319
969	ENSMUSG00000001670.14	Tat	DMS	Males	0.760851	0.573804	0.860053
970	ENSMUSG00000001670.14	Tat	DMS	Females	1.0281	0.483407	0.814973
971	ENSMUSG00000001672.15	Marveld3	DLS	Males	0.20418	0.336777	0.721586
972	ENSMUSG00000001672.15	Marveld3	DLS	Females	-0.326312	0.187547	0.584122
973	ENSMUSG00000001672.15	Marveld3	DMS	Females	-0.0230002	0.953448	0.991504
974	ENSMUSG00000001672.15	Marveld3	DMS	Males	-0.665161	0.0151954	0.182672
975	ENSMUSG00000001674.12	Ddx18	DMS	Females	0.158676	0.122812	0.495233
976	ENSMUSG00000001674.12	Ddx18	DLS	Females	0.348817	0.000105008	0.00904893
977	ENSMUSG00000001674.12	Ddx18	DLS	Males	-0.159745	0.291897	0.687186
978	ENSMUSG00000001674.12	Ddx18	DMS	Males	-0.069152	0.472176	0.8083
979	ENSMUSG00000001687.16	Ubl3	DMS	Females	0.127512	0.205666	0.605237
980	ENSMUSG00000001687.16	Ubl3	DLS	Males	0.00627938	0.953184	0.99138
981	ENSMUSG00000001687.16	Ubl3	DMS	Males	-0.0634243	0.572263	0.859307
982	ENSMUSG00000001687.16	Ubl3	DLS	Females	-0.00917733	0.911969	0.980304
983	ENSMUSG00000001700.11	Gramd3	DMS	Females	0.315261	0.0105608	0.149574
984	ENSMUSG00000001700.11	Gramd3	DLS	Males	0.01916	0.868742	0.967215
985	ENSMUSG00000001700.11	Gramd3	DMS	Males	-0.135679	0.314604	0.704523
986	ENSMUSG00000001700.11	Gramd3	DLS	Females	-0.0196165	0.899365	0.976737
987	ENSMUSG00000001707.9	Eef1e1	DLS	Females	-0.0017381	0.98983	0.999997
988	ENSMUSG00000001707.9	Eef1e1	DMS	Females	0.0830448	0.574866	0.860677
989	ENSMUSG00000001707.9	Eef1e1	DMS	Males	0.169278	0.167112	0.560058
990	ENSMUSG00000001707.9	Eef1e1	DLS	Males	0.211098	0.0916121	0.439092
991	ENSMUSG00000001729.15	Akt1	DMS	Males	0.0348653	0.6876	0.905526
992	ENSMUSG00000001729.15	Akt1	DLS	Females	-0.101453	0.115378	0.482855
993	ENSMUSG00000001729.15	Akt1	DMS	Females	-0.071456	0.264406	0.662946
994	ENSMUSG00000001729.15	Akt1	DLS	Males	0.102196	0.177292	0.572635
995	ENSMUSG00000001739.15	NA	DMS	Females	2.29294	0.0133818	0.170044
996	ENSMUSG00000001741.13	Il16	DLS	Males	-0.154713	0.394964	0.762206
997	ENSMUSG00000001741.13	Il16	DMS	Females	-0.0132888	0.960514	0.993488
998	ENSMUSG00000001741.13	Il16	DLS	Females	0.156758	0.538581	0.844122
999	ENSMUSG00000001741.13	Il16	DMS	Males	0.101165	0.645889	0.888865
1000	ENSMUSG00000001750.17	Tcirg1	DMS	Males	0.455549	0.0486221	0.331124
1001	ENSMUSG00000001750.17	Tcirg1	DLS	Females	-0.069025	0.670398	0.899332
1002	ENSMUSG00000001750.17	Tcirg1	DLS	Males	-0.163103	0.485177	0.816025
1003	ENSMUSG00000001750.17	Tcirg1	DMS	Females	0.310616	0.0806709	0.414588
1004	ENSMUSG00000001751.10	Naglu	DMS	Females	-0.198766	0.365308	0.742083
1005	ENSMUSG00000001751.10	Naglu	DMS	Males	-0.143109	0.32603	0.713521
1006	ENSMUSG00000001751.10	Naglu	DLS	Females	-0.372783	0.0198023	0.210151
1007	ENSMUSG00000001751.10	Naglu	DLS	Males	-0.0863185	0.487913	0.817545
1008	ENSMUSG00000001755.13	Coasy	DLS	Females	0.165117	0.140113	0.521957
1009	ENSMUSG00000001755.13	Coasy	DMS	Females	-0.0279755	0.814891	0.951081
1010	ENSMUSG00000001755.13	Coasy	DMS	Males	0.000639394	0.995113	1
1011	ENSMUSG00000001755.13	Coasy	DLS	Males	0.0632673	0.648891	0.890292
1012	ENSMUSG00000001761.8	Smo	DLS	Males	0.266363	0.186855	0.583516
1013	ENSMUSG00000001761.8	Smo	DLS	Females	-0.307724	0.0301304	0.260266
1014	ENSMUSG00000001761.8	Smo	DMS	Males	-0.204011	0.0915487	0.438958
1015	ENSMUSG00000001761.8	Smo	DMS	Females	0.31774	0.0734754	0.398342
1016	ENSMUSG00000001763.15	Tspan33	DLS	Males	-0.111233	0.49456	0.821067
1017	ENSMUSG00000001763.15	Tspan33	DMS	Males	-0.023118	0.949608	0.990325
1018	ENSMUSG00000001763.15	Tspan33	DMS	Females	0.472332	0.352084	0.732782
1019	ENSMUSG00000001763.15	Tspan33	DLS	Females	-0.124005	0.466623	0.805111
1020	ENSMUSG00000001767.6	Crnkl1	DMS	Females	-0.122842	0.384693	0.755848
1021	ENSMUSG00000001767.6	Crnkl1	DLS	Females	0.307269	0.00434401	0.089246
1022	ENSMUSG00000001767.6	Crnkl1	DLS	Males	-0.167162	0.153381	0.541422
1023	ENSMUSG00000001767.6	Crnkl1	DMS	Males	-0.0763877	0.532647	0.841346
1024	ENSMUSG00000001768.17	Rin2	DLS	Males	-0.188189	0.177468	0.572914
1025	ENSMUSG00000001768.17	BC039771	DLS	Males	-0.188189	0.177468	0.572914
1026	ENSMUSG00000001768.17	Rin2	DMS	Females	-0.216961	0.042781	0.31048
1027	ENSMUSG00000001768.17	BC039771	DMS	Females	-0.216961	0.042781	0.31048
1028	ENSMUSG00000001768.17	Rin2	DMS	Males	-0.182635	0.188911	0.586057
1029	ENSMUSG00000001768.17	BC039771	DMS	Males	-0.182635	0.188911	0.586057
1030	ENSMUSG00000001768.17	Rin2	DLS	Females	-0.156806	0.265193	0.663504
1031	ENSMUSG00000001768.17	BC039771	DLS	Females	-0.156806	0.265193	0.663504
1032	ENSMUSG00000001773.15	Folh1	DLS	Males	-0.0648966	0.806678	0.948803
1033	ENSMUSG00000001773.15	Folh1	DMS	Females	0.144704	0.458678	0.800916
1034	ENSMUSG00000001773.15	Folh1	DMS	Males	-0.279759	0.268913	0.667426
1035	ENSMUSG00000001773.15	Folh1	DLS	Females	-0.417248	0.04244	0.30932
1036	ENSMUSG00000001774.9	Chordc1	DMS	Females	0.896456	6.51e-05	0.00664884
1037	ENSMUSG00000001774.9	Chordc1	DMS	Males	0.14829	0.426763	0.781436
1038	ENSMUSG00000001774.9	Chordc1	DLS	Females	0.665336	0.00639558	0.112848
1039	ENSMUSG00000001774.9	Chordc1	DLS	Males	0.406162	0.0430223	0.311438
1040	ENSMUSG00000001783.4	Rtcb	DLS	Females	0.0697321	0.185729	0.582242
1041	ENSMUSG00000001783.4	Rtcb	DMS	Males	0.00707435	0.891222	0.974352
1042	ENSMUSG00000001783.4	Rtcb	DLS	Males	-0.0949096	0.184091	0.579921
1043	ENSMUSG00000001783.4	Rtcb	DMS	Females	-0.13176	0.0494814	0.333623
1044	ENSMUSG00000001785.14	Pwp1	DLS	Males	-0.0186864	0.877187	0.970335
1045	ENSMUSG00000001785.14	Pwp1	DMS	Males	-0.0587902	0.481717	0.814352
1046	ENSMUSG00000001785.14	Pwp1	DMS	Females	-0.240891	0.0260552	0.241398
1047	ENSMUSG00000001785.14	Pwp1	DLS	Females	0.213287	0.0720203	0.394864
1048	ENSMUSG00000001786.15	Fbxo7	DLS	Females	-0.117998	0.278948	0.676583
1049	ENSMUSG00000001786.15	Fbxo7	DMS	Males	-0.0888195	0.420091	0.777219
1050	ENSMUSG00000001786.15	Fbxo7	DMS	Females	-0.107737	0.388406	0.757718
1051	ENSMUSG00000001786.15	Fbxo7	DLS	Males	-0.270044	0.0474059	0.327152
1052	ENSMUSG00000001794.14	Capns1	DMS	Males	0.19893	0.0355952	0.283178
1053	ENSMUSG00000001794.14	Capns1	DLS	Males	-0.036748	0.636006	0.885054
1054	ENSMUSG00000001794.14	Capns1	DLS	Females	0.106457	0.100249	0.45639
1055	ENSMUSG00000001794.14	Capns1	DMS	Females	0.00597971	0.9373	0.987295
1056	ENSMUSG00000001802.17	Lrp3	DLS	Females	0.1033	0.239393	0.639119
1057	ENSMUSG00000001802.17	Lrp3	DMS	Females	-0.144031	0.120114	0.490578
1058	ENSMUSG00000001802.17	Lrp3	DMS	Males	0.228689	0.0260486	0.241398
1059	ENSMUSG00000001802.17	Lrp3	DLS	Males	0.0684583	0.348213	0.729773
1060	ENSMUSG00000001827.13	Folr1	DMS	Males	-3.57694	0.000305053	0.0181076
1061	ENSMUSG00000001829.18	Clpb	DLS	Males	0.0681396	0.322992	0.71104
1062	ENSMUSG00000001829.18	Clpb	DMS	Males	0.00613438	0.937267	0.987287
1063	ENSMUSG00000001829.18	Clpb	DLS	Females	0.0748434	0.457262	0.79993
1064	ENSMUSG00000001829.18	Clpb	DMS	Females	-0.082944	0.232152	0.632394
1065	ENSMUSG00000001833.18	Septin7	DLS	Females	0.131483	0.243964	0.643331
1066	ENSMUSG00000001833.18	Septin7	DLS	Males	-0.02473	0.815939	0.951266
1067	ENSMUSG00000001833.18	Septin7	DMS	Females	-0.325999	0.000855454	0.0337953
1068	ENSMUSG00000001833.18	Septin7	DMS	Males	0.205774	0.0188333	0.204773
1069	ENSMUSG00000001844.11	Zdhhc4	DLS	Males	-0.0699651	0.492589	0.820554
1070	ENSMUSG00000001844.11	Zdhhc4	DLS	Females	-0.421089	0.000525997	0.0251165
1071	ENSMUSG00000001844.11	Zdhhc4	DMS	Females	-0.00769519	0.944601	0.988967
1072	ENSMUSG00000001844.11	Zdhhc4	DMS	Males	-0.188227	0.104027	0.463322
1073	ENSMUSG00000001847.15	Rac1	DMS	Males	-0.0263723	0.689314	0.90631
1074	ENSMUSG00000001847.15	Rac1	DMS	Females	-0.052915	0.388713	0.757788
1075	ENSMUSG00000001847.15	Rac1	DLS	Males	-0.136131	0.0123801	0.163167
1076	ENSMUSG00000001847.15	Rac1	DLS	Females	0.112706	0.0471146	0.326249
1077	ENSMUSG00000001855.16	Nup214	DLS	Females	0.199464	0.259707	0.65845
1078	ENSMUSG00000001855.16	Nup214	DMS	Males	0.0984935	0.576416	0.86124
1079	ENSMUSG00000001855.16	Nup214	DMS	Females	0.304813	0.069134	0.387288
1080	ENSMUSG00000001855.16	Nup214	DLS	Males	0.0594688	0.675491	0.900921
1081	ENSMUSG00000001864.14	Aif1l	DMS	Females	0.0573871	0.755829	0.931032
1082	ENSMUSG00000001864.14	Aif1l	DLS	Females	0.256012	0.423773	0.779888
1083	ENSMUSG00000001864.14	Aif1l	DMS	Males	0.289356	0.128657	0.503866
1084	ENSMUSG00000001864.14	Aif1l	DLS	Males	0.518108	0.0192282	0.207006
1085	ENSMUSG00000001870.17	Ltbp1	DLS	Females	-0.0104276	0.957253	0.99262
1086	ENSMUSG00000001870.17	Ltbp1	DMS	Males	-0.365084	0.244733	0.644005
1087	ENSMUSG00000001870.17	Ltbp1	DMS	Females	-0.225496	0.44004	0.789632
1088	ENSMUSG00000001870.17	Ltbp1	DLS	Males	0.0650554	0.778574	0.938579
1089	ENSMUSG00000001891.17	Ugp2	DMS	Males	0.0909544	0.28922	0.68495
1090	ENSMUSG00000001891.17	Ugp2	DMS	Females	0.0902349	0.384486	0.755763
1091	ENSMUSG00000001891.17	Ugp2	DLS	Females	-0.0518962	0.543761	0.846409
1092	ENSMUSG00000001891.17	Ugp2	DLS	Males	0.0446888	0.613726	0.876111
1093	ENSMUSG00000001901.16	Kcnh6	DMS	Females	-0.185726	0.359988	0.738573
1094	ENSMUSG00000001901.16	Kcnh6	DLS	Females	0.0174802	0.930262	0.985496
1095	ENSMUSG00000001901.16	Kcnh6	DLS	Males	-0.0489657	0.818589	0.952186
1096	ENSMUSG00000001901.16	Kcnh6	DMS	Males	-0.251754	0.332263	0.718711
1097	ENSMUSG00000001909.17	Trmt1	DLS	Females	-0.0666232	0.600205	0.870797
1098	ENSMUSG00000001909.17	Trmt1	DLS	Males	-0.0964384	0.456224	0.799397
1099	ENSMUSG00000001909.17	Trmt1	DMS	Males	0.192309	0.0989057	0.453788
1100	ENSMUSG00000001909.17	Trmt1	DMS	Females	0.0630382	0.45059	0.796062
1101	ENSMUSG00000001910.6	Nacc1	DLS	Females	0.108242	0.0570658	0.355952
1102	ENSMUSG00000001910.6	Nacc1	DMS	Males	0.0214177	0.723782	0.918857
1103	ENSMUSG00000001910.6	Nacc1	DLS	Males	0.114324	0.180194	0.575738
1104	ENSMUSG00000001910.6	Nacc1	DMS	Females	0.0360489	0.519297	0.834379
1105	ENSMUSG00000001911.17	Nfix	DLS	Females	0.237628	0.245143	0.644356
1106	ENSMUSG00000001911.17	Nfix	DMS	Females	-0.274364	0.183276	0.579378
1107	ENSMUSG00000001911.17	Nfix	DLS	Males	0.19181	0.301577	0.694883
1108	ENSMUSG00000001911.17	Nfix	DMS	Males	0.324572	0.0170558	0.194011
1109	ENSMUSG00000001918.18	Slc1a5	DLS	Females	0.0199624	0.946915	0.989608
1110	ENSMUSG00000001918.18	Slc1a5	DMS	Males	-1.56941	0.000246805	0.01567
1111	ENSMUSG00000001918.18	Slc1a5	DMS	Females	-1.16808	0.0037969	0.081755
1112	ENSMUSG00000001918.18	Slc1a5	DLS	Males	0.969996	0.0215479	0.218688
1113	ENSMUSG00000001924.16	Uba1	DMS	Males	0.0663134	0.345908	0.728268
1114	ENSMUSG00000001924.16	Uba1	DLS	Females	0.330317	7.37e-06	0.00142054
1115	ENSMUSG00000001924.16	Uba1	DLS	Males	0.0392076	0.578953	0.862239
1116	ENSMUSG00000001924.16	Uba1	DMS	Females	-0.0417295	0.472654	0.808506
1117	ENSMUSG00000001930.18	Vwf	DLS	Males	-0.0962092	0.708591	0.913061
1118	ENSMUSG00000001930.18	Vwf	DMS	Males	0.133597	0.765846	0.934772
1119	ENSMUSG00000001930.18	Vwf	DMS	Females	-0.043844	0.886801	0.972645
1120	ENSMUSG00000001930.18	Vwf	DLS	Females	-0.437903	0.388207	0.757637
1121	ENSMUSG00000001942.9	Siae	DMS	Males	-0.25445	0.0454708	0.320031
1122	ENSMUSG00000001942.9	Siae	DLS	Females	0.260262	0.124476	0.497753
1123	ENSMUSG00000001942.9	Siae	DLS	Males	-0.00556081	0.966111	0.994679
1124	ENSMUSG00000001942.9	Siae	DMS	Females	-0.084889	0.412279	0.772539
1125	ENSMUSG00000001943.9	Vsig2	DLS	Males	-0.198478	0.26555	0.663981
1126	ENSMUSG00000001943.9	Vsig2	DLS	Females	-0.220419	0.247472	0.646915
1127	ENSMUSG00000001943.9	Vsig2	DMS	Males	0.0779817	0.643422	0.887902
1128	ENSMUSG00000001943.9	Vsig2	DMS	Females	-0.769603	0.000220414	0.0146078
1129	ENSMUSG00000001946.15	Esam	DMS	Males	-0.120626	0.478064	0.811764
1130	ENSMUSG00000001946.15	Esam	DLS	Females	-0.0894377	0.634865	0.884763
1131	ENSMUSG00000001946.15	Esam	DMS	Females	-0.12905	0.422172	0.778745
1132	ENSMUSG00000001946.15	Esam	DLS	Males	-0.293251	0.0585939	0.36005
1133	ENSMUSG00000001948.11	Spa17	DMS	Males	0.209302	0.300802	0.694226
1134	ENSMUSG00000001948.11	Spa17	DLS	Females	-0.240744	0.288612	0.684457
1135	ENSMUSG00000001948.11	Spa17	DLS	Males	-0.485762	0.0176773	0.197866
1136	ENSMUSG00000001948.11	Spa17	DMS	Females	0.453799	0.0104705	0.148817
1137	ENSMUSG00000001962.9	Fam50a	DMS	Females	-0.290747	0.00157158	0.0489151
1138	ENSMUSG00000001962.9	Fam50a	DMS	Males	-0.0544855	0.540077	0.844744
1139	ENSMUSG00000001962.9	Fam50a	DLS	Females	0.0371345	0.757592	0.931602
1140	ENSMUSG00000001962.9	Fam50a	DLS	Males	-0.148597	0.267897	0.666301
1141	ENSMUSG00000001964.15	Emd	DMS	Females	0.0352036	0.749033	0.928403
1142	ENSMUSG00000001964.15	Emd	DMS	Males	0.0442445	0.629321	0.882454
1143	ENSMUSG00000001964.15	Emd	DLS	Females	0.240421	0.000909153	0.0352841
1144	ENSMUSG00000001964.15	Emd	DLS	Males	0.0933524	0.266496	0.664924
1145	ENSMUSG00000001983.8	Taco1	DMS	Females	-0.102052	0.37804	0.751292
1146	ENSMUSG00000001983.8	Taco1	DMS	Males	0.0082377	0.946675	0.989551
1147	ENSMUSG00000001983.8	Taco1	DLS	Males	0.0930199	0.476255	0.810698
1148	ENSMUSG00000001983.8	Taco1	DLS	Females	0.19429	0.103364	0.462055
1149	ENSMUSG00000001985.10	Grik3	DMS	Females	-0.414384	0.00122468	0.0421964
1150	ENSMUSG00000001985.10	Grik3	DLS	Males	0.24498	0.168911	0.56226
1151	ENSMUSG00000001985.10	Grik3	DLS	Females	0.277394	0.00462114	0.0928794
1152	ENSMUSG00000001985.10	Grik3	DMS	Males	0.322279	0.00254727	0.0650378
1153	ENSMUSG00000001986.17	Gria3	DLS	Females	0.191406	0.0308385	0.263451
1154	ENSMUSG00000001986.17	Gria3	DMS	Females	-0.110465	0.315084	0.704957
1155	ENSMUSG00000001986.17	Gria3	DLS	Males	0.162711	0.230169	0.630599
1156	ENSMUSG00000001986.17	Gria3	DMS	Males	0.157001	0.0419832	0.307623
1157	ENSMUSG00000001988.10	Npas1	DMS	Females	-1.39228	0.00106607	0.0386591
1158	ENSMUSG00000001988.10	Npas1	DLS	Males	-0.0826924	0.786466	0.941693
1159	ENSMUSG00000001988.10	Npas1	DMS	Males	1.16536	0.000172286	0.0126263
1160	ENSMUSG00000001988.10	Npas1	DLS	Females	0.00450909	0.98818	0.999596
1161	ENSMUSG00000001995.10	Sipa1l2	DMS	Males	0.194895	0.151557	0.539064
1162	ENSMUSG00000001995.10	Sipa1l2	DMS	Females	-0.406836	0.00225231	0.060641
1163	ENSMUSG00000001995.10	Sipa1l2	DLS	Males	0.0911082	0.638359	0.886158
1164	ENSMUSG00000001995.10	Sipa1l2	DLS	Females	0.234564	0.17589	0.570864
1165	ENSMUSG00000001998.16	Ap4e1	DMS	Females	0.158856	0.401442	0.766321
1166	ENSMUSG00000001998.16	Ap4e1	DLS	Females	-0.22331	0.345275	0.727813
1167	ENSMUSG00000001998.16	Ap4e1	DLS	Males	0.277248	0.279978	0.677287
1168	ENSMUSG00000001998.16	Ap4e1	DMS	Males	0.0982714	0.563629	0.855578
1169	ENSMUSG00000001999.16	Blvra	DLS	Females	-0.0402632	0.678084	0.901858
1170	ENSMUSG00000001999.16	Blvra	DLS	Males	-0.245937	0.115344	0.482835
1171	ENSMUSG00000001999.16	Blvra	DMS	Females	0.017977	0.881431	0.971278
1172	ENSMUSG00000001999.16	Blvra	DMS	Males	-0.0748609	0.529212	0.839849
1173	ENSMUSG00000002006.13	Pdzd4	DMS	Males	-0.0496744	0.371152	0.746559
1174	ENSMUSG00000002006.13	Pdzd4	DLS	Males	-0.017888	0.803663	0.947669
1175	ENSMUSG00000002006.13	Pdzd4	DLS	Females	-0.215908	0.00111706	0.039795
1176	ENSMUSG00000002006.13	Pdzd4	DMS	Females	0.0225006	0.797545	0.945565
1177	ENSMUSG00000002007.6	Srpk3	DMS	Males	-0.0802007	0.851638	0.962261
1178	ENSMUSG00000002007.6	Srpk3	DLS	Males	0.0968045	0.857242	0.963769
1179	ENSMUSG00000002007.6	Srpk3	DMS	Females	0.961418	0.0334724	0.275218
1180	ENSMUSG00000002007.6	Srpk3	DLS	Females	0.389653	0.3917	0.759818
1181	ENSMUSG00000002010.18	Idh3g	DLS	Females	-0.0160759	0.809026	0.949371
1182	ENSMUSG00000002010.18	Idh3g	DMS	Males	0.0292095	0.68409	0.904108
1183	ENSMUSG00000002010.18	Idh3g	DLS	Males	0.00681219	0.918049	0.981881
1184	ENSMUSG00000002010.18	Idh3g	DMS	Females	-0.183692	0.0134148	0.170293
1185	ENSMUSG00000002012.14	Pnck	DMS	Males	0.0712544	0.737491	0.923999
1186	ENSMUSG00000002012.14	Pnck	DLS	Males	-0.0756358	0.591688	0.867376
1187	ENSMUSG00000002012.14	Pnck	DLS	Females	0.1754	0.380657	0.753203
1188	ENSMUSG00000002012.14	Pnck	DMS	Females	-0.139063	0.443579	0.792079
1189	ENSMUSG00000002014.13	Ssr4	DLS	Males	-0.124495	0.281803	0.678836
1190	ENSMUSG00000002014.13	Ssr4	DLS	Females	-0.223211	0.00846578	0.132418
1191	ENSMUSG00000002014.13	Ssr4	DMS	Males	0.0271495	0.635711	0.884965
1192	ENSMUSG00000002014.13	Ssr4	DMS	Females	-0.0576669	0.416383	0.774974
1193	ENSMUSG00000002015.6	Bcap31	DLS	Females	-0.00205506	0.977179	0.997029
1194	ENSMUSG00000002015.6	Bcap31	DMS	Females	0.0357443	0.678622	0.901989
1195	ENSMUSG00000002015.6	Bcap31	DLS	Males	-0.177509	0.0617978	0.36832
1196	ENSMUSG00000002015.6	Bcap31	DMS	Males	0.0472069	0.492901	0.820555
1197	ENSMUSG00000002017.11	Fam98a	DLS	Females	0.223824	0.032698	0.271667
1198	ENSMUSG00000002017.11	Fam98a	DMS	Males	0.00547617	0.939395	0.987639
1199	ENSMUSG00000002017.11	Fam98a	DMS	Females	0.0456562	0.613572	0.876065
1200	ENSMUSG00000002017.11	Fam98a	DLS	Males	0.20989	0.0848441	0.424091
1201	ENSMUSG00000002020.16	Ltbp2	DLS	Males	0.574294	0.248028	0.647466
1202	ENSMUSG00000002020.16	Ltbp2	DLS	Females	-0.900207	0.107899	0.469731
1203	ENSMUSG00000002020.16	Ltbp2	DMS	Males	-0.0490652	0.941357	0.988052
1204	ENSMUSG00000002020.16	Ltbp2	DMS	Females	-0.142059	0.825387	0.95432
1205	ENSMUSG00000002028.14	Kmt2a	DMS	Females	0.130503	0.232237	0.632469
1206	ENSMUSG00000002028.14	Kmt2a	DLS	Males	0.181978	0.172734	0.566651
1207	ENSMUSG00000002028.14	Kmt2a	DLS	Females	0.130432	0.302721	0.695826
1208	ENSMUSG00000002028.14	Kmt2a	DMS	Males	0.146515	0.167825	0.560818
1209	ENSMUSG00000002031.14	Ift46	DMS	Females	-0.125993	0.210197	0.610087
1210	ENSMUSG00000002031.14	Ift46	DLS	Females	-0.0506754	0.62692	0.881442
1211	ENSMUSG00000002031.14	Ift46	DLS	Males	-0.00867496	0.939945	0.987639
1212	ENSMUSG00000002031.14	Ift46	DMS	Males	-0.0203771	0.832421	0.956594
1213	ENSMUSG00000002032.18	Tmem25	DLS	Females	0.0801298	0.715238	0.915793
1214	ENSMUSG00000002032.18	Tmem25	DLS	Males	0.186442	0.414184	0.773634
1215	ENSMUSG00000002032.18	Tmem25	DMS	Males	0.563684	0.0195863	0.209189
1216	ENSMUSG00000002032.18	Tmem25	DMS	Females	-0.479376	0.0701939	0.390391
1217	ENSMUSG00000002043.18	Trappc6a	DMS	Females	0.0229354	0.879723	0.971009
1218	ENSMUSG00000002043.18	Trappc6a	DLS	Males	-0.476787	0.0127372	0.165659
1219	ENSMUSG00000002043.18	Trappc6a	DMS	Males	-0.1262	0.305583	0.697769
1220	ENSMUSG00000002043.18	Trappc6a	DLS	Females	-0.300559	0.0426312	0.309926
1221	ENSMUSG00000002052.7	Supt6	DMS	Males	-0.0639274	0.21134	0.61133
1222	ENSMUSG00000002052.7	Supt6	DLS	Males	0.0171435	0.80628	0.948656
1223	ENSMUSG00000002052.7	Supt6	DMS	Females	-0.000836401	0.989923	1
1224	ENSMUSG00000002052.7	Supt6	DLS	Females	0.317826	4.84e-10	9.3e-07
1225	ENSMUSG00000002055.10	Spag5	DMS	Males	-0.202637	0.419708	0.777116
1226	ENSMUSG00000002055.10	Spag5	DLS	Females	0.14804	0.646596	0.889301
1227	ENSMUSG00000002055.10	Spag5	DLS	Males	-0.490455	0.189809	0.587437
1228	ENSMUSG00000002055.10	Spag5	DMS	Females	-0.252057	0.460139	0.801864
1229	ENSMUSG00000002058.14	Unc119	DMS	Males	0.118804	0.464987	0.804487
1230	ENSMUSG00000002058.14	Unc119	DLS	Males	-0.0515002	0.716406	0.916077
1231	ENSMUSG00000002058.14	Unc119	DLS	Females	-0.0185099	0.90925	0.979661
1232	ENSMUSG00000002058.14	Unc119	DMS	Females	-0.033107	0.870067	0.967731
1233	ENSMUSG00000002059.19	Rab34	DMS	Males	-0.0906707	0.522307	0.835915
1234	ENSMUSG00000002059.19	Rab34	DMS	Females	-0.0205931	0.900845	0.977239
1235	ENSMUSG00000002059.19	Rab34	DLS	Males	-0.218878	0.160759	0.550988
1236	ENSMUSG00000002059.19	Rab34	DLS	Females	-0.359479	0.044332	0.316112
1237	ENSMUSG00000002064.11	Sdf2	DMS	Males	-0.085819	0.192054	0.590307
1238	ENSMUSG00000002064.11	Sdf2	DLS	Females	-0.0469248	0.533431	0.841671
1239	ENSMUSG00000002064.11	Sdf2	DLS	Males	-0.186959	0.167105	0.560058
1240	ENSMUSG00000002064.11	Sdf2	DMS	Females	0.0484398	0.474719	0.809949
1241	ENSMUSG00000002068.17	Ccne1	DLS	Males	-0.0758119	0.69501	0.908561
1242	ENSMUSG00000002068.17	Ccne1	DLS	Females	-0.0527325	0.71386	0.915201
1243	ENSMUSG00000002068.17	Ccne1	DMS	Males	0.179132	0.361739	0.739956
1244	ENSMUSG00000002068.17	Ccne1	DMS	Females	-0.458783	0.00657619	0.114252
1245	ENSMUSG00000002076.13	Hsf2bp	DMS	Males	0.170989	0.773556	0.937441
1246	ENSMUSG00000002076.13	Hsf2bp	DMS	Females	-0.253996	0.685894	0.904964
1247	ENSMUSG00000002076.13	Hsf2bp	DLS	Males	0.633678	0.330744	0.717535
1248	ENSMUSG00000002083.14	Bbc3	DLS	Females	-0.264217	0.287772	0.683981
1249	ENSMUSG00000002083.14	Bbc3	DMS	Males	0.23065	0.344774	0.727274
1250	ENSMUSG00000002083.14	Bbc3	DLS	Males	-0.255326	0.318676	0.707796
1251	ENSMUSG00000002083.14	Bbc3	DMS	Females	-0.268514	0.0987045	0.453244
1252	ENSMUSG00000002100.16	Mybpc3	DMS	Females	-0.0973296	0.808782	0.949322
1253	ENSMUSG00000002100.16	Mybpc3	DLS	Males	0.273687	0.592536	0.867796
1254	ENSMUSG00000002100.16	Mybpc3	DMS	Males	-0.428884	0.374274	0.748958
1255	ENSMUSG00000002102.16	Psmc3	DLS	Males	-0.0823246	0.272057	0.670511
1256	ENSMUSG00000002102.16	Psmc3	DLS	Females	-0.0268326	0.682058	0.903277
1257	ENSMUSG00000002102.16	Psmc3	DMS	Females	-0.10646	0.0591345	0.36151
1258	ENSMUSG00000002102.16	Psmc3	DMS	Males	0.072867	0.286871	0.683222
1259	ENSMUSG00000002103.17	Acp2	DLS	Females	0.0435774	0.572161	0.85924
1260	ENSMUSG00000002103.17	Acp2	DMS	Females	-0.384598	6.77e-06	0.00133138
1261	ENSMUSG00000002103.17	Acp2	DLS	Males	-0.164454	0.0276619	0.249015
1262	ENSMUSG00000002103.17	Acp2	DMS	Males	-0.181755	0.057178	0.35616
1263	ENSMUSG00000002104.12	Rapsn	DLS	Females	-0.132934	0.625556	0.880942
1264	ENSMUSG00000002104.12	Rapsn	DMS	Females	-0.0223531	0.922765	0.983387
1265	ENSMUSG00000002104.12	Rapsn	DLS	Males	-0.166813	0.511718	0.830482
1266	ENSMUSG00000002104.12	Rapsn	DMS	Males	-0.43337	0.0642872	0.374613
1267	ENSMUSG00000002105.16	Slc39a13	DLS	Males	0.0185905	0.838667	0.958423
1268	ENSMUSG00000002105.16	Slc39a13	DMS	Females	0.318229	0.12206	0.493958
1269	ENSMUSG00000002105.16	Slc39a13	DMS	Males	-0.0373498	0.736646	0.923773
1270	ENSMUSG00000002105.16	Slc39a13	DLS	Females	-0.107292	0.406474	0.76945
1271	ENSMUSG00000002107.19	Celf2	DLS	Females	0.263242	0.0181648	0.200989
1272	ENSMUSG00000002107.19	Celf2	DMS	Males	0.0165356	0.832972	0.956764
1273	ENSMUSG00000002107.19	Celf2	DMS	Females	0.0926844	0.464839	0.804386
1274	ENSMUSG00000002107.19	Celf2	DLS	Males	0.103254	0.183671	0.579458
1275	ENSMUSG00000002108.11	Nr1h3	DMS	Males	-0.0694992	0.762833	0.933437
1276	ENSMUSG00000002108.11	Nr1h3	DLS	Females	0.15618	0.475112	0.810271
1277	ENSMUSG00000002108.11	Nr1h3	DLS	Males	0.223979	0.270126	0.668416
1278	ENSMUSG00000002108.11	Nr1h3	DMS	Females	0.244121	0.389786	0.758318
1279	ENSMUSG00000002109.15	Ddb2	DLS	Females	-0.213326	0.254101	0.653382
1280	ENSMUSG00000002109.15	Ddb2	DLS	Males	-0.280394	0.0970641	0.449832
1281	ENSMUSG00000002109.15	Ddb2	DMS	Males	-0.200594	0.227864	0.628331
1282	ENSMUSG00000002109.15	Ddb2	DMS	Females	0.01354	0.937416	0.98731
1283	ENSMUSG00000002111.9	Spi1	DLS	Males	-0.160439	0.431238	0.783755
1284	ENSMUSG00000002111.9	Spi1	DMS	Females	-0.027607	0.876156	0.969898
1285	ENSMUSG00000002111.9	Spi1	DMS	Males	0.0198738	0.927156	0.984763
1286	ENSMUSG00000002111.9	Spi1	DLS	Females	-0.0466275	0.815474	0.951266
1287	ENSMUSG00000002129.12	Sf3a1	DLS	Males	0.143047	0.240538	0.640121
1288	ENSMUSG00000002129.12	Sf3a1	DMS	Males	-0.00233853	0.96944	0.995347
1289	ENSMUSG00000002129.12	Sf3a1	DLS	Females	0.257709	0.0040401	0.0852345
1290	ENSMUSG00000002129.12	Sf3a1	DMS	Females	0.0260799	0.766618	0.935026
1291	ENSMUSG00000002147.19	Stat6	DMS	Females	-0.0479222	0.751293	0.929226
1292	ENSMUSG00000002147.19	Stat6	DMS	Males	-0.182412	0.402589	0.766948
1293	ENSMUSG00000002147.19	Stat6	DLS	Males	0.383454	0.00671952	0.115696
1294	ENSMUSG00000002147.19	Stat6	DLS	Females	0.097512	0.57612	0.861126
1295	ENSMUSG00000002190.14	Clgn	DLS	Males	0.122483	0.385061	0.755963
1296	ENSMUSG00000002190.14	Clgn	DMS	Females	-0.264038	0.119732	0.489979
1297	ENSMUSG00000002190.14	Clgn	DLS	Females	0.00735905	0.959468	0.99336
1298	ENSMUSG00000002190.14	Clgn	DMS	Males	0.191523	0.0894481	0.434196
1299	ENSMUSG00000002204.10	Napsa	DMS	Females	0.998834	0.0330384	0.273199
1300	ENSMUSG00000002204.10	Napsa	DLS	Males	0.143657	0.728703	0.920948
1301	ENSMUSG00000002204.10	Napsa	DMS	Males	-0.133015	0.77093	0.936355
1302	ENSMUSG00000002205.17	Vrk3	DMS	Females	-0.0560769	0.445162	0.792799
1303	ENSMUSG00000002205.17	Vrk3	DLS	Males	-0.130078	0.281599	0.678667
1304	ENSMUSG00000002205.17	Vrk3	DMS	Males	-0.098946	0.229775	0.630108
1305	ENSMUSG00000002205.17	Vrk3	DLS	Females	-0.1202	0.162737	0.553787
1306	ENSMUSG00000002210.12	Smg9	DMS	Females	0.00572766	0.946397	0.989461
1307	ENSMUSG00000002210.12	Smg9	DMS	Males	0.0958051	0.331223	0.717998
1308	ENSMUSG00000002210.12	Smg9	DLS	Females	0.0563084	0.594242	0.868604
1309	ENSMUSG00000002210.12	Smg9	DLS	Males	-0.0406412	0.75104	0.929122
1310	ENSMUSG00000002221.12	Paxip1	DLS	Females	-0.0784052	0.581758	0.863487
1311	ENSMUSG00000002221.12	Paxip1	DMS	Females	0.0797584	0.401652	0.766434
1312	ENSMUSG00000002221.12	Paxip1	DMS	Males	0.134877	0.286453	0.682855
1313	ENSMUSG00000002221.12	Paxip1	DLS	Males	-0.0265358	0.808997	0.949371
1314	ENSMUSG00000002222.15	Rmnd5a	DMS	Females	0.163741	0.0980461	0.451921
1315	ENSMUSG00000002222.15	Rmnd5a	DLS	Females	0.141376	0.126997	0.501492
1316	ENSMUSG00000002222.15	Rmnd5a	DMS	Males	-0.0209671	0.834795	0.957188
1317	ENSMUSG00000002222.15	Rmnd5a	DLS	Males	0.0670162	0.414992	0.774137
1318	ENSMUSG00000002227.16	Mov10	DMS	Females	0.637939	0.000159716	0.0119808
1319	ENSMUSG00000002227.16	Mov10	DLS	Females	0.0813664	0.704253	0.911735
1320	ENSMUSG00000002227.16	Mov10	DLS	Males	0.123183	0.422472	0.778914
1321	ENSMUSG00000002227.16	Mov10	DMS	Males	0.0101888	0.94583	0.989204
1322	ENSMUSG00000002228.8	Ppm1j	DMS	Females	-0.409215	0.574178	0.8603
1323	ENSMUSG00000002228.8	Ppm1j	DMS	Males	0.362518	0.634956	0.884792
1324	ENSMUSG00000002228.8	Ppm1j	DLS	Males	-0.41797	0.358242	0.737414
1325	ENSMUSG00000002233.14	Rhoc	DLS	Females	0.0204842	0.852106	0.962356
1326	ENSMUSG00000002233.14	Rhoc	DMS	Males	0.0445258	0.71176	0.914316
1327	ENSMUSG00000002233.14	Rhoc	DLS	Males	0.00874393	0.927808	0.984946
1328	ENSMUSG00000002233.14	Rhoc	DMS	Females	-0.0684568	0.684214	0.904132
1329	ENSMUSG00000002249.22	Tead3	DMS	Males	-0.0846828	0.66603	0.897915
1330	ENSMUSG00000002249.22	Tead3	DLS	Males	0.204329	0.513637	0.831849
1331	ENSMUSG00000002249.22	Tead3	DLS	Females	-0.132091	0.656789	0.893707
1332	ENSMUSG00000002249.22	Tead3	DMS	Females	0.266835	0.343076	0.726401
1333	ENSMUSG00000002250.17	Ppard	DMS	Males	-0.0312898	0.759235	0.932117
1334	ENSMUSG00000002250.17	1810013A23Rik	DMS	Males	-0.0312898	0.759235	0.932117
1335	ENSMUSG00000002250.17	Ppard	DLS	Males	0.284973	0.0680878	0.384463
1336	ENSMUSG00000002250.17	1810013A23Rik	DLS	Males	0.284973	0.0680878	0.384463
1337	ENSMUSG00000002250.17	Ppard	DMS	Females	-0.297891	0.0469208	0.32544
1338	ENSMUSG00000002250.17	1810013A23Rik	DMS	Females	-0.297891	0.0469208	0.32544
1339	ENSMUSG00000002250.17	Ppard	DLS	Females	0.0774496	0.572397	0.859343
1340	ENSMUSG00000002250.17	1810013A23Rik	DLS	Females	0.0774496	0.572397	0.859343
1341	ENSMUSG00000002257.9	Def6	DMS	Females	-0.170581	0.66942	0.899124
1342	ENSMUSG00000002257.9	Def6	DLS	Females	-0.428774	0.119681	0.489927
1343	ENSMUSG00000002257.9	Def6	DLS	Males	0.203206	0.609513	0.874549
1344	ENSMUSG00000002257.9	Def6	DMS	Males	0.269289	0.430606	0.783407
1345	ENSMUSG00000002265.18	Peg3	DLS	Females	0.293387	0.00215627	0.0592601
1346	ENSMUSG00000002265.18	Peg3	DLS	Males	0.0959693	0.273041	0.671234
1347	ENSMUSG00000002265.18	Peg3	DMS	Males	-0.0152025	0.920592	0.982791
1348	ENSMUSG00000002265.18	Peg3	DMS	Females	0.0303842	0.789392	0.942899
1349	ENSMUSG00000002266.18	Zim1	DMS	Males	0.627476	0.346609	0.728946
1350	ENSMUSG00000002266.18	Zim1	DLS	Females	-0.127119	0.759219	0.932117
1351	ENSMUSG00000002266.18	Zim1	DLS	Males	0.53049	0.118937	0.488727
1352	ENSMUSG00000002266.18	Zim1	DMS	Females	-0.0396018	0.948974	0.990182
1353	ENSMUSG00000002274.14	Metrn	DLS	Males	-0.335114	0.0508449	0.337471
1354	ENSMUSG00000002274.14	Metrn	DMS	Females	0.228181	0.112819	0.478789
1355	ENSMUSG00000002274.14	Metrn	DLS	Females	-0.378022	0.00198447	0.0563375
1356	ENSMUSG00000002274.14	Metrn	DMS	Males	-0.183755	0.0103265	0.147809
1357	ENSMUSG00000002279.20	Lmf1	DMS	Males	0.0113403	0.903372	0.977817
1358	ENSMUSG00000002279.20	Lmf1	DLS	Females	-0.0384991	0.695943	0.909122
1359	ENSMUSG00000002279.20	Lmf1	DLS	Males	-0.160982	0.149322	0.535573
1360	ENSMUSG00000002279.20	Lmf1	DMS	Females	0.151321	0.19737	0.596197
1361	ENSMUSG00000002280.12	Ciao3	DMS	Males	-0.08859	0.356457	0.736165
1362	ENSMUSG00000002280.12	Ciao3	DLS	Females	0.162862	0.0680435	0.384463
1363	ENSMUSG00000002280.12	Ciao3	DMS	Females	0.0402366	0.633097	0.883948
1364	ENSMUSG00000002280.12	Ciao3	DLS	Males	-0.120264	0.214243	0.614654
1365	ENSMUSG00000002289.17	Angptl4	DMS	Females	-0.396531	0.358323	0.737468
1366	ENSMUSG00000002289.17	Angptl4	DMS	Males	-0.779639	0.040169	0.300484
1367	ENSMUSG00000002289.17	Angptl4	DLS	Males	0.747447	0.0564684	0.354064
1368	ENSMUSG00000002289.17	Angptl4	DLS	Females	0.348569	0.359826	0.738561
1369	ENSMUSG00000002297.17	Dbf4	DMS	Females	0.44199	0.185055	0.5813
1370	ENSMUSG00000002297.17	Dbf4	DMS	Males	0.358566	0.241985	0.641356
1371	ENSMUSG00000002297.17	Dbf4	DLS	Males	0.176521	0.613384	0.875947
1372	ENSMUSG00000002307.17	Daxx	DLS	Females	0.149205	0.103943	0.463188
1373	ENSMUSG00000002307.17	Daxx	DMS	Females	0.053759	0.493335	0.820555
1374	ENSMUSG00000002307.17	Daxx	DLS	Males	-0.0175356	0.897198	0.976299
1375	ENSMUSG00000002307.17	Daxx	DMS	Males	-0.0790547	0.245617	0.644875
1376	ENSMUSG00000002308.17	Cd320	DLS	Males	-0.115776	0.561393	0.854506
1377	ENSMUSG00000002308.17	Cd320	DMS	Females	0.442742	0.00249416	0.0643679
1378	ENSMUSG00000002308.17	Cd320	DLS	Females	-0.0788475	0.678263	0.90189
1379	ENSMUSG00000002308.17	Cd320	DMS	Males	-0.109956	0.346309	0.728613
1380	ENSMUSG00000002319.17	Ipo4	DLS	Males	0.160352	0.314988	0.704907
1381	ENSMUSG00000002319.17	Ipo4	DLS	Females	0.194595	0.0532935	0.344615
1382	ENSMUSG00000002319.17	Ipo4	DMS	Females	0.211145	0.025964	0.241158
1383	ENSMUSG00000002319.17	Ipo4	DMS	Males	-0.0223116	0.838527	0.958356
1384	ENSMUSG00000002320.16	Tm9sf1	DMS	Males	-0.119427	0.095865	0.447339
1385	ENSMUSG00000002320.16	Tm9sf1	DLS	Females	-0.113844	0.208314	0.608046
1386	ENSMUSG00000002320.16	Tm9sf1	DLS	Males	-0.153355	0.0891357	0.433707
1387	ENSMUSG00000002320.16	Tm9sf1	DMS	Females	0.063915	0.47278	0.808596
1388	ENSMUSG00000002324.9	Rec8	DMS	Males	-0.330807	0.263465	0.661896
1389	ENSMUSG00000002324.9	Rec8	DLS	Males	-0.429834	0.10677	0.467947
1390	ENSMUSG00000002324.9	Rec8	DLS	Females	-0.0185678	0.941906	0.988074
1391	ENSMUSG00000002324.9	Rec8	DMS	Females	-0.237393	0.414632	0.77388
1392	ENSMUSG00000002325.16	Irf9	DMS	Females	0.318518	0.350503	0.731492
1393	ENSMUSG00000002325.16	Irf9	DMS	Males	0.11922	0.454682	0.798609
1394	ENSMUSG00000002325.16	Irf9	DLS	Males	0.289511	0.127464	0.502138
1395	ENSMUSG00000002325.16	Irf9	DLS	Females	0.0417516	0.824757	0.954107
1396	ENSMUSG00000002326.7	Gmpr2	DMS	Males	-0.143901	0.102483	0.46045
1397	ENSMUSG00000002326.7	Gmpr2	DMS	Females	0.166794	0.114124	0.48122
1398	ENSMUSG00000002326.7	Gmpr2	DLS	Females	0.155193	0.127219	0.501821
1399	ENSMUSG00000002326.7	Gmpr2	DLS	Males	-0.00598858	0.951652	0.990905
1400	ENSMUSG00000002329.8	Mdp1	DMS	Males	0.0340981	0.777443	0.93824
1401	ENSMUSG00000002329.8	Mdp1	DLS	Females	-0.0928567	0.383428	0.754992
1402	ENSMUSG00000002329.8	Mdp1	DLS	Males	-0.254883	0.0446644	0.317084
1403	ENSMUSG00000002329.8	Mdp1	DMS	Females	-0.291097	0.0024688	0.0640934
1404	ENSMUSG00000002332.17	Dhrs1	DMS	Females	-0.0483546	0.586616	0.865699
1405	ENSMUSG00000002332.17	Dhrs1	DLS	Males	-0.272398	0.115527	0.483122
1406	ENSMUSG00000002332.17	Dhrs1	DLS	Females	0.0386418	0.618737	0.878256
1407	ENSMUSG00000002332.17	Dhrs1	DMS	Males	0.0162254	0.849138	0.96134
1408	ENSMUSG00000002341.9	Ncan	DMS	Females	-0.0599022	0.60447	0.87251
1409	ENSMUSG00000002341.9	Ncan	DLS	Females	0.118397	0.474711	0.809949
1410	ENSMUSG00000002341.9	Ncan	DLS	Males	0.220319	0.0929059	0.441133
1411	ENSMUSG00000002341.9	Ncan	DMS	Males	-0.0260651	0.778779	0.938652
1412	ENSMUSG00000002342.18	Tmem161a	DMS	Males	-0.0948915	0.404232	0.768106
1413	ENSMUSG00000002342.18	Tmem161a	DLS	Males	-0.121369	0.228681	0.629237
1414	ENSMUSG00000002342.18	Tmem161a	DMS	Females	-0.0443747	0.764285	0.934218
1415	ENSMUSG00000002342.18	Tmem161a	DLS	Females	-0.104454	0.467906	0.80589
1416	ENSMUSG00000002343.12	Armc6	DLS	Males	-0.0823137	0.545416	0.846907
1417	ENSMUSG00000002343.12	Armc6	DLS	Females	0.339058	0.000921354	0.0355485
1418	ENSMUSG00000002343.12	Armc6	DMS	Males	0.11692	0.223919	0.624436
1419	ENSMUSG00000002343.12	Armc6	DMS	Females	-0.0867796	0.56458	0.85589
1420	ENSMUSG00000002345.19	Borcs8	DLS	Females	-0.0299082	0.760396	0.932533
1421	ENSMUSG00000002345.19	Borcs8	DLS	Males	-0.105818	0.356051	0.73592
1422	ENSMUSG00000002345.19	Borcs8	DMS	Females	-0.0092854	0.916481	0.981613
1423	ENSMUSG00000002345.19	Borcs8	DMS	Males	-0.0123652	0.885221	0.972241
1424	ENSMUSG00000002346.17	Slc25a42	DMS	Females	0.0645621	0.484824	0.815881
1425	ENSMUSG00000002346.17	Slc25a42	DLS	Females	0.178916	0.0630926	0.371366
1426	ENSMUSG00000002346.17	Slc25a42	DLS	Males	0.018691	0.843519	0.959857
1427	ENSMUSG00000002346.17	Slc25a42	DMS	Males	0.0305879	0.711464	0.914209
1428	ENSMUSG00000002365.11	Snx9	DMS	Males	-0.0920957	0.43583	0.786907
1429	ENSMUSG00000002365.11	Snx9	DLS	Females	0.000364897	0.996937	1
1430	ENSMUSG00000002365.11	Snx9	DMS	Females	0.071132	0.528519	0.839385
1431	ENSMUSG00000002365.11	Snx9	DLS	Males	-0.098084	0.320321	0.7089
1432	ENSMUSG00000002372.10	Ranbp3	DMS	Females	-0.0879793	0.073032	0.397294
1433	ENSMUSG00000002372.10	Ranbp3	DLS	Males	-0.0220145	0.785111	0.941122
1434	ENSMUSG00000002372.10	Ranbp3	DMS	Males	-0.00562355	0.919011	0.982285
1435	ENSMUSG00000002372.10	Ranbp3	DLS	Females	0.177123	0.00526419	0.100697
1436	ENSMUSG00000002379.8	Ndufa11	DLS	Females	-0.105597	0.090965	0.437704
1437	ENSMUSG00000002379.8	Ndufa11	DMS	Females	0.0499233	0.564149	0.855758
1438	ENSMUSG00000002379.8	Ndufa11	DLS	Males	-0.293575	0.097925	0.45166
1439	ENSMUSG00000002379.8	Ndufa11	DMS	Males	-0.0509246	0.525767	0.838166
1440	ENSMUSG00000002393.15	Nr2f6	DLS	Females	0.127612	0.309944	0.701436
1441	ENSMUSG00000002393.15	Nr2f6	DLS	Males	-0.00694511	0.972458	0.995948
1442	ENSMUSG00000002393.15	Nr2f6	DMS	Males	0.146842	0.289465	0.68517
1443	ENSMUSG00000002393.15	Nr2f6	DMS	Females	-0.0508308	0.68418	0.90411
1444	ENSMUSG00000002395.15	Use1	DLS	Males	-0.264137	0.0748554	0.401281
1445	ENSMUSG00000002395.15	Use1	DLS	Females	-0.416439	3.19e-05	0.00399748
1446	ENSMUSG00000002395.15	Use1	DMS	Males	-0.00563199	0.950923	0.990691
1447	ENSMUSG00000002395.15	Use1	DMS	Females	-0.0851462	0.26889	0.66741
1448	ENSMUSG00000002396.9	Ocel1	DLS	Females	-0.0711933	0.547776	0.848156
1449	ENSMUSG00000002396.9	Ocel1	DMS	Females	0.0479632	0.776244	0.938126
1450	ENSMUSG00000002396.9	Ocel1	DMS	Males	0.045569	0.747713	0.927714
1451	ENSMUSG00000002396.9	Ocel1	DLS	Males	-0.0705708	0.709265	0.913348
1452	ENSMUSG00000002409.19	Dyrk1b	DLS	Females	-0.0327026	0.770273	0.936092
1453	ENSMUSG00000002409.19	Dyrk1b	DLS	Males	-0.0962973	0.316094	0.705657
1454	ENSMUSG00000002409.19	Dyrk1b	DMS	Females	-0.0926586	0.232257	0.632469
1455	ENSMUSG00000002409.19	Dyrk1b	DMS	Males	-0.213785	0.0201842	0.21207
1456	ENSMUSG00000002413.16	Braf	DMS	Males	-0.0335531	0.72483	0.919122
1457	ENSMUSG00000002413.16	Braf	DLS	Males	0.069496	0.561844	0.854648
1458	ENSMUSG00000002413.16	Braf	DMS	Females	-0.0627922	0.536402	0.843234
1459	ENSMUSG00000002413.16	Braf	DLS	Females	0.15433	0.0973037	0.450254
1460	ENSMUSG00000002416.14	Ndufb2	DLS	Males	-0.247033	0.16377	0.555621
1461	ENSMUSG00000002416.14	Ndufb2	DMS	Males	0.0346221	0.724607	0.91911
1462	ENSMUSG00000002416.14	Ndufb2	DLS	Females	-0.102794	0.130592	0.507091
1463	ENSMUSG00000002416.14	Ndufb2	DMS	Females	0.11694	0.095426	0.446456
1464	ENSMUSG00000002428.13	Hltf	DLS	Males	-0.178001	0.141773	0.524228
1465	ENSMUSG00000002428.13	Hltf	DMS	Males	0.261436	0.0110026	0.152938
1466	ENSMUSG00000002428.13	Hltf	DMS	Females	0.382636	0.00555203	0.104
1467	ENSMUSG00000002428.13	Hltf	DLS	Females	0.660081	3.33e-06	0.000842803
1468	ENSMUSG00000002455.15	Prpf6	DMS	Females	-0.0121907	0.894565	0.975357
1469	ENSMUSG00000002455.15	Prpf6	DLS	Males	-0.0381529	0.673076	0.900129
1470	ENSMUSG00000002455.15	Prpf6	DLS	Females	0.242224	0.00155562	0.0485908
1471	ENSMUSG00000002455.15	Prpf6	DMS	Males	-0.124263	0.105889	0.46628
1472	ENSMUSG00000002458.14	Rgs19	DLS	Males	0.00559596	0.97733	0.997085
1473	ENSMUSG00000002458.14	Rgs19	DMS	Females	-0.0332538	0.855985	0.963547
1474	ENSMUSG00000002458.14	Rgs19	DMS	Males	0.145232	0.527204	0.838677
1475	ENSMUSG00000002458.14	Rgs19	DLS	Females	0.271471	0.0252774	0.237481
1476	ENSMUSG00000002459.18	Rgs20	DLS	Males	0.225954	0.228825	0.629237
1477	ENSMUSG00000002459.18	Rgs20	DMS	Males	-0.18862	0.280359	0.67776
1478	ENSMUSG00000002459.18	Rgs20	DMS	Females	0.337051	0.032706	0.271677
1479	ENSMUSG00000002459.18	Rgs20	DLS	Females	0.223692	0.0673651	0.383041
1480	ENSMUSG00000002475.17	Abhd3	DLS	Females	-0.342446	0.00148317	0.0471559
1481	ENSMUSG00000002475.17	Abhd3	DMS	Males	-0.286162	0.0124215	0.163497
1482	ENSMUSG00000002475.17	Abhd3	DMS	Females	0.0351214	0.806579	0.948766
1483	ENSMUSG00000002475.17	Abhd3	DLS	Males	-0.161726	0.19127	0.589452
1484	ENSMUSG00000002477.6	Snrpd1	DLS	Males	-0.284782	0.0756633	0.403481
1485	ENSMUSG00000002477.6	Snrpd1	DLS	Females	0.00360852	0.967456	0.994852
1486	ENSMUSG00000002477.6	Snrpd1	DMS	Males	0.0866659	0.305104	0.697529
1487	ENSMUSG00000002477.6	Snrpd1	DMS	Females	0.0489653	0.596115	0.869125
1488	ENSMUSG00000002486.16	Tchp	DLS	Females	0.0314783	0.785855	0.941366
1489	ENSMUSG00000002486.16	Tchp	DMS	Females	0.20049	0.0677682	0.383862
1490	ENSMUSG00000002486.16	Tchp	DMS	Males	-0.0216369	0.820219	0.952742
1491	ENSMUSG00000002486.16	Tchp	DLS	Males	-0.0934065	0.359929	0.738573
1492	ENSMUSG00000002489.17	Tiam1	DLS	Females	0.000154716	0.99941	1
1493	ENSMUSG00000002489.17	Tiam1	DLS	Males	0.260688	0.22518	0.625457
1494	ENSMUSG00000002489.17	Tiam1	DMS	Males	-0.202833	0.112526	0.478393
1495	ENSMUSG00000002489.17	Tiam1	DMS	Females	-0.0830299	0.371519	0.746924
1496	ENSMUSG00000002496.11	Tsc2	DLS	Females	0.142476	0.274929	0.673125
1497	ENSMUSG00000002496.11	Tsc2	DMS	Females	0.106571	0.152765	0.540612
1498	ENSMUSG00000002496.11	Tsc2	DMS	Males	0.264472	0.0684688	0.38534
1499	ENSMUSG00000002496.11	Tsc2	DLS	Males	-0.0240825	0.868276	0.967116
1500	ENSMUSG00000002500.16	Rpl3l	DMS	Females	0.672141	0.0676773	0.383785
1501	ENSMUSG00000002500.16	Rpl3l	DLS	Females	0.117119	0.754123	0.930316
1502	ENSMUSG00000002500.16	Rpl3l	DMS	Males	0.0792731	0.836207	0.957365
1503	ENSMUSG00000002500.16	Rpl3l	DLS	Males	-0.00337133	0.992019	1
1504	ENSMUSG00000002504.16	Slc9a3r2	DMS	Males	0.284697	0.184198	0.580074
1505	ENSMUSG00000002504.16	Slc9a3r2	DLS	Females	0.136681	0.147711	0.533735
1506	ENSMUSG00000002504.16	Slc9a3r2	DMS	Females	-0.261609	0.118583	0.488238
1507	ENSMUSG00000002504.16	Slc9a3r2	DLS	Males	-0.00088561	0.99421	1
1508	ENSMUSG00000002524.18	Puf60	DLS	Males	-0.0417605	0.517926	0.833819
1509	ENSMUSG00000002524.18	Puf60	DMS	Females	-0.00936587	0.8401	0.958982
1510	ENSMUSG00000002524.18	Puf60	DMS	Males	-0.0124583	0.813928	0.950818
1511	ENSMUSG00000002524.18	Puf60	DLS	Females	0.13069	0.039524	0.297905
1512	ENSMUSG00000002546.18	Golga2	DMS	Females	-0.201452	0.000134578	0.0106441
1513	ENSMUSG00000002546.18	Golga2	DLS	Females	0.149253	0.0263532	0.242646
1514	ENSMUSG00000002546.18	Golga2	DLS	Males	0.0661951	0.423879	0.779911
1515	ENSMUSG00000002546.18	Golga2	DMS	Males	-0.0539275	0.425721	0.780814
1516	ENSMUSG00000002550.17	Uck1	DMS	Females	0.0621558	0.409617	0.771129
1517	ENSMUSG00000002550.17	Uck1	DLS	Females	0.0234004	0.658959	0.894632
1518	ENSMUSG00000002550.17	Uck1	DLS	Males	-0.0417081	0.554571	0.851409
1519	ENSMUSG00000002550.17	Uck1	DMS	Males	-0.025882	0.690315	0.906494
1520	ENSMUSG00000002565.17	Scin	DMS	Females	0.182747	0.78057	0.939444
1521	ENSMUSG00000002565.17	Scin	DMS	Males	0.616193	0.363084	0.740836
1522	ENSMUSG00000002578.19	Ikzf4	DLS	Males	0.05697	0.716029	0.915985
1523	ENSMUSG00000002578.19	Ikzf4	DMS	Females	-0.0701514	0.707048	0.912734
1524	ENSMUSG00000002578.19	Ikzf4	DMS	Males	0.0115017	0.942467	0.988188
1525	ENSMUSG00000002578.19	Ikzf4	DLS	Females	0.112056	0.53037	0.840406
1526	ENSMUSG00000002580.8	Mien1	DMS	Females	0.107544	0.203191	0.602705
1527	ENSMUSG00000002580.8	Mien1	DMS	Males	0.0650204	0.51523	0.832555
1528	ENSMUSG00000002580.8	Mien1	DLS	Males	-0.240499	0.145227	0.529715
1529	ENSMUSG00000002580.8	Mien1	DLS	Females	-0.0331789	0.60019	0.870797
1530	ENSMUSG00000002588.14	Pon1	DLS	Males	1.48595	0.122088	0.494046
1531	ENSMUSG00000002588.14	Pon1	DMS	Females	1.9643	0.0794809	0.411981
1532	ENSMUSG00000002588.14	Pon1	DMS	Males	0.881417	0.42659	0.781418
1533	ENSMUSG00000002602.17	Axl	DLS	Males	0.208593	0.100695	0.457098
1534	ENSMUSG00000002602.17	Axl	DMS	Females	-0.084871	0.291347	0.686766
1535	ENSMUSG00000002602.17	Axl	DMS	Males	-0.169974	0.0645291	0.375501
1536	ENSMUSG00000002602.17	Axl	DLS	Females	-0.392434	0.000375141	0.0206854
1537	ENSMUSG00000002603.16	Tgfb1	DMS	Males	0.0886203	0.521432	0.8354
1538	ENSMUSG00000002603.16	Tgfb1	DMS	Females	0.0300013	0.835268	0.957299
1539	ENSMUSG00000002603.16	Tgfb1	DLS	Females	-0.339908	0.0512088	0.33839
1540	ENSMUSG00000002603.16	Tgfb1	DLS	Males	0.129183	0.457196	0.799898
1541	ENSMUSG00000002608.9	Ccdc97	DMS	Males	-0.0634072	0.468134	0.806065
1542	ENSMUSG00000002608.9	Ccdc97	DMS	Females	0.140583	0.0497758	0.334674
1543	ENSMUSG00000002608.9	Ccdc97	DLS	Males	0.153723	0.162217	0.552838
1544	ENSMUSG00000002608.9	Ccdc97	DLS	Females	0.192954	0.00802429	0.128332
1545	ENSMUSG00000002617.15	Zfp40	DMS	Males	0.103094	0.412493	0.772645
1546	ENSMUSG00000002617.15	Zfp40	DMS	Females	-0.203084	0.0990015	0.453946
1547	ENSMUSG00000002617.15	Zfp40	DLS	Males	0.241419	0.168794	0.562097
1548	ENSMUSG00000002617.15	Zfp40	DLS	Females	0.122971	0.547637	0.848125
1549	ENSMUSG00000002625.11	Akap8l	DMS	Males	0.121253	0.337405	0.722401
1550	ENSMUSG00000002625.11	Akap8l	DMS	Females	0.190896	0.157856	0.547291
1551	ENSMUSG00000002625.11	Akap8l	DLS	Males	-0.127629	0.539459	0.844504
1552	ENSMUSG00000002625.11	Akap8l	DLS	Females	0.0267009	0.868268	0.967116
1553	ENSMUSG00000002633.5	Shh	DLS	Males	-0.311395	0.0718681	0.394474
1554	ENSMUSG00000002633.5	Shh	DMS	Males	0.357408	0.0985569	0.452917
1555	ENSMUSG00000002633.5	Shh	DMS	Females	-0.0632509	0.864586	0.966065
1556	ENSMUSG00000002633.5	Shh	DLS	Females	0.163852	0.239512	0.639191
1557	ENSMUSG00000002635.12	Pdcd2l	DMS	Females	0.075007	0.526288	0.838392
1558	ENSMUSG00000002635.12	Pdcd2l	DLS	Females	-0.0373209	0.733104	0.922657
1559	ENSMUSG00000002635.12	Pdcd2l	DLS	Males	-0.101877	0.473444	0.808936
1560	ENSMUSG00000002635.12	Pdcd2l	DMS	Males	-0.0539432	0.621791	0.879566
1561	ENSMUSG00000002658.10	Gtf2f1	DMS	Females	-0.0589867	0.269062	0.667557
[truncated: 75,317 more rows]

## Sheet: DLS_v_DMS
	Ensembl	SYMBOL	sex	combined	log2FoldChange	pvalue	p.adjust
[truncated: 248,061+ more rows]

[truncated: 2 more sheets: CORT_Lim_v_Veh_Ext, Veh_Ext_v_Veh_Lim]
